# Supplementary material for: Comprehensive protein profiling of synovial fluid in osteoarthritis following protein equalization
Source: Osteoarthritis Cartilage. 2015 Jul;23(7):1204–13. doi: 10.1016/j.joca.2015.03.019 (PMC4528073; doi:10.1016/j.joca.2015.03.019)
Supplement: Supplementary file 1 — Additional File 1. Proteins identified with and without ProteoMiner™ treatment. Description of data; Complete list of proteins identified in undepleted SF and following ProteoMiner™ treatment (depleted). [file mmc1.xlsx]

## Sheet: key to tables
heading	definition
prot_hit_num	Order of protein based on protein score and number of peptides.
prot_family_member	This clusters proteins into families.
prot_acc	Protein accession
prot_desc	Protein desciption
prot_score	The protein score in the result report from an MS/MS search is derived from the ions scores
prot_mass	Protein mass
prot_matches	Number of peptides matched to the protein
prot_matches_sig	Number of peptides with a significant ion score matched to a protein, at a given P value; here P<0.05 or 95% confidence.
prot_sequences	The number of protein sequences identified.
prot_sequences_sig	The number of significant protein sequences identified at a given P value
prot_cover	The percentage of the protein covered by the peptides identifie.; here P<0.05 or 95% confidence.
	Both the following tables are sorted on 2 significant pepetides.
	All identified proteins are shown in each table.

## Sheet: native SF
prot_hit_num	prot_family_member	prot_acc	prot_desc	prot_score	prot_mass	prot_matches	prot_matches_sig	prot_sequences	prot_sequences_sig	prot_cover
1	1	gi|126723507|NP_001075972.1| serum albumin precursor [Equus caballus]	gi|126723507|NP_001075972.1| serum albumin precursor [Equus caballus]	32043	70550	1921	1417	80	77	87.8
2	1	gi|126352628|NP_001075415.1| serotransferrin precursor [Equus caballus]	gi|126352628|NP_001075415.1| serotransferrin precursor [Equus caballus]	4347	80268	178	153	66	61	86.7
4	1	gi|194211675|XP_001499173.2| PREDICTED: alpha-2-macroglobulin-like [Equus caballus]	gi|194211675|XP_001499173.2| PREDICTED: alpha-2-macroglobulin-like [Equus caballus]	3484	165223	142	127	80	76	58.1
3	1	gi|194211292|XP_001489154.2| PREDICTED: LOW QUALITY PROTEIN: fibronectin [Equus caballus]	gi|194211292|XP_001489154.2| PREDICTED: LOW QUALITY PROTEIN: fibronectin [Equus caballus]	3663	275586	131	119	75	72	41
7	1	gi|194212541|XP_001915589.1| PREDICTED: complement C3-like [Equus caballus]	gi|194212541|XP_001915589.1| PREDICTED: complement C3-like [Equus caballus]	1907	187217	95	78	73	63	45.6
6	1	gi|149732359|XP_001492943.1| PREDICTED: complement C4-A [Equus caballus]	gi|149732359|XP_001492943.1| PREDICTED: complement C4-A [Equus caballus]	1995	194002	77	70	59	55	43.1
5	1	gi|338727471|XP_003365493.1| PREDICTED: ig lambda chain V-I region BL2-like isoform 2 [Equus caballus]	gi|338727471|XP_003365493.1| PREDICTED: ig lambda chain V-I region BL2-like isoform 2 [Equus caballus]	2196	24740	90	69	8	6	31.6
5		gi|338727473|XP_001494079.3| PREDICTED: ig lambda chain V-I region BL2-like isoform 1 [Equus caballus]	gi|338727473|XP_001494079.3| PREDICTED: ig lambda chain V-I region BL2-like isoform 1 [Equus caballus]	2185	24234	89	68	8	5	32.9
8	1	gi|194228715|XP_001496515.2| PREDICTED: ig gamma-3 chain C region [Equus caballus]	gi|194228715|XP_001496515.2| PREDICTED: ig gamma-3 chain C region [Equus caballus]	1793	56901	68	55	18	18	44.5
9	1	gi|149701606|XP_001489400.1| PREDICTED: vitamin D-binding protein-like [Equus caballus]	gi|149701606|XP_001489400.1| PREDICTED: vitamin D-binding protein-like [Equus caballus]	1616	55888	68	53	33	26	70.9
10	1	gi|126352530|NP_001075422.1| gelsolin [Equus caballus]	gi|126352530|NP_001075422.1| gelsolin [Equus caballus]	1461	81062	57	49	35	33	61.6
11	1	gi|338710440|XP_001495344.3| PREDICTED: alpha-1B-glycoprotein-like [Equus caballus]	gi|338710440|XP_001495344.3| PREDICTED: alpha-1B-glycoprotein-like [Equus caballus]	1317	61072	50	44	18	17	39.6
14	1	gi|338715996|XP_001498046.3| PREDICTED: histidine-rich glycoprotein-like [Equus caballus]	gi|338715996|XP_001498046.3| PREDICTED: histidine-rich glycoprotein-like [Equus caballus]	1090	49713	48	44	22	22	47.7
12	1	gi|338712085|XP_001490892.3| PREDICTED: prothrombin-like [Equus caballus]	gi|338712085|XP_001490892.3| PREDICTED: prothrombin-like [Equus caballus]	1262	71723	45	43	31	29	55.5
13	1	gi|194225326|XP_001495905.2| PREDICTED: alpha-1-antiproteinase 2-like [Equus caballus]	gi|194225326|XP_001495905.2| PREDICTED: alpha-1-antiproteinase 2-like [Equus caballus]	1094	47124	50	42	21	20	46.8
15	1	gi|149729967|XP_001491539.1| PREDICTED: ceruloplasmin [Equus caballus]	gi|149729967|XP_001491539.1| PREDICTED: ceruloplasmin [Equus caballus]	1052	122786	43	41	31	31	36.1
27	1	gi|338727082|XP_001504640.2| PREDICTED: hemopexin [Equus caballus]	gi|338727082|XP_001504640.2| PREDICTED: hemopexin [Equus caballus]	670	51864	43	36	25	21	62.8
17	1	gi|149708147|XP_001497366.1| PREDICTED: antithrombin-III [Equus caballus]	gi|149708147|XP_001497366.1| PREDICTED: antithrombin-III [Equus caballus]	915	52850	46	34	28	21	49
16	1	gi|149716548|XP_001502519.1| PREDICTED: apolipoprotein A-I-like [Equus caballus]	gi|149716548|XP_001502519.1| PREDICTED: apolipoprotein A-I-like [Equus caballus]	962	30312	42	33	25	19	65.4
25	1	gi|338722817|XP_001491754.3| PREDICTED: complement factor H [Equus caballus]	gi|338722817|XP_001491754.3| PREDICTED: complement factor H [Equus caballus]	700	146277	43	33	38	29	31.7
13	2	gi|167621418|NP_001108005.1| alpha-1-antiproteinase 2 precursor [Equus caballus]	gi|167621418|NP_001108005.1| alpha-1-antiproteinase 2 precursor [Equus caballus]	962	47141	34	32	18	18	44.7
4	2	gi|338726037|XP_001493574.3| PREDICTED: alpha-2-macroglobulin [Equus caballus]	gi|338726037|XP_001493574.3| PREDICTED: alpha-2-macroglobulin [Equus caballus]	550	164797	38	30	34	29	27.1
19	1	gi|149732066|XP_001492602.1| PREDICTED: complement factor B [Equus caballus]	gi|149732066|XP_001492602.1| PREDICTED: complement factor B [Equus caballus]	845	87298	38	30	32	26	43.6
18	1	gi|149699777|XP_001497860.1| PREDICTED: haptoglobin-like [Equus caballus]	gi|149699777|XP_001497860.1| PREDICTED: haptoglobin-like [Equus caballus]	859	38955	38	29	20	16	45.2
13	3	gi|194225324|XP_001495825.2| PREDICTED: alpha-1-antiproteinase 2-like [Equus caballus]	gi|194225324|XP_001495825.2| PREDICTED: alpha-1-antiproteinase 2-like [Equus caballus]	848	46971	31	28	15	14	34.7
20	1	gi|149728587|XP_001492576.1| PREDICTED: inter-alpha-trypsin inhibitor heavy chain H1-like [Equus caballus]	gi|149728587|XP_001492576.1| PREDICTED: inter-alpha-trypsin inhibitor heavy chain H1-like [Equus caballus]	825	101472	35	28	22	19	26.9
22	1	gi|194222675|XP_001499311.2| PREDICTED: alpha-2-HS-glycoprotein-like [Equus caballus]	gi|194222675|XP_001499311.2| PREDICTED: alpha-2-HS-glycoprotein-like [Equus caballus]	760	39709	52	28	14	11	47.8
24	1	gi|194227183|XP_001916967.1| PREDICTED: inter-alpha-trypsin inhibitor heavy chain H2 [Equus caballus]	gi|194227183|XP_001916967.1| PREDICTED: inter-alpha-trypsin inhibitor heavy chain H2 [Equus caballus]	705	106698	30	28	23	22	30.9
33	1	gi|149708028|XP_001492582.1| PREDICTED: c4b-binding protein alpha chain [Equus caballus]	gi|149708028|XP_001492582.1| PREDICTED: c4b-binding protein alpha chain [Equus caballus]	600	68602	35	27	22	19	37.5
2	2	gi|194221612|XP_001917292.1| PREDICTED: inhibitor of carbonic anhydrase-like [Equus caballus]	gi|194221612|XP_001917292.1| PREDICTED: inhibitor of carbonic anhydrase-like [Equus caballus]	714	78273	30	26	20	18	36.7
26	1	gi|149728117|XP_001501729.1| PREDICTED: apolipoprotein B-100 [Equus caballus]	gi|149728117|XP_001501729.1| PREDICTED: apolipoprotein B-100 [Equus caballus]	684	521258	34	26	31	23	8.2
21	1	gi|194206059|XP_001496134.2| PREDICTED: angiotensinogen-like [Equus caballus]	gi|194206059|XP_001496134.2| PREDICTED: angiotensinogen-like [Equus caballus]	791	70683	23	23	18	18	38.3
28	1	gi|149723623|XP_001499728.1| PREDICTED: beta-2-glycoprotein 1-like [Equus caballus]	gi|149723623|XP_001499728.1| PREDICTED: beta-2-glycoprotein 1-like [Equus caballus]	646	39822	33	23	21	17	53.3
29	1	gi|149731462|XP_001499389.1| PREDICTED: kininogen-1 isoform 1 [Equus caballus]	gi|149731462|XP_001499389.1| PREDICTED: kininogen-1 isoform 1 [Equus caballus]	619	49010	24	23	21	20	56.2
32	1	gi|126352584|NP_001075413.1| clusterin precursor [Equus caballus]	gi|126352584|NP_001075413.1| clusterin precursor [Equus caballus]	604	52691	26	23	19	17	37.4
29		gi|338716144|XP_003363401.1| PREDICTED: kininogen-1 isoform 2 [Equus caballus]	gi|338716144|XP_003363401.1| PREDICTED: kininogen-1 isoform 2 [Equus caballus]	577	44876	23	22	20	19	58
38	1	gi|338720262|XP_001916762.2| PREDICTED: LOW QUALITY PROTEIN: complement C5-like [Equus caballus]	gi|338720262|XP_001916762.2| PREDICTED: LOW QUALITY PROTEIN: complement C5-like [Equus caballus]	447	194095	34	22	32	21	20.5
30	1	gi|149701611|XP_001489797.1| PREDICTED: afamin [Equus caballus]	gi|149701611|XP_001489797.1| PREDICTED: afamin [Equus caballus]	615	70822	20	20	20	20	41.9
31	1	gi|126352604|NP_001075307.1| actin, cytoplasmic 1 [Equus caballus]	gi|126352604|NP_001075307.1| actin, cytoplasmic 1 [Equus caballus]	612	42052	22	20	16	15	47.5
23	1	gi|338722639|XP_003364581.1| PREDICTED: fibrinogen alpha chain isoform 2 [Equus caballus]	gi|338722639|XP_003364581.1| PREDICTED: fibrinogen alpha chain isoform 2 [Equus caballus]	735	68192	24	18	17	14	38.2
23		gi|338722641|XP_001915193.2| PREDICTED: fibrinogen alpha chain isoform 1 [Equus caballus]	gi|338722641|XP_001915193.2| PREDICTED: fibrinogen alpha chain isoform 1 [Equus caballus]	723	69791	22	17	16	13	31.9
34	1	gi|126352424|NP_001075325.1| cartilage oligomeric matrix protein [Equus caballus]	gi|126352424|NP_001075325.1| cartilage oligomeric matrix protein [Equus caballus]	591	84675	19	17	16	14	30.9
44	1	gi|149716543|XP_001502503.1| PREDICTED: apolipoprotein A-IV [Equus caballus]	gi|149716543|XP_001502503.1| PREDICTED: apolipoprotein A-IV [Equus caballus]	301	43226	20	17	18	15	40.2
35	1	gi|149738520|XP_001488384.1| PREDICTED: protein AMBP-like [Equus caballus]	gi|149738520|XP_001488384.1| PREDICTED: protein AMBP-like [Equus caballus]	572	39898	18	16	13	12	40.6
36	1	gi|338714655|XP_001915876.2| PREDICTED: inter-alpha-trypsin inhibitor heavy chain H4 [Equus caballus]	gi|338714655|XP_001915876.2| PREDICTED: inter-alpha-trypsin inhibitor heavy chain H4 [Equus caballus]	481	91766	24	16	20	13	34.6
39	1	gi|338726039|XP_001493638.3| PREDICTED: alpha-2-macroglobulin-like [Equus caballus]	gi|338726039|XP_001493638.3| PREDICTED: alpha-2-macroglobulin-like [Equus caballus]	389	173530	29	16	27	16	18.2
40	1	gi|149699101|XP_001491978.1| PREDICTED: liver carboxylesterase-like isoform 3 [Equus caballus]	gi|149699101|XP_001491978.1| PREDICTED: liver carboxylesterase-like isoform 3 [Equus caballus]	356	62411	14	14	5	5	10.1
41	1	gi|338711055|XP_001504173.3| PREDICTED: LOW QUALITY PROTEIN: vitronectin-like [Equus caballus]	gi|338711055|XP_001504173.3| PREDICTED: LOW QUALITY PROTEIN: vitronectin-like [Equus caballus]	335	55645	16	14	11	10	19.2
52	1	gi|338712581|XP_001915506.2| PREDICTED: LOW QUALITY PROTEIN: zinc-alpha-2-glycoprotein-like [Equus caballus]	gi|338712581|XP_001915506.2| PREDICTED: LOW QUALITY PROTEIN: zinc-alpha-2-glycoprotein-like [Equus caballus]	272	35666	15	14	13	13	42.9
42	1	gi|338724881|XP_001916142.2| PREDICTED: LOW QUALITY PROTEIN: extracellular matrix protein 1 [Equus caballus]	gi|338724881|XP_001916142.2| PREDICTED: LOW QUALITY PROTEIN: extracellular matrix protein 1 [Equus caballus]	309	62967	21	13	19	12	48.7
50	1	gi|338727465|XP_003365492.1| PREDICTED: heparin cofactor 2 [Equus caballus]	gi|338727465|XP_003365492.1| PREDICTED: heparin cofactor 2 [Equus caballus]	273	56885	13	13	11	11	19.8
51	1	gi|146149272|NP_001078901.1| hemoglobin subunit alpha [Equus caballus]	gi|146149272|NP_001078901.1| hemoglobin subunit alpha [Equus caballus]	272	15277	17	13	8	6	63.4
31	2	gi|149689874|XP_001503085.1| PREDICTED: actin, aortic smooth muscle isoform 1 [Equus caballus]	gi|149689874|XP_001503085.1| PREDICTED: actin, aortic smooth muscle isoform 1 [Equus caballus]	356	42381	14	12	11	10	28.6
37	1	gi|221139867|NP_001137426.1| pigment epithelium-derived factor [Equus caballus]	gi|221139867|NP_001137426.1| pigment epithelium-derived factor [Equus caballus]	450	46237	19	12	11	11	32.9
40		gi|149699085|XP_001491160.1| PREDICTED: liver carboxylesterase-like isoform 1 [Equus caballus]	gi|149699085|XP_001491160.1| PREDICTED: liver carboxylesterase-like isoform 1 [Equus caballus]	311	61745	12	11	4	3	11.9
45	1	gi|194208524|XP_001502956.2| PREDICTED: complement factor I [Equus caballus]	gi|194208524|XP_001502956.2| PREDICTED: complement factor I [Equus caballus]	299	66653	15	11	12	9	25.5
46	1	gi|149731458|XP_001498030.1| PREDICTED: fetuin-B-like [Equus caballus]	gi|149731458|XP_001498030.1| PREDICTED: fetuin-B-like [Equus caballus]	298	42646	14	11	11	9	24.1			0.382716
31		gi|338718841|XP_001495371.3| PREDICTED: beta-actin-like protein 2-like [Equus caballus]	gi|338718841|XP_001495371.3| PREDICTED: beta-actin-like protein 2-like [Equus caballus]	224	42271	11	10	8	7	27.7
54	1	gi|126352550|NP_001075419.1| complement component C9 precursor [Equus caballus]	gi|126352550|NP_001075419.1| complement component C9 precursor [Equus caballus]	223	63400	12	9	10	8	18.3
55	1	gi|338713506|XP_001917127.2| PREDICTED: coagulation factor XII [Equus caballus]	gi|338713506|XP_001917127.2| PREDICTED: coagulation factor XII [Equus caballus]	218	69474	12	9	10	8	24.3
31		gi|338716770|XP_003363513.1| PREDICTED: actin, aortic smooth muscle isoform 2 [Equus caballus]	gi|338716770|XP_003363513.1| PREDICTED: actin, aortic smooth muscle isoform 2 [Equus caballus]	246	37567	9	8	8	7	22.9
43	1	gi|338714954|XP_003363176.1| PREDICTED: tetranectin-like [Equus caballus]	gi|338714954|XP_003363176.1| PREDICTED: tetranectin-like [Equus caballus]	307	22652	11	8	10	7	55.9
47	1	gi|255683515|NP_001157490.1| hemoglobin subunit beta [Equus caballus]	gi|255683515|NP_001157490.1| hemoglobin subunit beta [Equus caballus]	296	16186	8	8	6	6	51
49	1	gi|149733315|XP_001503419.1| PREDICTED: phospholipid transfer protein isoform 1 [Equus caballus]	gi|149733315|XP_001503419.1| PREDICTED: phospholipid transfer protein isoform 1 [Equus caballus]	288	54923	10	8	8	7	26.4
57	1	gi|149722193|XP_001502426.1| PREDICTED: apolipoprotein C-II-like [Equus caballus]	gi|149722193|XP_001502426.1| PREDICTED: apolipoprotein C-II-like [Equus caballus]	202	11190	10	8	7	6	61.4
59	1	gi|338725177|XP_001489160.3| PREDICTED: CD5 antigen-like [Equus caballus]	gi|338725177|XP_001489160.3| PREDICTED: CD5 antigen-like [Equus caballus]	188	40758	9	8	8	7	24.8
65	1	gi|149758084|XP_001498388.1| PREDICTED: plasma protease C1 inhibitor-like [Equus caballus]	gi|149758084|XP_001498388.1| PREDICTED: plasma protease C1 inhibitor-like [Equus caballus]	163	52818	10	8	9	8	22.9
73	1	gi|338719856|XP_001498757.2| PREDICTED: serpin A3-8-like [Equus caballus]	gi|338719856|XP_001498757.2| PREDICTED: serpin A3-8-like [Equus caballus]	133	52785	9	8	8	7	17.5
78	1	gi|149742760|XP_001490356.1| PREDICTED: plasma kallikrein [Equus caballus]	gi|149742760|XP_001490356.1| PREDICTED: plasma kallikrein [Equus caballus]	122	73279	9	8	8	7	11.5
81	1	gi|338722902|XP_001500552.2| PREDICTED: plasminogen-like isoform 1 [Equus caballus]	gi|338722902|XP_001500552.2| PREDICTED: plasminogen-like isoform 1 [Equus caballus]	111	15807	13	8	8	6	41.9
88	1	gi|338723988|XP_001493453.3| PREDICTED: serum paraoxonase/arylesterase 1-like [Equus caballus]	gi|338723988|XP_001493453.3| PREDICTED: serum paraoxonase/arylesterase 1-like [Equus caballus]	89	40329	11	8	10	8	22.5
25	2	gi|338722819|XP_001915944.2| PREDICTED: complement factor H-related protein 5 [Equus caballus]	gi|338722819|XP_001915944.2| PREDICTED: complement factor H-related protein 5 [Equus caballus]	140	67378	13	7	13	7	18.1
48	1	gi|149759787|XP_001503846.1| PREDICTED: apolipoprotein A-II-like [Equus caballus]	gi|149759787|XP_001503846.1| PREDICTED: apolipoprotein A-II-like [Equus caballus]	296	11396	10	7	6	5	54
49		gi|149733317|XP_001503423.1| PREDICTED: phospholipid transfer protein isoform 2 [Equus caballus]	gi|149733317|XP_001503423.1| PREDICTED: phospholipid transfer protein isoform 2 [Equus caballus]	273	49451	9	7	7	6	27.9
60	1	gi|338722637|XP_001914833.2| PREDICTED: fibrinogen gamma chain [Equus caballus]	gi|338722637|XP_001914833.2| PREDICTED: fibrinogen gamma chain [Equus caballus]	188	50391	8	7	7	6	18.3
72	1	gi|194222692|XP_001498597.2| PREDICTED: interleukin-1 receptor accessory protein isoform 1 [Equus caballus]	gi|194222692|XP_001498597.2| PREDICTED: interleukin-1 receptor accessory protein isoform 1 [Equus caballus]	138	66332	9	7	9	7	19.5
5	4	gi|338727614|XP_001915406.2| PREDICTED: hypothetical protein LOC100059976 [Equus caballus]	gi|338727614|XP_001915406.2| PREDICTED: hypothetical protein LOC100059976 [Equus caballus]	62	24501	9	6	3	3	9.3
31		gi|338714177|XP_003363017.1| PREDICTED: actin, gamma-enteric smooth muscle isoform 2 [Equus caballus]	gi|338714177|XP_003363017.1| PREDICTED: actin, gamma-enteric smooth muscle isoform 2 [Equus caballus]	180	37459	7	6	6	6	18.9
56	1	gi|338714034|XP_003362999.1| PREDICTED: ig kappa chain V-II region RPMI 6410-like isoform 1 [Equus caballus]	gi|338714034|XP_003362999.1| PREDICTED: ig kappa chain V-II region RPMI 6410-like isoform 1 [Equus caballus]	205	27219	7	6	4	4	14.6
58	1	gi|149698358|XP_001501005.1| PREDICTED: fibrinogen beta chain isoform 1 [Equus caballus]	gi|149698358|XP_001501005.1| PREDICTED: fibrinogen beta chain isoform 1 [Equus caballus]	189	56082	8	6	8	6	25
61	1	gi|126352355|NP_001075389.1| phosphoserine phosphatase precursor [Equus caballus]	gi|126352355|NP_001075389.1| phosphoserine phosphatase precursor [Equus caballus]	179	27110	6	6	6	6	32.9
75	1	gi|338723570|XP_003364750.1| PREDICTED: immunoglobulin J chain-like [Equus caballus]	gi|338723570|XP_003364750.1| PREDICTED: immunoglobulin J chain-like [Equus caballus]	128	18297	7	6	6	6	43.7
76	1	gi|149738517|XP_001488181.1| PREDICTED: alpha-1-acid glycoprotein-like [Equus caballus]	gi|149738517|XP_001488181.1| PREDICTED: alpha-1-acid glycoprotein-like [Equus caballus]	124	23440	8	6	7	6	36.8
79	1	gi|149724158|XP_001504386.1| PREDICTED: alpha-2-antiplasmin isoform 1 [Equus caballus]	gi|149724158|XP_001504386.1| PREDICTED: alpha-2-antiplasmin isoform 1 [Equus caballus]	121	54937	8	6	8	6	27.7
5	3	gi|338727621|XP_001915430.2| PREDICTED: ig lambda chain V-I region BL2-like [Equus caballus]	gi|338727621|XP_001915430.2| PREDICTED: ig lambda chain V-I region BL2-like [Equus caballus]	70	17934	7	5	4	4	12.7
25		gi|338728730|XP_003365736.1| PREDICTED: complement factor H-like, partial [Equus caballus]	gi|338728730|XP_003365736.1| PREDICTED: complement factor H-like, partial [Equus caballus]	73	39876	5	5	5	5	13.4
34	2	gi|338713436|XP_001503927.2| PREDICTED: thrombospondin-4-like [Equus caballus]	gi|338713436|XP_001503927.2| PREDICTED: thrombospondin-4-like [Equus caballus]	113	98508	7	5	6	4	9
53	1	gi|153792266|NP_001093235.1| 7-51 putative nonclassical MHC class I antigen [Equus caballus]	gi|153792266|NP_001093235.1| 7-51 putative nonclassical MHC class I antigen [Equus caballus]	230	40461	6	5	4	4	14.8
58		gi|338722647|XP_003364584.1| PREDICTED: fibrinogen beta chain isoform 3 [Equus caballus]	gi|338722647|XP_003364584.1| PREDICTED: fibrinogen beta chain isoform 3 [Equus caballus]	150	50173	6	5	6	5	15.3
63	1	gi|338719852|XP_001495784.3| PREDICTED: corticosteroid-binding globulin-like [Equus caballus]	gi|338719852|XP_001495784.3| PREDICTED: corticosteroid-binding globulin-like [Equus caballus]	174	45629	5	5	5	5	17.6
64	1	gi|149694272|XP_001504311.1| PREDICTED: complement C1q subcomponent subunit A-like [Equus caballus]	gi|149694272|XP_001504311.1| PREDICTED: complement C1q subcomponent subunit A-like [Equus caballus]	170	25915	5	5	4	4	25.9
66	1	gi|194218844|XP_001505108.2| PREDICTED: LOW QUALITY PROTEIN: procollagen C-endopeptidase enhancer 1 [Equus caballus]	gi|194218844|XP_001505108.2| PREDICTED: LOW QUALITY PROTEIN: procollagen C-endopeptidase enhancer 1 [Equus caballus]	158	50285	5	5	5	5	16
67	1	gi|126722587|NP_001075971.1| beta-2-microglobulin precursor [Equus caballus]	gi|126722587|NP_001075971.1| beta-2-microglobulin precursor [Equus caballus]	152	13532	8	5	5	3	50.8
68	1	gi|149724389|XP_001496318.1| PREDICTED: membrane primary amine oxidase-like [Equus caballus]	gi|149724389|XP_001496318.1| PREDICTED: membrane primary amine oxidase-like [Equus caballus]	146	85261	6	5	4	4	7.7
68	2	gi|149724387|XP_001496277.1| PREDICTED: membrane primary amine oxidase [Equus caballus]	gi|149724387|XP_001496277.1| PREDICTED: membrane primary amine oxidase [Equus caballus]	108	84812	5	5	4	4	8.3
69	1	gi|149694327|XP_001492068.1| PREDICTED: complement component C8 beta chain [Equus caballus]	gi|149694327|XP_001492068.1| PREDICTED: complement component C8 beta chain [Equus caballus]	144	68452	7	5	7	5	13.4
71	1	gi|126352389|NP_001075420.1| retinol-binding protein 4 precursor [Equus caballus]	gi|126352389|NP_001075420.1| retinol-binding protein 4 precursor [Equus caballus]	138	23349	7	5	6	4	37.3
79		gi|338711107|XP_003362483.1| PREDICTED: alpha-2-antiplasmin isoform 2 [Equus caballus]	gi|338711107|XP_003362483.1| PREDICTED: alpha-2-antiplasmin isoform 2 [Equus caballus]	91	48141	7	5	7	5	28.8
86	1	gi|194223929|XP_001496566.2| PREDICTED: complement component C7 [Equus caballus]	gi|194223929|XP_001496566.2| PREDICTED: complement component C7 [Equus caballus]	97	103760	9	5	9	5	11.7
102	1	gi|338724848|XP_003365029.1| PREDICTED: c4b-binding protein alpha chain-like [Equus caballus]	gi|338724848|XP_003365029.1| PREDICTED: c4b-binding protein alpha chain-like [Equus caballus]	53	18198	5	5	5	5	28.5
5	2	gi|338727625|XP_001492611.3| PREDICTED: ig lambda chain V-I region BL2-like [Equus caballus]	gi|338727625|XP_001492611.3| PREDICTED: ig lambda chain V-I region BL2-like [Equus caballus]	98	19174	7	4	4	3	11.9
62	1	gi|149731503|XP_001500887.1| PREDICTED: apolipoprotein D-like [Equus caballus]	gi|149731503|XP_001500887.1| PREDICTED: apolipoprotein D-like [Equus caballus]	176	24511	6	4	6	4	30.5
70	1	gi|149695185|XP_001501545.1| PREDICTED: complement C1q subcomponent subunit B-like [Equus caballus]	gi|149695185|XP_001501545.1| PREDICTED: complement C1q subcomponent subunit B-like [Equus caballus]	141	26750	5	4	4	3	18.7
80	1	gi|338725883|XP_001492637.3| PREDICTED: complement C1s subcomponent-like [Equus caballus]	gi|338725883|XP_001492637.3| PREDICTED: complement C1s subcomponent-like [Equus caballus]	112	79060	5	4	5	4	10.4
83	1	gi|338716565|XP_001916629.2| PREDICTED: LOW QUALITY PROTEIN: hyaluronan-binding protein 2 [Equus caballus]	gi|338716565|XP_001916629.2| PREDICTED: LOW QUALITY PROTEIN: hyaluronan-binding protein 2 [Equus caballus]	109	65044	4	4	3	3	9.4
87	1	gi|149744471|XP_001492706.1| PREDICTED: properdin [Equus caballus]	gi|149744471|XP_001492706.1| PREDICTED: properdin [Equus caballus]	96	53143	9	4	9	4	20.9
93	1	gi|338719848|XP_001495763.3| PREDICTED: protein Z-dependent protease inhibitor-like [Equus caballus]	gi|338719848|XP_001495763.3| PREDICTED: protein Z-dependent protease inhibitor-like [Equus caballus]	71	49828	4	4	4	4	14.7
138	1	gi|338725711|XP_001915302.2| PREDICTED: LOW QUALITY PROTEIN: striated muscle preferentially expressed protein kinase [Equus caballus]	gi|338725711|XP_001915302.2| PREDICTED: LOW QUALITY PROTEIN: striated muscle preferentially expressed protein kinase [Equus caballus]	28	338122	11	4	8	1	3.2
163	1	gi|338717173|XP_001489425.3| PREDICTED: dehydrogenase/reductase SDR family member 4-like isoform 1 [Equus caballus]	gi|338717173|XP_001489425.3| PREDICTED: dehydrogenase/reductase SDR family member 4-like isoform 1 [Equus caballus]	24	29840	8	4	1	1	3.6
2	3	gi|255653068|NP_001157446.1| lactotransferrin [Equus caballus]	gi|255653068|NP_001157446.1| lactotransferrin [Equus caballus]	74	79307	4	3	2	2	3.1
40		gi|149699091|XP_001491752.1| PREDICTED: liver carboxylesterase-like isoform 1 [Equus caballus]	gi|149699091|XP_001491752.1| PREDICTED: liver carboxylesterase-like isoform 1 [Equus caballus]	55	61988	3	3	1	1	2.5
47		gi|149719363|XP_001504240.1| PREDICTED: hemoglobin subunit beta-like [Equus caballus]	gi|149719363|XP_001504240.1| PREDICTED: hemoglobin subunit beta-like [Equus caballus]	43	16760	3	3	2	2	15.9
53		gi|338718580|XP_001491139.3| PREDICTED: patr class I histocompatibility antigen, A-126 alpha chain-like [Equus caballus]	gi|338718580|XP_001491139.3| PREDICTED: patr class I histocompatibility antigen, A-126 alpha chain-like [Equus caballus]	113	38744	7	3	4	2	13.5
74	1	gi|194226054|XP_001917521.1| PREDICTED: complement component C8 gamma chain-like [Equus caballus]	gi|194226054|XP_001917521.1| PREDICTED: complement component C8 gamma chain-like [Equus caballus]	128	32019	3	3	2	2	11.5
77	1	gi|194221903|XP_001915436.1| PREDICTED: carboxypeptidase B2-like [Equus caballus]	gi|194221903|XP_001915436.1| PREDICTED: carboxypeptidase B2-like [Equus caballus]	123	53292	6	3	6	3	14.2
82	1	gi|194222063|XP_001917110.1| PREDICTED: coagulation factor X-like [Equus caballus]	gi|194222063|XP_001917110.1| PREDICTED: coagulation factor X-like [Equus caballus]	109	55075	3	3	3	3	8.9
84	1	gi|338717324|XP_001917563.2| PREDICTED: aggrecan core protein [Equus caballus]	gi|338717324|XP_001917563.2| PREDICTED: aggrecan core protein [Equus caballus]	107	263131	4	3	3	2	1.6
89	1	gi|338711379|XP_003362518.1| PREDICTED: LOW QUALITY PROTEIN: c-type mannose receptor 2-like [Equus caballus]	gi|338711379|XP_003362518.1| PREDICTED: LOW QUALITY PROTEIN: c-type mannose receptor 2-like [Equus caballus]	89	156258	3	3	3	3	2.3
90	1	gi|149727572|XP_001496841.1| PREDICTED: ubiquitin-40S ribosomal protein S27a-like [Equus caballus]	gi|149727572|XP_001496841.1| PREDICTED: ubiquitin-40S ribosomal protein S27a-like [Equus caballus]	88	18296	3	3	3	3	19.9
91	1	gi|194222956|XP_001503040.2| PREDICTED: vitamin K-dependent protein S [Equus caballus]	gi|194222956|XP_001503040.2| PREDICTED: vitamin K-dependent protein S [Equus caballus]	81	77127	8	3	7	3	9.6
92	1	gi|149747264|XP_001496710.1| PREDICTED: maltase-glucoamylase, intestinal [Equus caballus]	gi|149747264|XP_001496710.1| PREDICTED: maltase-glucoamylase, intestinal [Equus caballus]	73	212430	4	3	4	3	2.7
98	1	gi|126352702|NP_001075249.1| lumican [Equus caballus]	gi|126352702|NP_001075249.1| lumican [Equus caballus]	58	39161	5	3	4	3	10.3
115	1	gi|149693696|XP_001496084.1| PREDICTED: peroxiredoxin-1-like [Equus caballus]	gi|149693696|XP_001496084.1| PREDICTED: peroxiredoxin-1-like [Equus caballus]	41	22348	3	3	3	3	13.6
120	1	gi|149694269|XP_001504308.1| PREDICTED: complement C1q subcomponent subunit C-like [Equus caballus]	gi|149694269|XP_001504308.1| PREDICTED: complement C1q subcomponent subunit C-like [Equus caballus]	38	25771	5	3	4	3	18.4
126	1	gi|149737075|XP_001498194.1| PREDICTED: charged multivesicular body protein 5-like, partial [Equus caballus]	gi|149737075|XP_001498194.1| PREDICTED: charged multivesicular body protein 5-like, partial [Equus caballus]	35	22373	8	3	1	1	5.1
146	1	gi|338725684|XP_001916467.2| PREDICTED: LOW QUALITY PROTEIN: collagen alpha-3(VI) chain-like [Equus caballus]	gi|338725684|XP_001916467.2| PREDICTED: LOW QUALITY PROTEIN: collagen alpha-3(VI) chain-like [Equus caballus]	27	343977	7	3	7	3	2.9
164	1	gi|126352340|NP_001075282.1| thioredoxin [Equus caballus]	gi|126352340|NP_001075282.1| thioredoxin [Equus caballus]	24	12014	3	3	2	2	21.9
33		gi|194210256|XP_001490130.2| PREDICTED: zona pellucida sperm-binding protein 3 receptor-like [Equus caballus]	gi|194210256|XP_001490130.2| PREDICTED: zona pellucida sperm-binding protein 3 receptor-like [Equus caballus]	96	89144	6	2	3	1	3.7
34		qc|QconCATMP1|Equine degradome_1| QconCAT|MP1	qc|QconCATMP1|Equine degradome_1| QconCAT|MP1	43	38234	3	2	3	2	8
53	2	gi|153791537|NP_001093236.1| MHC class I antigen 3.5 [Equus caballus]	gi|153791537|NP_001093236.1| MHC class I antigen 3.5 [Equus caballus]	129	38518	2	2	2	2	6.7
53	3	gi|338718368|XP_001492443.3| PREDICTED: patr class I histocompatibility antigen, A-126 alpha chain-like [Equus caballus]	gi|338718368|XP_001492443.3| PREDICTED: patr class I histocompatibility antigen, A-126 alpha chain-like [Equus caballus]	110	38601	5	2	4	2	10.6
53		gi|149754775|XP_001488924.1| PREDICTED: patr class I histocompatibility antigen, A-126 alpha chain-like [Equus caballus]	gi|149754775|XP_001488924.1| PREDICTED: patr class I histocompatibility antigen, A-126 alpha chain-like [Equus caballus]	125	40831	5	2	4	2	10.4
74		gi|194237980|XP_001916113.1| PREDICTED: complement component C8 gamma chain-like [Equus caballus]	gi|194237980|XP_001916113.1| PREDICTED: complement component C8 gamma chain-like [Equus caballus]	97	30076	2	2	1	1	5.5
85	1	gi|194207404|XP_001492095.2| PREDICTED: complement component C8 alpha chain [Equus caballus]	gi|194207404|XP_001492095.2| PREDICTED: complement component C8 alpha chain [Equus caballus]	101	72411	3	2	3	2	6.3
88		gi|149705511|XP_001493507.1| PREDICTED: serum paraoxonase/lactonase 3-like [Equus caballus]	gi|149705511|XP_001493507.1| PREDICTED: serum paraoxonase/lactonase 3-like [Equus caballus]	34	39748	2	2	2	2	4.5
96	1	gi|338713210|XP_003362852.1| PREDICTED: monocyte differentiation antigen CD14-like [Equus caballus]	gi|338713210|XP_003362852.1| PREDICTED: monocyte differentiation antigen CD14-like [Equus caballus]	66	39711	2	2	2	2	9.2
97	1	gi|338711499|XP_001499636.3| PREDICTED: LOW QUALITY PROTEIN: collagen alpha-1(I) chain [Equus caballus]	gi|338711499|XP_001499636.3| PREDICTED: LOW QUALITY PROTEIN: collagen alpha-1(I) chain [Equus caballus]	60	125887	4	2	4	2	6.1
99	1	gi|255522848|NP_001157328.1| glyceraldehyde-3-phosphate dehydrogenase [Equus caballus]	gi|255522848|NP_001157328.1| glyceraldehyde-3-phosphate dehydrogenase [Equus caballus]	58	36029	3	2	3	2	11.7
103	1	gi|149694199|XP_001504108.1| PREDICTED: 14-3-3 protein sigma-like [Equus caballus]	gi|149694199|XP_001504108.1| PREDICTED: 14-3-3 protein sigma-like [Equus caballus]	52	27885	2	2	2	2	6
115		gi|149744775|XP_001501016.1| PREDICTED: peroxiredoxin-1-like [Equus caballus]	gi|149744775|XP_001501016.1| PREDICTED: peroxiredoxin-1-like [Equus caballus]	39	22460	2	2	2	2	8
117	1	gi|338713612|XP_001917912.2| PREDICTED: transforming growth factor-beta-induced protein ig-h3-like, partial [Equus caballus]	gi|338713612|XP_001917912.2| PREDICTED: transforming growth factor-beta-induced protein ig-h3-like, partial [Equus caballus]	40	77064	6	2	4	2	4.5
119	1	gi|338719752|XP_003364058.1| PREDICTED: LOW QUALITY PROTEIN: uncharacterized protein KIAA0586-like [Equus caballus]	gi|338719752|XP_003364058.1| PREDICTED: LOW QUALITY PROTEIN: uncharacterized protein KIAA0586-like [Equus caballus]	39	161482	5	2	3	1	1.8
124	1	gi|149732356|XP_001492551.1| PREDICTED: complement C2 [Equus caballus]	gi|149732356|XP_001492551.1| PREDICTED: complement C2 [Equus caballus]	36	84284	4	2	4	2	4.9
128	1	gi|338714629|XP_001492399.3| PREDICTED: inter-alpha-trypsin inhibitor heavy chain H3 [Equus caballus]	gi|338714629|XP_001492399.3| PREDICTED: inter-alpha-trypsin inhibitor heavy chain H3 [Equus caballus]	34	99850	4	2	4	2	4.5
132	1	gi|194206636|XP_001499201.2| PREDICTED: WD repeat-containing protein 72 [Equus caballus]		31	125761	8	2	6	2	4.5
134	1	gi|126723106|NP_001075989.1| growth/differentiation factor 5 [Equus caballus]	gi|126723106|NP_001075989.1| growth/differentiation factor 5 [Equus caballus]	30	54688	3	2	2	1	2.5
135	1	gi|149693612|XP_001490500.1| PREDICTED: terminal uridylyltransferase 4 isoform 2 [Equus caballus]	gi|149693612|XP_001490500.1| PREDICTED: terminal uridylyltransferase 4 isoform 2 [Equus caballus]	30	188174	5	2	3	1	1.6
141	1	gi|194214400|XP_001915485.1| PREDICTED: dynein heavy chain 10, axonemal [Equus caballus]		28	520311	7	2	4	1	0.7
154	1	gi|149730161|XP_001495882.1| PREDICTED: periostin isoform 2 [Equus caballus]	gi|149730161|XP_001495882.1| PREDICTED: periostin isoform 2 [Equus caballus]	26	93598	5	2	5	2	8.3
166	1	gi|338712153|XP_003362670.1| PREDICTED: BTB/POZ domain-containing protein 18 [Equus caballus]	gi|338712153|XP_003362670.1| PREDICTED: BTB/POZ domain-containing protein 18 [Equus caballus]	23	80909	3	2	2	1	3
4		gi|194208504|XP_001502623.2| PREDICTED: 2-hydroxyacylsphingosine 1-beta-galactosyltransferase [Equus caballus]		37	55822	1	1	1	1	1.4
5		gi|338713928|XP_003362982.1| PREDICTED: ig kappa chain V-II region RPMI 6410-like [Equus caballus]		30	19854	2	1	1	1	3.8
47		gi|149719851|XP_001504244.1| PREDICTED: hemoglobin subunit epsilon-like [Equus caballus]	gi|149719851|XP_001504244.1| PREDICTED: hemoglobin subunit epsilon-like [Equus caballus]	30	16150	1	1	1	1	6.8
49		gi|338713443|XP_001504724.2| PREDICTED: ankyrin repeat and death domain-containing protein 1B [Equus caballus]	gi|338713443|XP_001504724.2| PREDICTED: ankyrin repeat and death domain-containing protein 1B [Equus caballus]	36	52663	1	1	1	1	1.7
53		gi|183227698|NP_001116853.1| MHC class I antigen 9.2 [Equus caballus]	gi|183227698|NP_001116853.1| MHC class I antigen 9.2 [Equus caballus]	95	41074	4	1	3	1	7.8
53		gi|126722918|NP_001075976.1| MHC class I heavy chain [Equus caballus]	gi|126722918|NP_001075976.1| MHC class I heavy chain [Equus caballus]	59	39017	1	1	1	1	2.6
80		gi|338715998|XP_001499679.2| PREDICTED: mannan-binding lectin serine protease 1 [Equus caballus]	gi|338715998|XP_001499679.2| PREDICTED: mannan-binding lectin serine protease 1 [Equus caballus]	42	82121	3	1	3	1	5.7
92		gi|149756088|XP_001504613.1| PREDICTED: sucrase-isomaltase, intestinal isoform 1 [Equus caballus]	gi|149756088|XP_001504613.1| PREDICTED: sucrase-isomaltase, intestinal isoform 1 [Equus caballus]	51	211649	1	1	1	1	0.7
94	1	gi|149720864|XP_001495232.1| PREDICTED: transthyretin-like [Equus caballus]	gi|149720864|XP_001495232.1| PREDICTED: transthyretin-like [Equus caballus]	70	15966	1	1	1	1	8.8
95	1	gi|194220714|XP_001917632.1| PREDICTED: EGF-containing fibulin-like extracellular matrix protein 1-like [Equus caballus]	gi|194220714|XP_001917632.1| PREDICTED: EGF-containing fibulin-like extracellular matrix protein 1-like [Equus caballus]	68	57036	3	1	3	1	9
99		gi|149730812|XP_001502410.1| PREDICTED: glyceraldehyde-3-phosphate dehydrogenase-like [Equus caballus]	gi|149730812|XP_001502410.1| PREDICTED: glyceraldehyde-3-phosphate dehydrogenase-like [Equus caballus]	56	36024	4	1	4	1	18
99		gi|149721512|XP_001488705.1| PREDICTED: glyceraldehyde-3-phosphate dehydrogenase-like [Equus caballus]	gi|149721512|XP_001488705.1| PREDICTED: glyceraldehyde-3-phosphate dehydrogenase-like [Equus caballus]	19	35995	2	1	2	1	6.6
100	1	gi|149714785|XP_001504507.1| PREDICTED: keratin, type II cytoskeletal 1b isoform 1 [Equus caballus]	gi|149714785|XP_001504507.1| PREDICTED: keratin, type II cytoskeletal 1b isoform 1 [Equus caballus]	56	63815	2	1	2	1	3.5
101	1	gi|149725016|XP_001503574.1| PREDICTED: microfibril-associated glycoprotein 4-like [Equus caballus]	gi|149725016|XP_001503574.1| PREDICTED: microfibril-associated glycoprotein 4-like [Equus caballus]	54	28829	2	1	2	1	9.4
103		gi|149721580|XP_001493038.1| PREDICTED: 14-3-3 protein zeta/delta-like isoform 1 [Equus caballus]	gi|149721580|XP_001493038.1| PREDICTED: 14-3-3 protein zeta/delta-like isoform 1 [Equus caballus]	52	27899	4	1	3	1	11.8
103		gi|194214070|XP_001494350.2| PREDICTED: 14-3-3 protein eta-like [Equus caballus]	gi|194214070|XP_001494350.2| PREDICTED: 14-3-3 protein eta-like [Equus caballus]	18	40769	1	1	1	1	2.2
104	1	gi|149721628|XP_001496685.1| PREDICTED: protein NOV homolog [Equus caballus]	gi|149721628|XP_001496685.1| PREDICTED: protein NOV homolog [Equus caballus]	50	41478	2	1	2	1	6.4
105	1	gi|338716028|XP_001499794.3| PREDICTED: mucin-4 [Equus caballus]		46	164762	2	1	2	1	1.3
106	1	gi|149725588|XP_001494584.1| PREDICTED: cofilin-1-like [Equus caballus]	gi|149725588|XP_001494584.1| PREDICTED: cofilin-1-like [Equus caballus]	46	18719	2	1	2	1	24.1
107	1	gi|338711457|XP_003362533.1| PREDICTED: LOW QUALITY PROTEIN: insulin-like growth factor binding protein-4, partial [Equus caballus]	gi|338711457|XP_003362533.1| PREDICTED: LOW QUALITY PROTEIN: insulin-like growth factor binding protein-4, partial [Equus caballus]	46	29031	1	1	1	1	6.6
108	1	gi|338711010|XP_003362465.1| PREDICTED: regakine-1-like [Equus caballus]	gi|338711010|XP_003362465.1| PREDICTED: regakine-1-like [Equus caballus]	45	10613	1	1	1	1	17.4
109	1	gi|334877911|NP_001229376.1| macrophage colony-stimulating factor 1 receptor [Equus caballus]	gi|334877911|NP_001229376.1| macrophage colony-stimulating factor 1 receptor [Equus caballus]	43	108392	1	1	1	1	0.9
110	1	gi|149755180|XP_001492515.1| PREDICTED: synaptotagmin-like 4 [Equus caballus]	gi|149755180|XP_001492515.1| PREDICTED: synaptotagmin-like 4 [Equus caballus]	43	76854	2	1	2	1	2.8
111	1	gi|194223690|XP_001494635.2| PREDICTED: n-acetylmuramoyl-L-alanine amidase-like [Equus caballus]	gi|194223690|XP_001494635.2| PREDICTED: n-acetylmuramoyl-L-alanine amidase-like [Equus caballus]	42	42829	1	1	1	1	6.8
112	1	gi|149747509|XP_001500782.1| PREDICTED: aldose reductase-like [Equus caballus]	gi|149747509|XP_001500782.1| PREDICTED: aldose reductase-like [Equus caballus]	41	35998	1	1	1	1	3.2
113	1	gi|149755832|XP_001504450.1| PREDICTED: serum amyloid P-component-like [Equus caballus]	gi|149755832|XP_001504450.1| PREDICTED: serum amyloid P-component-like [Equus caballus]	41	24899	2	1	2	1	8.1
114	1	gi|255653016|NP_001157420.1| thymosin beta-4 [Equus caballus]	gi|255653016|NP_001157420.1| thymosin beta-4 [Equus caballus]	41	5050	1	1	1	1	27.3
116	1	gi|149704551|XP_001488536.1| PREDICTED: fibroleukin [Equus caballus]	gi|149704551|XP_001488536.1| PREDICTED: fibroleukin [Equus caballus]	40	51082	1	1	1	1	2.5
118	1	gi|149731122|XP_001494991.1| PREDICTED: phosphatidylinositol-4,5-bisphosphate 3-kinase catalytic subunit alpha isoform-like [Equus caballus]		39	126129	2	1	2	1	1.4
121	1	gi|149742301|XP_001490589.1| PREDICTED: ICOS ligand-like [Equus caballus]	gi|149742301|XP_001490589.1| PREDICTED: ICOS ligand-like [Equus caballus]	37	41092	1	1	1	1	2.7
122	1	gi|149712657|XP_001492658.1| PREDICTED: complement C1r subcomponent [Equus caballus]	gi|149712657|XP_001492658.1| PREDICTED: complement C1r subcomponent [Equus caballus]	37	82855	3	1	3	1	4.9
123	1	gi|194226526|XP_001491159.2| PREDICTED: UPF0501 protein KIAA1430 homolog [Equus caballus]	gi|194226526|XP_001491159.2| PREDICTED: UPF0501 protein KIAA1430 homolog [Equus caballus]	37	59011	2	1	2	1	3.2
125	1	gi|149742864|XP_001488486.1| PREDICTED: KRR1 small subunit processome component homolog [Equus caballus]	gi|149742864|XP_001488486.1| PREDICTED: KRR1 small subunit processome component homolog [Equus caballus]	36	43655	2	1	2	1	5.8
127	1	gi|338721859|XP_001917262.2| PREDICTED: LOW QUALITY PROTEIN: basement membrane-specific heparan sulfate proteoglycan core protein [Equus caballus]	gi|338721859|XP_001917262.2| PREDICTED: LOW QUALITY PROTEIN: basement membrane-specific heparan sulfate proteoglycan core protein [Equus caballus]	34	476048	6	1	6	1	1.6
129	1	gi|194205583|XP_001495483.2| PREDICTED: serine protease HTRA1 [Equus caballus]	gi|194205583|XP_001495483.2| PREDICTED: serine protease HTRA1 [Equus caballus]	34	42988	2	1	2	1	6
130	1	gi|222080073|NP_001138352.1| L-lactate dehydrogenase A chain [Equus caballus]	gi|222080073|NP_001138352.1| L-lactate dehydrogenase A chain [Equus caballus]	32	36861	3	1	3	1	11.1
131	1	gi|194223022|XP_001492193.2| PREDICTED: phosphatase and actin regulator 1 isoform 1 [Equus caballus]	gi|194223022|XP_001492193.2| PREDICTED: phosphatase and actin regulator 1 isoform 1 [Equus caballus]	31	67848	5	1	3	1	7.1
133	1	gi|338716410|XP_001495444.3| PREDICTED: LOW QUALITY PROTEIN: deleted in malignant brain tumors 1 protein [Equus caballus]	gi|338716410|XP_001495444.3| PREDICTED: LOW QUALITY PROTEIN: deleted in malignant brain tumors 1 protein [Equus caballus]	30	193792	2	1	1	1	0.5
136	1	gi|149714895|XP_001504425.1| PREDICTED: keratin, type II cytoskeletal 7 [Equus caballus]		29	51121	6	1	4	1	8.4
137	1	gi|338716698|XP_003363495.1| PREDICTED: uncharacterized protein C10orf12-like [Equus caballus]	gi|338716698|XP_003363495.1| PREDICTED: uncharacterized protein C10orf12-like [Equus caballus]	28	138003	3	1	2	1	1.6
139	1	gi|149730240|XP_001490638.1| PREDICTED: plastin-2 [Equus caballus]	gi|149730240|XP_001490638.1| PREDICTED: plastin-2 [Equus caballus]	28	70802	3	1	3	1	7.5
140	1	gi|338728726|XP_001502963.3| PREDICTED: ig lambda chain V-II region BUR-like [Equus caballus]	gi|338728726|XP_001502963.3| PREDICTED: ig lambda chain V-II region BUR-like [Equus caballus]	28	16736	4	1	2	1	7.6
142	1	gi|338720731|XP_001491385.3| PREDICTED: PR domain zinc finger protein 15 [Equus caballus]	gi|338720731|XP_001491385.3| PREDICTED: PR domain zinc finger protein 15 [Equus caballus]	28	113579	5	1	4	1	3.2
143	1	gi|194227824|XP_001489555.2| PREDICTED: probable ubiquitin carboxyl-terminal hydrolase FAF-X isoform 3 [Equus caballus]		28	293612	5	1	3	1	1
144	1	gi|149737373|XP_001490688.1| PREDICTED: epididymal secretory protein E1-like [Equus caballus]	gi|149737373|XP_001490688.1| PREDICTED: epididymal secretory protein E1-like [Equus caballus]	28	16477	2	1	2	1	26.2
145	1	gi|194214447|XP_001493517.2| PREDICTED: ankyrin repeat and LEM domain-containing protein 2 [Equus caballus]	gi|194214447|XP_001493517.2| PREDICTED: ankyrin repeat and LEM domain-containing protein 2 [Equus caballus]	28	97497	3	1	2	1	2.2
147	1	gi|194213066|XP_001915062.1| PREDICTED: peroxiredoxin-2-like [Equus caballus]	gi|194213066|XP_001915062.1| PREDICTED: peroxiredoxin-2-like [Equus caballus]	27	22145	1	1	1	1	9.1
148	1	gi|170287751|NP_001116234.1| catenin beta-1 [Equus caballus]		26	86083	1	1	1	1	0.9
149	1	gi|149723812|XP_001496987.1| PREDICTED: keratin, type I cytoskeletal 14-like [Equus caballus]	gi|149723812|XP_001496987.1| PREDICTED: keratin, type I cytoskeletal 14-like [Equus caballus]	26	52403	6	1	6	1	9.2
150	1	gi|338714806|XP_003363153.1| PREDICTED: hypothetical protein LOC100063697 [Equus caballus]	gi|338714806|XP_003363153.1| PREDICTED: hypothetical protein LOC100063697 [Equus caballus]	26	25113	2	1	2	1	10.5
151	1	gi|149724221|XP_001504798.1| PREDICTED: profilin-1-like [Equus caballus]	gi|149724221|XP_001504798.1| PREDICTED: profilin-1-like [Equus caballus]	26	15205	1	1	1	1	11.4
152	1	gi|149690639|XP_001492135.1| PREDICTED: HEAT repeat-containing protein 1 [Equus caballus]	gi|149690639|XP_001492135.1| PREDICTED: HEAT repeat-containing protein 1 [Equus caballus]	26	244699	5	1	4	1	1.5
153	1	gi|194210605|XP_001490305.2| PREDICTED: spectrin alpha chain, erythrocyte [Equus caballus]	gi|194210605|XP_001490305.2| PREDICTED: spectrin alpha chain, erythrocyte [Equus caballus]	26	280918	8	1	6	1	2.5
155	1	gi|338715559|XP_001496187.3| PREDICTED: tetratricopeptide repeat protein 21B [Equus caballus]	gi|338715559|XP_001496187.3| PREDICTED: tetratricopeptide repeat protein 21B [Equus caballus]	26	154473	5	1	5	1	3.4
156	1	gi|194221887|XP_001490247.2| PREDICTED: cytidine and dCMP deaminase domain-containing protein 1 [Equus caballus]	gi|194221887|XP_001490247.2| PREDICTED: cytidine and dCMP deaminase domain-containing protein 1 [Equus caballus]	26	58793	2	1	2	1	3.1
157	1	gi|194211862|XP_001914796.1| PREDICTED: protein kinase C-binding protein NELL2 isoform 1 [Equus caballus]	gi|194211862|XP_001914796.1| PREDICTED: protein kinase C-binding protein NELL2 isoform 1 [Equus caballus]	25	96418	2	1	2	1	2.3
158	1	gi|194206153|XP_001916821.1| PREDICTED: arachidonate 5-lipoxygenase [Equus caballus]	gi|194206153|XP_001916821.1| PREDICTED: arachidonate 5-lipoxygenase [Equus caballus]	25	72597	5	1	2	1	3.7
159	1	gi|149760580|XP_001494581.1| PREDICTED: putative V-set and immunoglobulin domain-containing protein 7-like [Equus caballus]		25	13322	1	1	1	1	5.8
160	1	gi|338712985|XP_001494845.3| PREDICTED: DNA-3-methyladenine glycosylase-like isoform 1 [Equus caballus]	gi|338712985|XP_001494845.3| PREDICTED: DNA-3-methyladenine glycosylase-like isoform 1 [Equus caballus]	25	30747	5	1	1	1	5
161	1	gi|338716054|XP_001916889.2| PREDICTED: LOW QUALITY PROTEIN: golgin subfamily B member 1 [Equus caballus]	gi|338716054|XP_001916889.2| PREDICTED: LOW QUALITY PROTEIN: golgin subfamily B member 1 [Equus caballus]	25	387263	10	1	8	1	1.6
162	1	gi|338717433|XP_001918164.2| PREDICTED: tropomyosin alpha-1 chain-like [Equus caballus]	gi|338717433|XP_001918164.2| PREDICTED: tropomyosin alpha-1 chain-like [Equus caballus]	24	48656	3	1	2	1	3.5
165	1	gi|255522859|NP_001157332.1| zinc finger protein GLI1 [Equus caballus]	gi|255522859|NP_001157332.1| zinc finger protein GLI1 [Equus caballus]	23	119353	5	1	1	1	1.4
167	1	gi|338720465|XP_001487981.3| PREDICTED: pappalysin-1 [Equus caballus]		23	122411	78	1	2	1	1.5
168	1	gi|149743273|XP_001501082.1| PREDICTED: galectin-1-like [Equus caballus]	gi|149743273|XP_001501082.1| PREDICTED: galectin-1-like [Equus caballus]	22	15086	2	1	2	1	11.9
169	1	gi|194209576|XP_001915257.1| PREDICTED: voltage-dependent calcium channel subunit alpha-2/delta-1-like [Equus caballus]	gi|194209576|XP_001915257.1| PREDICTED: voltage-dependent calcium channel subunit alpha-2/delta-1-like [Equus caballus]	22	116138	2	1	2	1	1.9
170	1	gi|194212347|XP_001491198.2| PREDICTED: interleukin-1 receptor-associated kinase 3-like [Equus caballus]		22	73021	1	1	1	1	1.1
171	1	gi|149720278|XP_001498201.1| PREDICTED: SEC14-like protein 2 isoform 1 [Equus caballus]	gi|149720278|XP_001498201.1| PREDICTED: SEC14-like protein 2 isoform 1 [Equus caballus]	21	46614	2	1	1	1	2
172	1	gi|149731852|XP_001496893.1| PREDICTED: histone H2B type 1-B-like [Equus caballus]	gi|149731852|XP_001496893.1| PREDICTED: histone H2B type 1-B-like [Equus caballus]	21	13942	2	1	2	1	15.9
173	1	gi|338727791|XP_001496868.3| PREDICTED: CAP-Gly domain-containing linker protein 1 isoform 1 [Equus caballus]	gi|338727791|XP_001496868.3| PREDICTED: CAP-Gly domain-containing linker protein 1 isoform 1 [Equus caballus]	21	156839	8	1	6	1	5.2
174	1	gi|338722003|XP_001499744.3| PREDICTED: polyhomeotic-like protein 2 isoform 1 [Equus caballus]	gi|338722003|XP_001499744.3| PREDICTED: polyhomeotic-like protein 2 isoform 1 [Equus caballus]	21	88243	1	1	1	1	1
175	1	gi|194212300|XP_001489332.2| PREDICTED: LOW QUALITY PROTEIN: kinesin heavy chain isoform 5A [Equus caballus]	gi|194212300|XP_001489332.2| PREDICTED: LOW QUALITY PROTEIN: kinesin heavy chain isoform 5A [Equus caballus]	20	117269	3	1	3	1	2.8
176	1	gi|149690151|XP_001500677.1| PREDICTED: carboxypeptidase N catalytic chain [Equus caballus]	gi|149690151|XP_001500677.1| PREDICTED: carboxypeptidase N catalytic chain [Equus caballus]	20	53001	1	1	1	1	3.2
177	1	gi|146198786|NP_001078902.1| interleukin-2 precursor [Equus caballus]	gi|146198786|NP_001078902.1| interleukin-2 precursor [Equus caballus]	20	17258	3	1	1	1	5.4
178	1	gi|149691999|XP_001502786.1| PREDICTED: tripartite motif-containing protein 69 isoform 1 [Equus caballus]	gi|149691999|XP_001502786.1| PREDICTED: tripartite motif-containing protein 69 isoform 1 [Equus caballus]	20	58516	3	1	3	1	3.8
179	1	gi|194211344|XP_001492052.2| PREDICTED: desmin-like [Equus caballus]	gi|194211344|XP_001492052.2| PREDICTED: desmin-like [Equus caballus]	20	53489	3	1	3	1	5.5
180	1	gi|338729169|XP_001495553.3| PREDICTED: arylsulfatase D-like [Equus caballus]	gi|338729169|XP_001495553.3| PREDICTED: arylsulfatase D-like [Equus caballus]	19	77598	1	1	1	1	1.2
181	1	gi|149732260|XP_001502922.1| PREDICTED: transcription factor AP-2-delta [Equus caballus]		19	50204	3	1	3	1	4.6
182	1	gi|338710649|XP_001504223.3| PREDICTED: DNA replication licensing factor MCM9 [Equus caballus]	gi|338710649|XP_001504223.3| PREDICTED: DNA replication licensing factor MCM9 [Equus caballus]	19	126398	9	1	7	1	5.1
183	1	gi|338720815|XP_001916545.2| PREDICTED: LOW QUALITY PROTEIN: ribosomal RNA processing protein 1 homolog B-like [Equus caballus]	gi|338720815|XP_001916545.2| PREDICTED: LOW QUALITY PROTEIN: ribosomal RNA processing protein 1 homolog B-like [Equus caballus]	19	84556	33	1	3	1	4.2
184	1	gi|194221997|XP_001916527.1| PREDICTED: heparan-sulfate 6-O-sulfotransferase 3-like [Equus caballus]	gi|194221997|XP_001916527.1| PREDICTED: heparan-sulfate 6-O-sulfotransferase 3-like [Equus caballus]	18	55383	4	1	2	1	5.4
185	1	gi|149725775|XP_001502059.1| PREDICTED: coronin-1A [Equus caballus]	gi|149725775|XP_001502059.1| PREDICTED: coronin-1A [Equus caballus]	18	51680	2	1	2	1	4.8
186	1	gi|338721378|XP_001914960.2| PREDICTED: liprin-alpha-2 isoform 1 [Equus caballus]	gi|338721378|XP_001914960.2| PREDICTED: liprin-alpha-2 isoform 1 [Equus caballus]	18	142828	12	1	7	1	4.6
187	1	gi|194214996|XP_001915669.1| PREDICTED: uncharacterized protein C8orf47-like [Equus caballus]	gi|194214996|XP_001915669.1| PREDICTED: uncharacterized protein C8orf47-like [Equus caballus]	17	39015	2	1	1	1	3.1
188	1	gi|126352304|NP_001075250.1| elongation factor 1-alpha 1 [Equus caballus]	gi|126352304|NP_001075250.1| elongation factor 1-alpha 1 [Equus caballus]	17	50435	3	1	3	1	8.7
189	1	gi|338721605|XP_001499099.3| PREDICTED: protein MCM10 homolog [Equus caballus]	gi|338721605|XP_001499099.3| PREDICTED: protein MCM10 homolog [Equus caballus]	16	98951	4	1	3	1	3
190	1	gi|194209084|XP_001488461.2| PREDICTED: A disintegrin and metalloproteinase with thrombospondin motifs 3 [Equus caballus]	gi|194209084|XP_001488461.2| PREDICTED: A disintegrin and metalloproteinase with thrombospondin motifs 3 [Equus caballus]	16	138203	1	1	1	1	0.7
191	1	gi|338713671|XP_001504013.3| PREDICTED: IQ motif containing GTPase activating protein 2 [Equus caballus]	gi|338713671|XP_001504013.3| PREDICTED: IQ motif containing GTPase activating protein 2 [Equus caballus]	16	181784	3	1	2	1	1.5
192	1	gi|194217111|XP_001918247.1| PREDICTED: chondroadherin [Equus caballus]	gi|194217111|XP_001918247.1| PREDICTED: chondroadherin [Equus caballus]	15	40994	2	1	2	1	5.8
193	1	gi|338726121|XP_003365258.1| PREDICTED: olfactory receptor 9K2-like [Equus caballus]	gi|338726121|XP_003365258.1| PREDICTED: olfactory receptor 9K2-like [Equus caballus]	15	49160	1	1	1	1	1.9
194	1	gi|194220036|XP_001504650.2| PREDICTED: inositol hexakisphosphate and diphosphoinositol-pentakisphosphate kinase 2 [Equus caballus]	gi|194220036|XP_001504650.2| PREDICTED: inositol hexakisphosphate and diphosphoinositol-pentakisphosphate kinase 2 [Equus caballus]	15	139332	2	1	2	1	1.6
195	1	gi|194206447|XP_001918051.1| PREDICTED: snurportin-1-like [Equus caballus]	gi|194206447|XP_001918051.1| PREDICTED: snurportin-1-like [Equus caballus]	15	35653	1	1	1	1	3.3
196	1	gi|338717449|XP_001498890.3| PREDICTED: vacuolar protein sorting-associated protein 33B [Equus caballus]	gi|338717449|XP_001498890.3| PREDICTED: vacuolar protein sorting-associated protein 33B [Equus caballus]	15	60734	2	1	2	1	3.8
197	1	gi|194224672|XP_001916019.1| PREDICTED: hypothetical protein LOC100146373 [Equus caballus]	gi|194224672|XP_001916019.1| PREDICTED: hypothetical protein LOC100146373 [Equus caballus]	15	43910	1	1	1	1	2.8
198	1	gi|149757750|XP_001505097.1| PREDICTED: DNA replication licensing factor MCM7-like [Equus caballus]	gi|149757750|XP_001505097.1| PREDICTED: DNA replication licensing factor MCM7-like [Equus caballus]	14	81995	2	1	2	1	3.3
199	1	gi|149759398|XP_001494680.1| PREDICTED: ADP-ribosylation factor 1-like isoform 1 [Equus caballus]	gi|149759398|XP_001494680.1| PREDICTED: ADP-ribosylation factor 1-like isoform 1 [Equus caballus]	14	20741	2	1	1	1	5
200	1	gi|194215167|XP_001917106.1| PREDICTED: nicotinate phosphoribosyltransferase-like [Equus caballus]		14	51023	2	1	1	1	1.5
201	1	gi|149709599|XP_001492425.1| PREDICTED: putative RNA polymerase II subunit B1 CTD phosphatase RPAP2-like [Equus caballus]		14	74148	2	1	2	1	2.9
202	1	gi|149720178|XP_001488757.1| PREDICTED: cytospin-A-like [Equus caballus]	gi|149720178|XP_001488757.1| PREDICTED: cytospin-A-like [Equus caballus]	13	124808	1	1	1	1	1.5
203	1	gi|194217052|XP_001501950.2| PREDICTED: transcription factor Sp6 [Equus caballus]	gi|194217052|XP_001501950.2| PREDICTED: transcription factor Sp6 [Equus caballus]	13	40512	1	1	1	1	4.8
204	1	gi|338712618|XP_003362740.1| PREDICTED: LOW QUALITY PROTEIN: zonadhesin [Equus caballus]		13	274189	2	1	2	1	0.6

## Sheet: Proteominer treated SF
prot_hit_num	prot_family_member	prot_acc	prot_desc	prot_score	prot_mass	prot_matches	prot_matches_sig	prot_sequences	prot_sequences_sig	prot_cover
1	1	gi|194211292|XP_001489154.2| PREDICTED: LOW QUALITY PROTEIN: fibronectin [Equus caballus]	gi|194211292|XP_001489154.2| PREDICTED: LOW QUALITY PROTEIN: fibronectin [Equus caballus]	20941	275586	635	573	112	108	64.7
2	1	gi|149716548|XP_001502519.1| PREDICTED: apolipoprotein A-I-like [Equus caballus]	gi|149716548|XP_001502519.1| PREDICTED: apolipoprotein A-I-like [Equus caballus]	16416	30312	637	548	38	37	82.3
3	1	gi|149732359|XP_001492943.1| PREDICTED: complement C4-A [Equus caballus]	gi|149732359|XP_001492943.1| PREDICTED: complement C4-A [Equus caballus]	7259	194002	257	237	94	90	64.5
4	1	gi|194212541|XP_001915589.1| PREDICTED: complement C3-like [Equus caballus]	gi|194212541|XP_001915589.1| PREDICTED: complement C3-like [Equus caballus]	6336	187217	256	222	106	100	67.4
6	1	gi|126723507|NP_001075972.1| serum albumin precursor [Equus caballus]	gi|126723507|NP_001075972.1| serum albumin precursor [Equus caballus]	4217	70550	155	144	59	57	77.4
5	1	gi|338712085|XP_001490892.3| PREDICTED: prothrombin-like [Equus caballus]	gi|338712085|XP_001490892.3| PREDICTED: prothrombin-like [Equus caballus]	4600	71723	147	133	41	37	61.3
7	1	gi|149728587|XP_001492576.1| PREDICTED: inter-alpha-trypsin inhibitor heavy chain H1-like [Equus caballus]	gi|149728587|XP_001492576.1| PREDICTED: inter-alpha-trypsin inhibitor heavy chain H1-like [Equus caballus]	3190	101472	112	98	41	38	52.5
11	1	gi|149728117|XP_001501729.1| PREDICTED: apolipoprotein B-100 [Equus caballus]	gi|149728117|XP_001501729.1| PREDICTED: apolipoprotein B-100 [Equus caballus]	2187	521258	106	81	98	78	24.8
9	1	gi|338722817|XP_001491754.3| PREDICTED: complement factor H [Equus caballus]	gi|338722817|XP_001491754.3| PREDICTED: complement factor H [Equus caballus]	2515	146277	91	79	61	53	57
10	1	gi|149701606|XP_001489400.1| PREDICTED: vitamin D-binding protein-like [Equus caballus]	gi|149701606|XP_001489400.1| PREDICTED: vitamin D-binding protein-like [Equus caballus]	2241	55888	83	72	33	32	73
8	1	gi|126352584|NP_001075413.1| clusterin precursor [Equus caballus]	gi|126352584|NP_001075413.1| clusterin precursor [Equus caballus]	2548	52691	77	71	24	23	47.2
12	1	gi|194227183|XP_001916967.1| PREDICTED: inter-alpha-trypsin inhibitor heavy chain H2 [Equus caballus]	gi|194227183|XP_001916967.1| PREDICTED: inter-alpha-trypsin inhibitor heavy chain H2 [Equus caballus]	2135	106698	81	71	38	36	42.1
16	1	gi|338720262|XP_001916762.2| PREDICTED: LOW QUALITY PROTEIN: complement C5-like [Equus caballus]	gi|338720262|XP_001916762.2| PREDICTED: LOW QUALITY PROTEIN: complement C5-like [Equus caballus]	1709	194095	80	67	60	53	41.8
14	1	gi|338726037|XP_001493574.3| PREDICTED: alpha-2-macroglobulin [Equus caballus]	gi|338726037|XP_001493574.3| PREDICTED: alpha-2-macroglobulin [Equus caballus]	1830	164797	81	66	50	45	41.2
15	1	gi|149729967|XP_001491539.1| PREDICTED: ceruloplasmin [Equus caballus]	gi|149729967|XP_001491539.1| PREDICTED: ceruloplasmin [Equus caballus]	1815	122786	66	61	39	36	46.7
18	1	gi|338722639|XP_003364581.1| PREDICTED: fibrinogen alpha chain isoform 2 [Equus caballus]	gi|338722639|XP_003364581.1| PREDICTED: fibrinogen alpha chain isoform 2 [Equus caballus]	1534	68192	62	50	33	30	56
21	1	gi|149708028|XP_001492582.1| PREDICTED: c4b-binding protein alpha chain [Equus caballus]	gi|149708028|XP_001492582.1| PREDICTED: c4b-binding protein alpha chain [Equus caballus]	1218	68602	58	50	28	25	57.1
13	1	gi|338727471|XP_003365493.1| PREDICTED: ig lambda chain V-I region BL2-like isoform 2 [Equus caballus]	gi|338727471|XP_003365493.1| PREDICTED: ig lambda chain V-I region BL2-like isoform 2 [Equus caballus]	1921	24740	58	49	8	7	32.5
13		gi|338727473|XP_001494079.3| PREDICTED: ig lambda chain V-I region BL2-like isoform 1 [Equus caballus]	gi|338727473|XP_001494079.3| PREDICTED: ig lambda chain V-I region BL2-like isoform 1 [Equus caballus]	1913	24234	55	48	6	6	26.8
18		gi|338722641|XP_001915193.2| PREDICTED: fibrinogen alpha chain isoform 1 [Equus caballus]	gi|338722641|XP_001915193.2| PREDICTED: fibrinogen alpha chain isoform 1 [Equus caballus]	1464	69791	59	48	31	28	49.1
22	1	gi|149716543|XP_001502503.1| PREDICTED: apolipoprotein A-IV [Equus caballus]	gi|149716543|XP_001502503.1| PREDICTED: apolipoprotein A-IV [Equus caballus]	1172	43226	62	46	38	34	75.1
17	1	gi|126352604|NP_001075307.1| actin, cytoplasmic 1 [Equus caballus]	gi|126352604|NP_001075307.1| actin, cytoplasmic 1 [Equus caballus]	1661	42052	49	44	23	23	68.5
20	1	gi|338726039|XP_001493638.3| PREDICTED: alpha-2-macroglobulin-like [Equus caballus]	gi|338726039|XP_001493638.3| PREDICTED: alpha-2-macroglobulin-like [Equus caballus]	1277	173530	54	42	45	36	38
19	1	gi|126352530|NP_001075422.1| gelsolin [Equus caballus]	gi|126352530|NP_001075422.1| gelsolin [Equus caballus]	1317	81062	46	40	28	28	48.2
24	1	gi|338725883|XP_001492637.3| PREDICTED: complement C1s subcomponent-like [Equus caballus]	gi|338725883|XP_001492637.3| PREDICTED: complement C1s subcomponent-like [Equus caballus]	1087	79060	35	35	25	25	46.8
28	1	gi|149759787|XP_001503846.1| PREDICTED: apolipoprotein A-II-like [Equus caballus]	gi|149759787|XP_001503846.1| PREDICTED: apolipoprotein A-II-like [Equus caballus]	953	11396	36	32	9	9	66
29	1	gi|338711055|XP_001504173.3| PREDICTED: LOW QUALITY PROTEIN: vitronectin-like [Equus caballus]	gi|338711055|XP_001504173.3| PREDICTED: LOW QUALITY PROTEIN: vitronectin-like [Equus caballus]	906	55645	39	32	18	16	35.1
25	1	gi|149738520|XP_001488384.1| PREDICTED: protein AMBP-like [Equus caballus]	gi|149738520|XP_001488384.1| PREDICTED: protein AMBP-like [Equus caballus]	1084	39898	35	31	16	14	44.6
26	1	gi|149733315|XP_001503419.1| PREDICTED: phospholipid transfer protein isoform 1 [Equus caballus]	gi|149733315|XP_001503419.1| PREDICTED: phospholipid transfer protein isoform 1 [Equus caballus]	1037	54923	32	31	16	15	36.3
26		gi|149733317|XP_001503423.1| PREDICTED: phospholipid transfer protein isoform 2 [Equus caballus]	gi|149733317|XP_001503423.1| PREDICTED: phospholipid transfer protein isoform 2 [Equus caballus]	1024	49451	31	30	15	14	39
32	1	gi|338722637|XP_001914833.2| PREDICTED: fibrinogen gamma chain [Equus caballus]	gi|338722637|XP_001914833.2| PREDICTED: fibrinogen gamma chain [Equus caballus]	831	50391	35	29	26	21	58.8
27	1	gi|149698358|XP_001501005.1| PREDICTED: fibrinogen beta chain isoform 1 [Equus caballus]	gi|149698358|XP_001501005.1| PREDICTED: fibrinogen beta chain isoform 1 [Equus caballus]	972	56082	31	28	24	22	57.2
30	1	gi|194228715|XP_001496515.2| PREDICTED: ig gamma-3 chain C region [Equus caballus]	gi|194228715|XP_001496515.2| PREDICTED: ig gamma-3 chain C region [Equus caballus]	877	56901	32	28	15	14	42.7
38	1	gi|338727465|XP_003365492.1| PREDICTED: heparin cofactor 2 [Equus caballus]	gi|338727465|XP_003365492.1| PREDICTED: heparin cofactor 2 [Equus caballus]	641	56885	31	28	21	19	41.3
14	2	gi|194211675|XP_001499173.2| PREDICTED: alpha-2-macroglobulin-like [Equus caballus]	gi|194211675|XP_001499173.2| PREDICTED: alpha-2-macroglobulin-like [Equus caballus]	801	165223	29	27	28	27	25.7
23	1	gi|338713436|XP_001503927.2| PREDICTED: thrombospondin-4-like [Equus caballus]	gi|338713436|XP_001503927.2| PREDICTED: thrombospondin-4-like [Equus caballus]	1105	98508	30	26	23	20	35.9
27		gi|338722647|XP_003364584.1| PREDICTED: fibrinogen beta chain isoform 3 [Equus caballus]	gi|338722647|XP_003364584.1| PREDICTED: fibrinogen beta chain isoform 3 [Equus caballus]	891	50173	28	25	22	20	57.4
31	1	gi|194218844|XP_001505108.2| PREDICTED: LOW QUALITY PROTEIN: procollagen C-endopeptidase enhancer 1 [Equus caballus]	gi|194218844|XP_001505108.2| PREDICTED: LOW QUALITY PROTEIN: procollagen C-endopeptidase enhancer 1 [Equus caballus]	847	50285	29	25	19	16	62.5
37	1	gi|149694327|XP_001492068.1| PREDICTED: complement component C8 beta chain [Equus caballus]	gi|149694327|XP_001492068.1| PREDICTED: complement component C8 beta chain [Equus caballus]	661	68452	27	25	21	19	42.7
17	2	gi|149692088|XP_001503700.1| PREDICTED: actin, alpha cardiac muscle 1 isoform 1 [Equus caballus]	gi|149692088|XP_001503700.1| PREDICTED: actin, alpha cardiac muscle 1 isoform 1 [Equus caballus]	700	42334	30	24	13	13	31.8
36	1	gi|194220714|XP_001917632.1| PREDICTED: EGF-containing fibulin-like extracellular matrix protein 1-like [Equus caballus]	gi|194220714|XP_001917632.1| PREDICTED: EGF-containing fibulin-like extracellular matrix protein 1-like [Equus caballus]	664	57036	25	23	18	16	50.4
17		gi|338718841|XP_001495371.3| PREDICTED: beta-actin-like protein 2-like [Equus caballus]	gi|338718841|XP_001495371.3| PREDICTED: beta-actin-like protein 2-like [Equus caballus]	614	42271	25	22	10	10	30.6
33	1	gi|126352702|NP_001075249.1| lumican [Equus caballus]	gi|126352702|NP_001075249.1| lumican [Equus caballus]	755	39161	27	22	14	12	49.6
17		gi|149689874|XP_001503085.1| PREDICTED: actin, aortic smooth muscle isoform 1 [Equus caballus]	gi|149689874|XP_001503085.1| PREDICTED: actin, aortic smooth muscle isoform 1 [Equus caballus]	630	42381	26	21	12	12	28.9
34	1	gi|126352355|NP_001075389.1| phosphoserine phosphatase precursor [Equus caballus]	gi|126352355|NP_001075389.1| phosphoserine phosphatase precursor [Equus caballus]	701	27110	24	21	16	15	62.7
9	2	gi|338722819|XP_001915944.2| PREDICTED: complement factor H-related protein 5 [Equus caballus]	gi|338722819|XP_001915944.2| PREDICTED: complement factor H-related protein 5 [Equus caballus]	545	67378	28	20	19	14	27
23	2	gi|126352424|NP_001075325.1| cartilage oligomeric matrix protein [Equus caballus]	gi|126352424|NP_001075325.1| cartilage oligomeric matrix protein [Equus caballus]	705	84675	25	20	20	19	40.1
35	1	gi|338716565|XP_001916629.2| PREDICTED: LOW QUALITY PROTEIN: hyaluronan-binding protein 2 [Equus caballus]	gi|338716565|XP_001916629.2| PREDICTED: LOW QUALITY PROTEIN: hyaluronan-binding protein 2 [Equus caballus]	678	65044	24	20	16	13	40
50	1	gi|338714629|XP_001492399.3| PREDICTED: inter-alpha-trypsin inhibitor heavy chain H3 [Equus caballus]	gi|338714629|XP_001492399.3| PREDICTED: inter-alpha-trypsin inhibitor heavy chain H3 [Equus caballus]	498	99850	28	20	19	15	25.1
43	1	gi|149730161|XP_001495882.1| PREDICTED: periostin isoform 2 [Equus caballus]	gi|149730161|XP_001495882.1| PREDICTED: periostin isoform 2 [Equus caballus]	575	93598	27	19	22	15	33.6
46	1	gi|338723988|XP_001493453.3| PREDICTED: serum paraoxonase/arylesterase 1-like [Equus caballus]	gi|338723988|XP_001493453.3| PREDICTED: serum paraoxonase/arylesterase 1-like [Equus caballus]	563	40329	23	19	15	12	56.9
47	1	gi|338714655|XP_001915876.2| PREDICTED: inter-alpha-trypsin inhibitor heavy chain H4 [Equus caballus]	gi|338714655|XP_001915876.2| PREDICTED: inter-alpha-trypsin inhibitor heavy chain H4 [Equus caballus]	553	91766	27	19	24	17	35.4
23	3	gi|338717324|XP_001917563.2| PREDICTED: aggrecan core protein [Equus caballus]	gi|338717324|XP_001917563.2| PREDICTED: aggrecan core protein [Equus caballus]	533	263131	26	18	21	14	9.6
39	1	gi|149731462|XP_001499389.1| PREDICTED: kininogen-1 isoform 1 [Equus caballus]	gi|149731462|XP_001499389.1| PREDICTED: kininogen-1 isoform 1 [Equus caballus]	612	49010	21	18	17	15	48.5
40	1	gi|338725177|XP_001489160.3| PREDICTED: CD5 antigen-like [Equus caballus]	gi|338725177|XP_001489160.3| PREDICTED: CD5 antigen-like [Equus caballus]	588	40758	18	18	13	13	38.4
45	1	gi|149722193|XP_001502426.1| PREDICTED: apolipoprotein C-II-like [Equus caballus]	gi|149722193|XP_001502426.1| PREDICTED: apolipoprotein C-II-like [Equus caballus]	566	11190	18	18	8	8	61.4
58	1	gi|149712657|XP_001492658.1| PREDICTED: complement C1r subcomponent [Equus caballus]	gi|149712657|XP_001492658.1| PREDICTED: complement C1r subcomponent [Equus caballus]	422	82855	21	18	16	15	33.3
42	1	gi|219689076|NP_001137266.1| pyruvate kinase isozymes M1/M2 isoform M2 [Equus caballus]	gi|219689076|NP_001137266.1| pyruvate kinase isozymes M1/M2 isoform M2 [Equus caballus]	580	58359	21	17	18	14	50.5
43		gi|149730165|XP_001495863.1| PREDICTED: periostin isoform 1 [Equus caballus]	gi|149730165|XP_001495863.1| PREDICTED: periostin isoform 1 [Equus caballus]	553	87324	24	17	20	14	32.7
49	1	gi|194226973|XP_001488504.2| PREDICTED: fibulin-1-like [Equus caballus]	gi|194226973|XP_001488504.2| PREDICTED: fibulin-1-like [Equus caballus]	519	88164	20	17	17	15	29.5
39		gi|338716144|XP_003363401.1| PREDICTED: kininogen-1 isoform 2 [Equus caballus]	gi|338716144|XP_003363401.1| PREDICTED: kininogen-1 isoform 2 [Equus caballus]	532	44876	19	16	15	13	46.8
44	1	gi|194207404|XP_001492095.2| PREDICTED: complement component C8 alpha chain [Equus caballus]	gi|194207404|XP_001492095.2| PREDICTED: complement component C8 alpha chain [Equus caballus]	571	72411	19	16	17	15	38.8
55	1	gi|149725590|XP_001494662.1| PREDICTED: EGF containing fibulin-like extracellular matrix protein 2 [Equus caballus]	gi|149725590|XP_001494662.1| PREDICTED: EGF containing fibulin-like extracellular matrix protein 2 [Equus caballus]	445	51744	18	16	15	14	42.4
57	1	gi|338713506|XP_001917127.2| PREDICTED: coagulation factor XII [Equus caballus]	gi|338713506|XP_001917127.2| PREDICTED: coagulation factor XII [Equus caballus]	429	69474	17	16	15	15	35
62	1	gi|338713612|XP_001917912.2| PREDICTED: transforming growth factor-beta-induced protein ig-h3-like, partial [Equus caballus]	gi|338713612|XP_001917912.2| PREDICTED: transforming growth factor-beta-induced protein ig-h3-like, partial [Equus caballus]	383	77064	20	15	19	14	37.6
69	1	gi|338716176|XP_003363412.1| PREDICTED: carboxypeptidase N subunit 2-like [Equus caballus]	gi|338716176|XP_003363412.1| PREDICTED: carboxypeptidase N subunit 2-like [Equus caballus]	353	61255	15	14	13	12	33.5
17		gi|338716770|XP_003363513.1| PREDICTED: actin, aortic smooth muscle isoform 2 [Equus caballus]	gi|338716770|XP_003363513.1| PREDICTED: actin, aortic smooth muscle isoform 2 [Equus caballus]	446	37567	15	13	9	9	23.2
41	1	gi|338727131|XP_001504976.3| PREDICTED: LOW QUALITY PROTEIN: dickkopf-related protein 3-like [Equus caballus]	gi|338727131|XP_001504976.3| PREDICTED: LOW QUALITY PROTEIN: dickkopf-related protein 3-like [Equus caballus]	584	39140	16	13	12	11	47.6
42		gi|227908865|NP_001153162.1| pyruvate kinase isozymes M1/M2 isoform M1 [Equus caballus]	gi|227908865|NP_001153162.1| pyruvate kinase isozymes M1/M2 isoform M1 [Equus caballus]	397	58465	18	13	16	11	42.9
48	1	gi|338719856|XP_001498757.2| PREDICTED: serpin A3-8-like [Equus caballus]	gi|338719856|XP_001498757.2| PREDICTED: serpin A3-8-like [Equus caballus]	552	52785	15	13	11	9	29
51	1	gi|338719848|XP_001495763.3| PREDICTED: protein Z-dependent protease inhibitor-like [Equus caballus]	gi|338719848|XP_001495763.3| PREDICTED: protein Z-dependent protease inhibitor-like [Equus caballus]	495	49828	15	13	12	10	39.5
52	2	gi|338718368|XP_001492443.3| PREDICTED: patr class I histocompatibility antigen, A-126 alpha chain-like [Equus caballus]	gi|338718368|XP_001492443.3| PREDICTED: patr class I histocompatibility antigen, A-126 alpha chain-like [Equus caballus]	371	38601	13	13	5	5	16.5
56	1	gi|149754673|XP_001491228.1| PREDICTED: tubulin beta chain isoform 1 [Equus caballus]	gi|149754673|XP_001491228.1| PREDICTED: tubulin beta chain isoform 1 [Equus caballus]	443	50095	14	13	14	13	41.4
60	1	gi|194225464|XP_001504543.2| PREDICTED: talin-1 [Equus caballus]	gi|194225464|XP_001504543.2| PREDICTED: talin-1 [Equus caballus]	396	271880	21	13	19	12	10.6
53	2	gi|149721580|XP_001493038.1| PREDICTED: 14-3-3 protein zeta/delta-like isoform 1 [Equus caballus]	gi|149721580|XP_001493038.1| PREDICTED: 14-3-3 protein zeta/delta-like isoform 1 [Equus caballus]	424	27899	16	12	13	11	55.1
54	1	gi|338715996|XP_001498046.3| PREDICTED: histidine-rich glycoprotein-like [Equus caballus]	gi|338715996|XP_001498046.3| PREDICTED: histidine-rich glycoprotein-like [Equus caballus]	447	49713	17	12	14	10	38.5
59	1	gi|255522848|NP_001157328.1| glyceraldehyde-3-phosphate dehydrogenase [Equus caballus]	gi|255522848|NP_001157328.1| glyceraldehyde-3-phosphate dehydrogenase [Equus caballus]	412	36029	15	12	13	10	50.8
65	1	gi|221139867|NP_001137426.1| pigment epithelium-derived factor [Equus caballus]	gi|221139867|NP_001137426.1| pigment epithelium-derived factor [Equus caballus]	367	46237	14	12	13	11	44.1
71	1	gi|149714275|XP_001504224.1| PREDICTED: tubulin alpha-1A chain [Equus caballus]	gi|149714275|XP_001504224.1| PREDICTED: tubulin alpha-1A chain [Equus caballus]	312	50788	16	12	13	10	39.9
76	1	gi|338724881|XP_001916142.2| PREDICTED: LOW QUALITY PROTEIN: extracellular matrix protein 1 [Equus caballus]	gi|338724881|XP_001916142.2| PREDICTED: LOW QUALITY PROTEIN: extracellular matrix protein 1 [Equus caballus]	290	62967	17	12	16	11	30.4
95	1	gi|338724848|XP_003365029.1| PREDICTED: c4b-binding protein alpha chain-like [Equus caballus]	gi|338724848|XP_003365029.1| PREDICTED: c4b-binding protein alpha chain-like [Equus caballus]	199	18198	13	12	10	10	75.3
52	1	gi|153792266|NP_001093235.1| 7-51 putative nonclassical MHC class I antigen [Equus caballus]	gi|153792266|NP_001093235.1| 7-51 putative nonclassical MHC class I antigen [Equus caballus]	495	40461	11	11	4	4	14.8
53	1	gi|149733297|XP_001503158.1| PREDICTED: 14-3-3 protein beta/alpha-like [Equus caballus]	gi|149733297|XP_001503158.1| PREDICTED: 14-3-3 protein beta/alpha-like [Equus caballus]	469	28207	12	11	10	10	43.1
56		gi|338718515|XP_001914809.2| PREDICTED: tubulin beta-2B chain-like isoform 1 [Equus caballus]	gi|338718515|XP_001914809.2| PREDICTED: tubulin beta-2B chain-like isoform 1 [Equus caballus]	364	50377	12	11	12	11	36
71		gi|149714278|XP_001504231.1| PREDICTED: tubulin alpha-1C chain isoform 1 [Equus caballus]	gi|149714278|XP_001504231.1| PREDICTED: tubulin alpha-1C chain isoform 1 [Equus caballus]	291	50578	15	11	12	9	34.7
72	1	gi|149751316|XP_001496152.1| PREDICTED: tropomyosin alpha-3 chain-like isoform 3 [Equus caballus]	gi|149751316|XP_001496152.1| PREDICTED: tropomyosin alpha-3 chain-like isoform 3 [Equus caballus]	309	29012	17	11	16	10	50.4
86	1	gi|338725684|XP_001916467.2| PREDICTED: LOW QUALITY PROTEIN: collagen alpha-3(VI) chain-like [Equus caballus]	gi|338725684|XP_001916467.2| PREDICTED: LOW QUALITY PROTEIN: collagen alpha-3(VI) chain-like [Equus caballus]	237	343977	15	11	15	11	6.6
52		gi|338718580|XP_001491139.3| PREDICTED: patr class I histocompatibility antigen, A-126 alpha chain-like [Equus caballus]	gi|338718580|XP_001491139.3| PREDICTED: patr class I histocompatibility antigen, A-126 alpha chain-like [Equus caballus]	328	38744	10	10	3	3	12.4
53	3	gi|149724150|XP_001504337.1| PREDICTED: 14-3-3 protein epsilon-like [Equus caballus]	gi|149724150|XP_001504337.1| PREDICTED: 14-3-3 protein epsilon-like [Equus caballus]	340	29326	12	10	11	9	40
56		gi|149759093|XP_001492184.1| PREDICTED: tubulin beta-2C chain [Equus caballus]	gi|149759093|XP_001492184.1| PREDICTED: tubulin beta-2C chain [Equus caballus]	355	41188	11	10	11	10	35.3
56		gi|338718513|XP_003363836.1| PREDICTED: tubulin beta-2B chain-like isoform 2 [Equus caballus]	gi|338718513|XP_003363836.1| PREDICTED: tubulin beta-2B chain-like isoform 2 [Equus caballus]	347	42312	11	10	11	10	38.3
63	1	gi|149715270|XP_001494180.1| PREDICTED: lysozyme C-like isoform 1 [Equus caballus]	gi|149715270|XP_001494180.1| PREDICTED: lysozyme C-like isoform 1 [Equus caballus]	373	17170	10	10	9	9	68.2
64	1	gi|194225324|XP_001495825.2| PREDICTED: alpha-1-antiproteinase 2-like [Equus caballus]	gi|194225324|XP_001495825.2| PREDICTED: alpha-1-antiproteinase 2-like [Equus caballus]	369	46971	11	10	8	7	25.2
64	2	gi|167621418|NP_001108005.1| alpha-1-antiproteinase 2 precursor [Equus caballus]	gi|167621418|NP_001108005.1| alpha-1-antiproteinase 2 precursor [Equus caballus]	340	47141	11	10	9	8	27.6
67	1	gi|149694269|XP_001504308.1| PREDICTED: complement C1q subcomponent subunit C-like [Equus caballus]	gi|149694269|XP_001504308.1| PREDICTED: complement C1q subcomponent subunit C-like [Equus caballus]	362	25771	14	10	9	6	45.3
68	1	gi|149694272|XP_001504311.1| PREDICTED: complement C1q subcomponent subunit A-like [Equus caballus]	gi|149694272|XP_001504311.1| PREDICTED: complement C1q subcomponent subunit A-like [Equus caballus]	359	25915	11	10	5	4	34.2
70	1	gi|338715488|XP_001488121.3| PREDICTED: LOW QUALITY PROTEIN: vitamin K-dependent protein C [Equus caballus]	gi|338715488|XP_001488121.3| PREDICTED: LOW QUALITY PROTEIN: vitamin K-dependent protein C [Equus caballus]	350	53871	13	10	11	8	27.2
72		gi|149751326|XP_001496257.1| PREDICTED: tropomyosin alpha-3 chain-like isoform 6 [Equus caballus]	gi|149751326|XP_001496257.1| PREDICTED: tropomyosin alpha-3 chain-like isoform 6 [Equus caballus]	261	27374	15	10	14	9	44.8
73	1	gi|167621435|NP_001108012.1| ferritin light chain [Equus caballus]	gi|167621435|NP_001108012.1| ferritin light chain [Equus caballus]	305	20079	11	10	8	8	62.9
74	1	gi|338722786|XP_001496550.2| PREDICTED: chitinase-3-like protein 1 [Equus caballus]	gi|338722786|XP_001496550.2| PREDICTED: chitinase-3-like protein 1 [Equus caballus]	297	50316	12	10	11	9	28
79	1	gi|194222987|XP_001492734.2| PREDICTED: coagulation factor XIII A chain [Equus caballus]	gi|194222987|XP_001492734.2| PREDICTED: coagulation factor XIII A chain [Equus caballus]	265	83277	11	10	10	9	16.4
90	1	gi|126352304|NP_001075250.1| elongation factor 1-alpha 1 [Equus caballus]	gi|126352304|NP_001075250.1| elongation factor 1-alpha 1 [Equus caballus]	208	50435	14	10	14	10	43.3
17		gi|338714177|XP_003363017.1| PREDICTED: actin, gamma-enteric smooth muscle isoform 2 [Equus caballus]	gi|338714177|XP_003363017.1| PREDICTED: actin, gamma-enteric smooth muscle isoform 2 [Equus caballus]	356	37459	12	9	7	7	19.2
61	1	gi|149695185|XP_001501545.1| PREDICTED: complement C1q subcomponent subunit B-like [Equus caballus]	gi|149695185|XP_001501545.1| PREDICTED: complement C1q subcomponent subunit B-like [Equus caballus]	385	26750	12	9	9	6	34.9
64	3	gi|194225326|XP_001495905.2| PREDICTED: alpha-1-antiproteinase 2-like [Equus caballus]	gi|194225326|XP_001495905.2| PREDICTED: alpha-1-antiproteinase 2-like [Equus caballus]	197	47124	13	9	8	6	22.8
71		gi|338726742|XP_001502371.2| PREDICTED: tubulin alpha-3 chain [Equus caballus]	gi|338726742|XP_001502371.2| PREDICTED: tubulin alpha-3 chain [Equus caballus]	240	55986	13	9	10	7	29.5
71		gi|194211337|XP_001491981.2| PREDICTED: tubulin alpha-1D chain [Equus caballus]	gi|194211337|XP_001491981.2| PREDICTED: tubulin alpha-1D chain [Equus caballus]	233	51981	13	9	11	8	32.3
72	2	gi|194210743|XP_001496168.2| PREDICTED: tropomyosin alpha-3 chain-like isoform 4 [Equus caballus]	gi|194210743|XP_001496168.2| PREDICTED: tropomyosin alpha-3 chain-like isoform 4 [Equus caballus]	214	33080	14	9	13	8	35.6
78	1	gi|149701611|XP_001489797.1| PREDICTED: afamin [Equus caballus]	gi|149701611|XP_001489797.1| PREDICTED: afamin [Equus caballus]	270	70822	15	9	14	9	24.5
80	1	gi|338715409|XP_003363266.1| PREDICTED: integrin beta-like protein 1 isoform 2 [Equus caballus]	gi|338715409|XP_003363266.1| PREDICTED: integrin beta-like protein 1 isoform 2 [Equus caballus]	264	58123	9	9	8	8	22.7
81	1	gi|338724819|XP_001488665.3| PREDICTED: sulfhydryl oxidase 1 [Equus caballus]	gi|338724819|XP_001488665.3| PREDICTED: sulfhydryl oxidase 1 [Equus caballus]	259	85743	13	9	11	8	18.1
85	1	gi|338719024|XP_001501196.3| PREDICTED: adenosylhomocysteinase-like [Equus caballus]	gi|338719024|XP_001501196.3| PREDICTED: adenosylhomocysteinase-like [Equus caballus]	241	47718	11	9	10	9	32.4
88	1	gi|194222675|XP_001499311.2| PREDICTED: alpha-2-HS-glycoprotein-like [Equus caballus]	gi|194222675|XP_001499311.2| PREDICTED: alpha-2-HS-glycoprotein-like [Equus caballus]	211	39709	12	9	9	6	38.2
114	1	gi|338722902|XP_001500552.2| PREDICTED: plasminogen-like isoform 1 [Equus caballus]	gi|338722902|XP_001500552.2| PREDICTED: plasminogen-like isoform 1 [Equus caballus]	154	15807	11	9	8	6	36.8
9	3	gi|338728730|XP_003365736.1| PREDICTED: complement factor H-like, partial [Equus caballus]	gi|338728730|XP_003365736.1| PREDICTED: complement factor H-like, partial [Equus caballus]	211	39876	11	8	8	7	33.7
52		gi|149754775|XP_001488924.1| PREDICTED: patr class I histocompatibility antigen, A-126 alpha chain-like [Equus caballus]	gi|149754775|XP_001488924.1| PREDICTED: patr class I histocompatibility antigen, A-126 alpha chain-like [Equus caballus]	288	40831	8	8	3	3	9.3
53	4	gi|149727776|XP_001503630.1| PREDICTED: 14-3-3 protein theta-like [Equus caballus]	gi|149727776|XP_001503630.1| PREDICTED: 14-3-3 protein theta-like [Equus caballus]	240	28032	10	8	9	8	38.8
59		gi|149730812|XP_001502410.1| PREDICTED: glyceraldehyde-3-phosphate dehydrogenase-like [Equus caballus]	gi|149730812|XP_001502410.1| PREDICTED: glyceraldehyde-3-phosphate dehydrogenase-like [Equus caballus]	304	36024	13	8	11	6	39.6
66	1	gi|149701529|XP_001496202.1| PREDICTED: osteopontin-like isoform 1 [Equus caballus]	gi|149701529|XP_001496202.1| PREDICTED: osteopontin-like isoform 1 [Equus caballus]	367	35113	8	8	6	6	29.4
71	2	gi|194211335|XP_001491960.2| PREDICTED: tubulin alpha-4A chain [Equus caballus]	gi|194211335|XP_001491960.2| PREDICTED: tubulin alpha-4A chain [Equus caballus]	143	50664	12	8	9	6	26.1
75	1	gi|149732005|XP_001497586.1| PREDICTED: phosphatidylinositol-glycan-specific phospholipase D [Equus caballus]	gi|149732005|XP_001497586.1| PREDICTED: phosphatidylinositol-glycan-specific phospholipase D [Equus caballus]	292	93348	9	8	9	8	15.5
82	1	gi|149714493|XP_001504235.1| PREDICTED: peripherin [Equus caballus]	gi|149714493|XP_001504235.1| PREDICTED: peripherin [Equus caballus]	251	53387	8	8	5	5	7.7
83	1	gi|338718508|XP_003363834.1| PREDICTED: histone H2B type 1-N-like [Equus caballus]	gi|338718508|XP_003363834.1| PREDICTED: histone H2B type 1-N-like [Equus caballus]	250	13914	9	8	7	6	50
84	1	gi|149731503|XP_001500887.1| PREDICTED: apolipoprotein D-like [Equus caballus]	gi|149731503|XP_001500887.1| PREDICTED: apolipoprotein D-like [Equus caballus]	247	24511	10	8	7	5	30.5
98	1	gi|338726177|XP_001916726.2| PREDICTED: LOW QUALITY PROTEIN: prolow-density lipoprotein receptor-related protein 1-like [Equus caballus]	gi|338726177|XP_001916726.2| PREDICTED: LOW QUALITY PROTEIN: prolow-density lipoprotein receptor-related protein 1-like [Equus caballus]	194	516133	13	8	13	8	3.9
52	3	gi|149754691|XP_001493845.1| PREDICTED: patr class I histocompatibility antigen, A-126 alpha chain-like [Equus caballus]	gi|149754691|XP_001493845.1| PREDICTED: patr class I histocompatibility antigen, A-126 alpha chain-like [Equus caballus]	335	40612	7	7	3	3	11.1
52		gi|126723772|NP_001075975.1| MHC class I heavy chain [Equus caballus]	gi|126723772|NP_001075975.1| MHC class I heavy chain [Equus caballus]	356	40741	7	7	3	3	11.1
56		gi|338726613|XP_001496323.3| PREDICTED: tubulin beta-4 chain-like [Equus caballus]	gi|338726613|XP_001496323.3| PREDICTED: tubulin beta-4 chain-like [Equus caballus]	254	63314	11	7	9	7	24.1
72		gi|149751318|XP_001496293.1| PREDICTED: tropomyosin alpha-3 chain-like isoform 7 [Equus caballus]	gi|149751318|XP_001496293.1| PREDICTED: tropomyosin alpha-3 chain-like isoform 7 [Equus caballus]	221	28878	13	7	13	7	42.1
80		gi|338715411|XP_001494317.2| PREDICTED: integrin beta-like protein 1 isoform 1 [Equus caballus]	gi|338715411|XP_001494317.2| PREDICTED: integrin beta-like protein 1 isoform 1 [Equus caballus]	211	42225	7	7	6	6	23.2
82	2	gi|194211344|XP_001492052.2| PREDICTED: desmin-like [Equus caballus]	gi|194211344|XP_001492052.2| PREDICTED: desmin-like [Equus caballus]	163	53489	9	7	7	5	11.9
83	2	gi|149731852|XP_001496893.1| PREDICTED: histone H2B type 1-B-like [Equus caballus]	gi|149731852|XP_001496893.1| PREDICTED: histone H2B type 1-B-like [Equus caballus]	224	13942	8	7	6	5	49.2
85		gi|338719214|XP_001501225.3| PREDICTED: adenosylhomocysteinase-like isoform 1 [Equus caballus]	gi|338719214|XP_001501225.3| PREDICTED: adenosylhomocysteinase-like isoform 1 [Equus caballus]	200	48157	8	7	8	7	25.2
87	1	gi|149698064|XP_001498242.1| PREDICTED: cathepsin B [Equus caballus]	gi|149698064|XP_001498242.1| PREDICTED: cathepsin B [Equus caballus]	234	38719	10	7	5	3	20
89	1	gi|149744471|XP_001492706.1| PREDICTED: properdin [Equus caballus]	gi|149744471|XP_001492706.1| PREDICTED: properdin [Equus caballus]	210	53143	8	7	8	7	23.4
91	1	gi|255522879|NP_001157342.1| collagen alpha-1(XIV) chain [Equus caballus]	gi|255522879|NP_001157342.1| collagen alpha-1(XIV) chain [Equus caballus]	208	193832	7	7	7	7	6.4
99	1	gi|149723838|XP_001499854.1| PREDICTED: keratin, type I cytoskeletal 10-like [Equus caballus]	gi|149723838|XP_001499854.1| PREDICTED: keratin, type I cytoskeletal 10-like [Equus caballus]	192	61752	28	7	11	6	19.3
118	1	gi|194228506|XP_001914883.1| PREDICTED: aldehyde dehydrogenase family 1 member L1-like [Equus caballus]	gi|194228506|XP_001914883.1| PREDICTED: aldehyde dehydrogenase family 1 member L1-like [Equus caballus]	134	100110	11	7	11	7	14.9
136	1	gi|126352628|NP_001075415.1| serotransferrin precursor [Equus caballus]	gi|126352628|NP_001075415.1| serotransferrin precursor [Equus caballus]	108	80268	8	7	8	7	15.2
23		qc|QconCATMP1|Equine degradome_1| QconCAT|MP1	qc|QconCATMP1|Equine degradome_1| QconCAT|MP1	216	38234	10	6	9	6	24.1
52		gi|338718342|XP_001489758.2| PREDICTED: patr class I histocompatibility antigen, A-126 alpha chain-like [Equus caballus]	gi|338718342|XP_001489758.2| PREDICTED: patr class I histocompatibility antigen, A-126 alpha chain-like [Equus caballus]	277	44000	6	6	2	2	5.9
52		gi|183227698|NP_001116853.1| MHC class I antigen 9.2 [Equus caballus]	gi|183227698|NP_001116853.1| MHC class I antigen 9.2 [Equus caballus]	190	41074	6	6	3	3	9.7
56		gi|338723307|XP_003364697.1| PREDICTED: tubulin beta-3 chain-like [Equus caballus]	gi|338723307|XP_003364697.1| PREDICTED: tubulin beta-3 chain-like [Equus caballus]	225	42804	8	6	8	6	21.7
56		gi|338728051|XP_001491445.3| PREDICTED: tubulin beta-5 chain-like [Equus caballus]	gi|338728051|XP_001491445.3| PREDICTED: tubulin beta-5 chain-like [Equus caballus]	188	75189	12	6	12	6	16.1
77	1	gi|149725588|XP_001494584.1| PREDICTED: cofilin-1-like [Equus caballus]	gi|149725588|XP_001494584.1| PREDICTED: cofilin-1-like [Equus caballus]	276	18719	7	6	6	6	57.2
82	6	gi|338726100|XP_001494629.3| PREDICTED: keratin, type II cytoskeletal 1-like [Equus caballus]	gi|338726100|XP_001494629.3| PREDICTED: keratin, type II cytoskeletal 1-like [Equus caballus]	114	64976	6	6	6	6	8
83		gi|194220198|XP_001918391.1| PREDICTED: histone H2B type 1-L-like [Equus caballus]	gi|194220198|XP_001918391.1| PREDICTED: histone H2B type 1-L-like [Equus caballus]	219	13958	6	6	4	4	34.9
90		gi|149730617|XP_001489466.1| PREDICTED: elongation factor 1-alpha 1-like isoform 1 [Equus caballus]	gi|149730617|XP_001489466.1| PREDICTED: elongation factor 1-alpha 1-like isoform 1 [Equus caballus]	118	50590	11	6	11	6	33.1
96	1	gi|194226054|XP_001917521.1| PREDICTED: complement component C8 gamma chain-like [Equus caballus]	gi|194226054|XP_001917521.1| PREDICTED: complement component C8 gamma chain-like [Equus caballus]	198	32019	7	6	7	6	35.9
97	1	gi|194225130|XP_001915926.1| PREDICTED: alpha-actinin-1-like isoform 1 [Equus caballus]	gi|194225130|XP_001915926.1| PREDICTED: alpha-actinin-1-like isoform 1 [Equus caballus]	196	104092	10	6	9	6	10
99		gi|338711455|XP_001918028.2| PREDICTED: keratin, type I cytoskeletal 10-like [Equus caballus]	gi|338711455|XP_001918028.2| PREDICTED: keratin, type I cytoskeletal 10-like [Equus caballus]	170	68541	27	6	10	5	15.3
100	1	gi|126352550|NP_001075419.1| complement component C9 precursor [Equus caballus]	gi|126352550|NP_001075419.1| complement component C9 precursor [Equus caballus]	190	63400	8	6	8	6	16.5
101	1	gi|149691941|XP_001501669.1| PREDICTED: secretogranin-3 [Equus caballus]	gi|149691941|XP_001501669.1| PREDICTED: secretogranin-3 [Equus caballus]	184	53554	12	6	9	4	28.2
105	1	gi|338711499|XP_001499636.3| PREDICTED: LOW QUALITY PROTEIN: collagen alpha-1(I) chain [Equus caballus]	gi|338711499|XP_001499636.3| PREDICTED: LOW QUALITY PROTEIN: collagen alpha-1(I) chain [Equus caballus]	171	125887	9	6	7	5	7
108	1	gi|149713770|XP_001501758.1| PREDICTED: histone H4-like [Equus caballus]	gi|149713770|XP_001501758.1| PREDICTED: histone H4-like [Equus caballus]	166	11360	6	6	5	5	50.5
109	1	gi|338723570|XP_003364750.1| PREDICTED: immunoglobulin J chain-like [Equus caballus]	gi|338723570|XP_003364750.1| PREDICTED: immunoglobulin J chain-like [Equus caballus]	164	18297	6	6	4	4	31
117	1	gi|126722587|NP_001075971.1| beta-2-microglobulin precursor [Equus caballus]	gi|126722587|NP_001075971.1| beta-2-microglobulin precursor [Equus caballus]	135	13532	12	6	6	3	53.4
120	1	gi|149746221|XP_001494540.1| PREDICTED: dihydropyrimidinase-related protein 2-like isoform 2 [Equus caballus]	gi|149746221|XP_001494540.1| PREDICTED: dihydropyrimidinase-related protein 2-like isoform 2 [Equus caballus]	132	73998	6	6	6	6	14.8
122	1	gi|149743273|XP_001501082.1| PREDICTED: galectin-1-like [Equus caballus]	gi|149743273|XP_001501082.1| PREDICTED: galectin-1-like [Equus caballus]	129	15086	8	6	6	4	40.7
123	1	gi|149690151|XP_001500677.1| PREDICTED: carboxypeptidase N catalytic chain [Equus caballus]	gi|149690151|XP_001500677.1| PREDICTED: carboxypeptidase N catalytic chain [Equus caballus]	125	53001	11	6	11	6	29
137	1	gi|149694281|XP_001504328.1| PREDICTED: cell division control protein 42 homolog isoform 1 [Equus caballus]	gi|149694281|XP_001504328.1| PREDICTED: cell division control protein 42 homolog isoform 1 [Equus caballus]	107	21587	7	6	6	5	35.6
21	2	gi|194210256|XP_001490130.2| PREDICTED: zona pellucida sperm-binding protein 3 receptor-like [Equus caballus]	gi|194210256|XP_001490130.2| PREDICTED: zona pellucida sperm-binding protein 3 receptor-like [Equus caballus]	249	89144	5	5	2	2	5.1
59		gi|149721512|XP_001488705.1| PREDICTED: glyceraldehyde-3-phosphate dehydrogenase-like [Equus caballus]	gi|149721512|XP_001488705.1| PREDICTED: glyceraldehyde-3-phosphate dehydrogenase-like [Equus caballus]	162	35995	9	5	9	5	29.7
72		gi|338725021|XP_001496180.2| PREDICTED: tropomyosin alpha-3 chain-like isoform 5 [Equus caballus]	gi|338725021|XP_001496180.2| PREDICTED: tropomyosin alpha-3 chain-like isoform 5 [Equus caballus]	126	33005	10	5	10	5	28.1
82	3	gi|149714785|XP_001504507.1| PREDICTED: keratin, type II cytoskeletal 1b isoform 1 [Equus caballus]	gi|149714785|XP_001504507.1| PREDICTED: keratin, type II cytoskeletal 1b isoform 1 [Equus caballus]	148	63815	7	5	6	4	8.1
92	1	gi|149690938|XP_001498595.1| PREDICTED: IQ motif containing GTPase activating protein 1 [Equus caballus]	gi|149690938|XP_001498595.1| PREDICTED: IQ motif containing GTPase activating protein 1 [Equus caballus]	206	192577	8	5	7	4	5.7
96		gi|194237980|XP_001916113.1| PREDICTED: complement component C8 gamma chain-like [Equus caballus]	gi|194237980|XP_001916113.1| PREDICTED: complement component C8 gamma chain-like [Equus caballus]	157	30076	6	5	6	5	31.1
104	1	gi|149723277|XP_001491000.1| PREDICTED: galectin-3-binding protein [Equus caballus]	gi|149723277|XP_001491000.1| PREDICTED: galectin-3-binding protein [Equus caballus]	178	64301	7	5	6	4	12.9
106	1	gi|338729679|XP_001915328.2| PREDICTED: LOW QUALITY PROTEIN: filamin-A-like [Equus caballus]	gi|338729679|XP_001915328.2| PREDICTED: LOW QUALITY PROTEIN: filamin-A-like [Equus caballus]	170	283271	16	5	15	5	6.6
107	1	gi|149728663|XP_001497809.1| PREDICTED: transforming protein RhoA-like [Equus caballus]	gi|149728663|XP_001497809.1| PREDICTED: transforming protein RhoA-like [Equus caballus]	168	22096	5	5	5	5	29
112	1	gi|149731850|XP_001496794.1| PREDICTED: histone H2A type 1-like [Equus caballus]	gi|149731850|XP_001496794.1| PREDICTED: histone H2A type 1-like [Equus caballus]	160	14141	6	5	4	3	33.1
113	1	gi|194209300|XP_001501063.2| PREDICTED: WD repeat-containing protein 1-like [Equus caballus]	gi|194209300|XP_001501063.2| PREDICTED: WD repeat-containing protein 1-like [Equus caballus]	156	70858	10	5	9	5	14.4
131	1	gi|149724002|XP_001503789.1| PREDICTED: clathrin heavy chain 1 [Equus caballus]	gi|149724002|XP_001503789.1| PREDICTED: clathrin heavy chain 1 [Equus caballus]	112	193260	6	5	5	5	3.9
139	1	gi|149727528|XP_001493347.1| PREDICTED: ras-related protein Rab-1A-like isoform 1 [Equus caballus]	gi|149727528|XP_001493347.1| PREDICTED: ras-related protein Rab-1A-like isoform 1 [Equus caballus]	105	22891	7	5	7	5	32.7
140	1	gi|149751282|XP_001494676.1| PREDICTED: protein S100-A4-like isoform 2 [Equus caballus]	gi|149751282|XP_001494676.1| PREDICTED: protein S100-A4-like isoform 2 [Equus caballus]	104	11924	5	5	4	4	27.7
147	1	gi|194213066|XP_001915062.1| PREDICTED: peroxiredoxin-2-like [Equus caballus]	gi|194213066|XP_001915062.1| PREDICTED: peroxiredoxin-2-like [Equus caballus]	95	22145	5	5	5	5	22.2
156	1	gi|149732917|XP_001496433.1| PREDICTED: complement component C6-like [Equus caballus]	gi|149732917|XP_001496433.1| PREDICTED: complement component C6-like [Equus caballus]	77	108787	7	5	7	5	8.6
170	1	gi|149756873|XP_001504932.1| PREDICTED: calreticulin-like [Equus caballus]	gi|149756873|XP_001504932.1| PREDICTED: calreticulin-like [Equus caballus]	63	47688	9	5	9	5	22.8
52		gi|126723372|NP_001075977.1| MHC class I heavy chain [Equus caballus]	gi|126723372|NP_001075977.1| MHC class I heavy chain [Equus caballus]	158	40403	5	4	3	2	10
53	5	gi|194214070|XP_001494350.2| PREDICTED: 14-3-3 protein eta-like [Equus caballus]	gi|194214070|XP_001494350.2| PREDICTED: 14-3-3 protein eta-like [Equus caballus]	139	40769	4	4	4	4	11.2
53	6	gi|194218901|XP_001504526.2| PREDICTED: 14-3-3 protein gamma-like [Equus caballus]	gi|194218901|XP_001504526.2| PREDICTED: 14-3-3 protein gamma-like [Equus caballus]	115	27575	4	4	4	4	18.6
53		gi|149694199|XP_001504108.1| PREDICTED: 14-3-3 protein sigma-like [Equus caballus]	gi|149694199|XP_001504108.1| PREDICTED: 14-3-3 protein sigma-like [Equus caballus]	135	27885	4	4	4	4	13.3
71		gi|149712546|XP_001489132.1| PREDICTED: tubulin alpha-8 chain [Equus caballus]	gi|149712546|XP_001489132.1| PREDICTED: tubulin alpha-8 chain [Equus caballus]	114	50718	6	4	5	3	15.6
72		gi|338717433|XP_001918164.2| PREDICTED: tropomyosin alpha-1 chain-like [Equus caballus]	gi|338717433|XP_001918164.2| PREDICTED: tropomyosin alpha-1 chain-like [Equus caballus]	97	48656	9	4	9	4	15.2
82	5	gi|149714905|XP_001504433.1| PREDICTED: keratin, type II cuticular Hb1-like [Equus caballus]	gi|149714905|XP_001504433.1| PREDICTED: keratin, type II cuticular Hb1-like [Equus caballus]	117	57048	8	4	8	4	15.4
82		gi|149714895|XP_001504425.1| PREDICTED: keratin, type II cytoskeletal 7 [Equus caballus]	gi|149714895|XP_001504425.1| PREDICTED: keratin, type II cytoskeletal 7 [Equus caballus]	88	51121	6	4	5	3	7.5
83		gi|149731832|XP_001496249.1| PREDICTED: histone H2B type 1-A-like [Equus caballus]	gi|149731832|XP_001496249.1| PREDICTED: histone H2B type 1-A-like [Equus caballus]	80	14199	4	4	3	3	21.3
90		gi|338719441|XP_001915441.2| PREDICTED: LOW QUALITY PROTEIN: elongation factor 1-alpha 2 [Equus caballus]	gi|338719441|XP_001915441.2| PREDICTED: LOW QUALITY PROTEIN: elongation factor 1-alpha 2 [Equus caballus]	93	60201	6	4	6	4	10.7
93	1	gi|149732344|XP_001491405.1| PREDICTED: chloride intracellular channel protein 1-like [Equus caballus]	gi|149732344|XP_001491405.1| PREDICTED: chloride intracellular channel protein 1-like [Equus caballus]	205	27317	8	4	6	3	30.3
94	1	gi|338714034|XP_003362999.1| PREDICTED: ig kappa chain V-II region RPMI 6410-like isoform 1 [Equus caballus]	gi|338714034|XP_003362999.1| PREDICTED: ig kappa chain V-II region RPMI 6410-like isoform 1 [Equus caballus]	203	27219	6	4	4	3	21.1
102	1	gi|338710545|XP_001500896.3| PREDICTED: calmodulin-like [Equus caballus]	gi|338710545|XP_001500896.3| PREDICTED: calmodulin-like [Equus caballus]	179	16827	5	4	3	2	47
110	1	gi|169646710|NP_001108630.1| glutathione peroxidase 3 [Equus caballus]	gi|169646710|NP_001108630.1| glutathione peroxidase 3 [Equus caballus]	161	25686	6	4	6	4	29.6
115	1	gi|194206059|XP_001496134.2| PREDICTED: angiotensinogen-like [Equus caballus]	gi|194206059|XP_001496134.2| PREDICTED: angiotensinogen-like [Equus caballus]	153	70683	5	4	5	4	8.6
116	1	gi|149732042|XP_001490472.1| PREDICTED: apolipoprotein M-like [Equus caballus]	gi|149732042|XP_001490472.1| PREDICTED: apolipoprotein M-like [Equus caballus]	146	21718	6	4	6	4	44.7
125	1	gi|149708147|XP_001497366.1| PREDICTED: antithrombin-III [Equus caballus]	gi|149708147|XP_001497366.1| PREDICTED: antithrombin-III [Equus caballus]	123	52850	6	4	5	3	9.5
133	1	gi|149742760|XP_001490356.1| PREDICTED: plasma kallikrein [Equus caballus]	gi|149742760|XP_001490356.1| PREDICTED: plasma kallikrein [Equus caballus]	109	73279	10	4	9	4	12.9
141	1	gi|194222063|XP_001917110.1| PREDICTED: coagulation factor X-like [Equus caballus]	gi|194222063|XP_001917110.1| PREDICTED: coagulation factor X-like [Equus caballus]	104	55075	6	4	6	4	12.6
144	1	gi|149737691|XP_001491006.1| PREDICTED: creatine kinase B-type-like isoform 1 [Equus caballus]	gi|149737691|XP_001491006.1| PREDICTED: creatine kinase B-type-like isoform 1 [Equus caballus]	101	42976	5	4	5	4	17.3
147	2	gi|149693696|XP_001496084.1| PREDICTED: peroxiredoxin-1-like [Equus caballus]	gi|149693696|XP_001496084.1| PREDICTED: peroxiredoxin-1-like [Equus caballus]	74	22348	4	4	4	4	21.1
148	1	gi|149725016|XP_001503574.1| PREDICTED: microfibril-associated glycoprotein 4-like [Equus caballus]	gi|149725016|XP_001503574.1| PREDICTED: microfibril-associated glycoprotein 4-like [Equus caballus]	92	28829	5	4	5	4	23.5
176	1	gi|149725308|XP_001494298.1| PREDICTED: ferritin heavy chain-like [Equus caballus]	gi|149725308|XP_001494298.1| PREDICTED: ferritin heavy chain-like [Equus caballus]	55	19893	5	4	5	4	27.8
185	1	gi|149758084|XP_001498388.1| PREDICTED: plasma protease C1 inhibitor-like [Equus caballus]	gi|149758084|XP_001498388.1| PREDICTED: plasma protease C1 inhibitor-like [Equus caballus]	49	52818	5	4	4	4	12
23	4	gi|338724984|XP_003365056.1| PREDICTED: thrombospondin-3 isoform 2 [Equus caballus]	gi|338724984|XP_003365056.1| PREDICTED: thrombospondin-3 isoform 2 [Equus caballus]	102	85574	5	3	5	3	7
23	5	gi|126352334|NP_001075308.1| biglycan precursor [Equus caballus]	gi|126352334|NP_001075308.1| biglycan precursor [Equus caballus]	76	42297	3	3	3	3	8.9
23	6	gi|126352546|NP_001075394.1| decorin precursor [Equus caballus]	gi|126352546|NP_001075394.1| decorin precursor [Equus caballus]	51	40256	4	3	4	3	15.3
52		gi|126722918|NP_001075976.1| MHC class I heavy chain [Equus caballus]	gi|126722918|NP_001075976.1| MHC class I heavy chain [Equus caballus]	102	39017	3	3	2	2	5.8
72		gi|149739249|XP_001504547.1| PREDICTED: tropomyosin beta chain-like isoform 1 [Equus caballus]	gi|149739249|XP_001504547.1| PREDICTED: tropomyosin beta chain-like isoform 1 [Equus caballus]	85	33013	8	3	8	3	23.2
82	4	gi|149714759|XP_001504463.1| PREDICTED: keratin, type II cytoskeletal 6B-like [Equus caballus]	gi|149714759|XP_001504463.1| PREDICTED: keratin, type II cytoskeletal 6B-like [Equus caballus]	120	61223	6	3	6	3	8.4
82		gi|194212007|XP_001916249.1| PREDICTED: keratin, type II microfibrillar, component 7C-like [Equus caballus]	gi|194212007|XP_001916249.1| PREDICTED: keratin, type II microfibrillar, component 7C-like [Equus caballus]	108	55606	7	3	7	3	13.6
82		gi|194212042|XP_001494757.2| PREDICTED: keratin, type II cytoskeletal 8-like [Equus caballus]	gi|194212042|XP_001494757.2| PREDICTED: keratin, type II cytoskeletal 8-like [Equus caballus]	72	48340	6	3	5	2	9
99	2	gi|149723812|XP_001496987.1| PREDICTED: keratin, type I cytoskeletal 14-like [Equus caballus]	gi|149723812|XP_001496987.1| PREDICTED: keratin, type I cytoskeletal 14-like [Equus caballus]	121	52403	5	3	4	2	8.4
99		gi|149723840|XP_001500022.1| PREDICTED: keratin, type I cytoskeletal 27-like [Equus caballus]	gi|149723840|XP_001500022.1| PREDICTED: keratin, type I cytoskeletal 27-like [Equus caballus]	102	50533	5	3	4	2	7.6
107		gi|338725233|XP_001917277.2| PREDICTED: rho-related GTP-binding protein RhoC-like [Equus caballus]	gi|338725233|XP_001917277.2| PREDICTED: rho-related GTP-binding protein RhoC-like [Equus caballus]	117	22334	3	3	3	3	16.6
111	1	gi|149758457|XP_001489114.1| PREDICTED: heterogeneous nuclear ribonucleoprotein K isoform 1 [Equus caballus]	gi|149758457|XP_001489114.1| PREDICTED: heterogeneous nuclear ribonucleoprotein K isoform 1 [Equus caballus]	160	51281	8	3	8	3	20.9
119	1	gi|149745579|XP_001490239.1| PREDICTED: hypoxanthine-guanine phosphoribosyltransferase [Equus caballus]	gi|149745579|XP_001490239.1| PREDICTED: hypoxanthine-guanine phosphoribosyltransferase [Equus caballus]	133	25675	5	3	5	3	27.1
121	1	gi|149755838|XP_001504458.1| PREDICTED: transgelin-2-like [Equus caballus]	gi|149755838|XP_001504458.1| PREDICTED: transgelin-2-like [Equus caballus]	129	22582	6	3	6	3	42.2
126	1	gi|338711265|XP_001489541.3| PREDICTED: protein disulfide-isomerase-like [Equus caballus]	gi|338711265|XP_001489541.3| PREDICTED: protein disulfide-isomerase-like [Equus caballus]	122	69202	7	3	7	3	12.9
127	1	gi|194222679|XP_001498096.2| PREDICTED: eukaryotic initiation factor 4A-II [Equus caballus]	gi|194222679|XP_001498096.2| PREDICTED: eukaryotic initiation factor 4A-II [Equus caballus]	117	46601	3	3	3	3	9.8
128	1	gi|126352504|NP_001075247.1| heat shock cognate 71 kDa protein [Equus caballus]	gi|126352504|NP_001075247.1| heat shock cognate 71 kDa protein [Equus caballus]	115	71082	3	3	3	3	5.7
129	1	gi|149731458|XP_001498030.1| PREDICTED: fetuin-B-like [Equus caballus]	gi|149731458|XP_001498030.1| PREDICTED: fetuin-B-like [Equus caballus]	113	42646	6	3	5	3	14.7
134	1	gi|149725775|XP_001502059.1| PREDICTED: coronin-1A [Equus caballus]	gi|149725775|XP_001502059.1| PREDICTED: coronin-1A [Equus caballus]	109	51680	8	3	7	3	19.5
137		gi|338722129|XP_003364489.1| PREDICTED: cell division control protein 42 homolog [Equus caballus]	gi|338722129|XP_003364489.1| PREDICTED: cell division control protein 42 homolog [Equus caballus]	71	21696	4	3	4	3	21.5
142	1	gi|149731858|XP_001497081.1| PREDICTED: histone H1.2-like isoform 1 [Equus caballus]	gi|149731858|XP_001497081.1| PREDICTED: histone H1.2-like isoform 1 [Equus caballus]	102	21423	4	3	4	3	19.7
145	1	gi|338713426|XP_003362901.1| PREDICTED: versican core protein-like isoform 4 [Equus caballus]	gi|338713426|XP_003362901.1| PREDICTED: versican core protein-like isoform 4 [Equus caballus]	96	264230	12	3	10	2	4.5
146	1	gi|149708064|XP_001494426.1| PREDICTED: dermatopontin-like [Equus caballus]	gi|149708064|XP_001494426.1| PREDICTED: dermatopontin-like [Equus caballus]	96	24715	5	3	5	3	21.4
149	1	gi|194227853|XP_001492997.2| PREDICTED: ubiquitin-like modifier activating enzyme 1 isoform 1 [Equus caballus]	gi|194227853|XP_001492997.2| PREDICTED: ubiquitin-like modifier activating enzyme 1 isoform 1 [Equus caballus]	90	118965	8	3	8	3	8.1
151	1	gi|338711439|XP_001497057.2| PREDICTED: keratin, type I cuticular Ha1 [Equus caballus]	gi|338711439|XP_001497057.2| PREDICTED: keratin, type I cuticular Ha1 [Equus caballus]	88	51005	4	3	4	3	12.1
153	1	gi|194222065|XP_001497287.2| PREDICTED: vitamin K-dependent protein Z-like [Equus caballus]	gi|194222065|XP_001497287.2| PREDICTED: vitamin K-dependent protein Z-like [Equus caballus]	83	47301	4	3	4	3	11.3
154	1	gi|149754742|XP_001505082.1| PREDICTED: histone H1.5-like [Equus caballus]	gi|149754742|XP_001505082.1| PREDICTED: histone H1.5-like [Equus caballus]	82	22634	6	3	4	3	18.1
155	1	gi|194218489|XP_001916909.1| PREDICTED: LOW QUALITY PROTEIN: endosialin-like [Equus caballus]	gi|194218489|XP_001916909.1| PREDICTED: LOW QUALITY PROTEIN: endosialin-like [Equus caballus]	80	81451	6	3	5	2	6.9
158	1	gi|149699047|XP_001487982.1| PREDICTED: ras-related protein Rap-1A-like [Equus caballus]	gi|149699047|XP_001487982.1| PREDICTED: ras-related protein Rap-1A-like [Equus caballus]	77	21358	4	3	4	3	22.8
159	1	gi|149721245|XP_001493534.1| PREDICTED: cytosolic non-specific dipeptidase isoform 1 [Equus caballus]	gi|149721245|XP_001493534.1| PREDICTED: cytosolic non-specific dipeptidase isoform 1 [Equus caballus]	74	53220	4	3	4	3	8.2
161	1	gi|194211862|XP_001914796.1| PREDICTED: protein kinase C-binding protein NELL2 isoform 1 [Equus caballus]	gi|194211862|XP_001914796.1| PREDICTED: protein kinase C-binding protein NELL2 isoform 1 [Equus caballus]	73	96418	4	3	3	3	4.8
164	1	gi|149699252|XP_001498513.1| PREDICTED: phosphatidylcholine-sterol acyltransferase [Equus caballus]	gi|149699252|XP_001498513.1| PREDICTED: phosphatidylcholine-sterol acyltransferase [Equus caballus]	70	50042	3	3	3	3	7.3
165	1	gi|338717101|XP_003363581.1| PREDICTED: ribonuclease 4-like [Equus caballus]	gi|338717101|XP_003363581.1| PREDICTED: ribonuclease 4-like [Equus caballus]	68	17426	3	3	3	3	22.4
167	1	gi|126352369|NP_001075236.1| peptidyl-glycine alpha-amidating monooxygenase preproprotein [Equus caballus]	gi|126352369|NP_001075236.1| peptidyl-glycine alpha-amidating monooxygenase preproprotein [Equus caballus]	65	115142	6	3	5	3	5.3
172	1	gi|149724158|XP_001504386.1| PREDICTED: alpha-2-antiplasmin isoform 1 [Equus caballus]	gi|149724158|XP_001504386.1| PREDICTED: alpha-2-antiplasmin isoform 1 [Equus caballus]	62	54937	3	3	3	3	4.9
182	1	gi|338713210|XP_003362852.1| PREDICTED: monocyte differentiation antigen CD14-like [Equus caballus]	gi|338713210|XP_003362852.1| PREDICTED: monocyte differentiation antigen CD14-like [Equus caballus]	51	39711	5	3	4	3	15.2
189	1	gi|149760358|XP_001500143.1| PREDICTED: histone H3.2-like [Equus caballus]	gi|149760358|XP_001500143.1| PREDICTED: histone H3.2-like [Equus caballus]	47	15436	5	3	5	3	45.6
189	2	gi|149731848|XP_001496812.1| PREDICTED: histone H3.1-like [Equus caballus]	gi|149731848|XP_001496812.1| PREDICTED: histone H3.1-like [Equus caballus]	46	15509	5	3	5	3	45.6
192	1	gi|194211514|XP_001916188.1| PREDICTED: LOW QUALITY PROTEIN: sushi, nidogen and EGF-like domains 1 [Equus caballus]	gi|194211514|XP_001916188.1| PREDICTED: LOW QUALITY PROTEIN: sushi, nidogen and EGF-like domains 1 [Equus caballus]	47	147970	3	3	3	3	1.9
195	1	gi|126352682|NP_001075246.1| fibromodulin [Equus caballus]	gi|126352682|NP_001075246.1| fibromodulin [Equus caballus]	44	43407	6	3	5	3	17.8
201	1	gi|338729698|XP_001492282.3| PREDICTED: glucose-6-phosphate 1-dehydrogenase [Equus caballus]	gi|338729698|XP_001492282.3| PREDICTED: glucose-6-phosphate 1-dehydrogenase [Equus caballus]	40	62696	7	3	7	3	11.9
13	2	gi|338727614|XP_001915406.2| PREDICTED: hypothetical protein LOC100059976 [Equus caballus]	gi|338727614|XP_001915406.2| PREDICTED: hypothetical protein LOC100059976 [Equus caballus]	29	24501	4	2	3	2	7
46		gi|149705511|XP_001493507.1| PREDICTED: serum paraoxonase/lactonase 3-like [Equus caballus]	gi|149705511|XP_001493507.1| PREDICTED: serum paraoxonase/lactonase 3-like [Equus caballus]	59	39748	2	2	2	2	4.5
52	4	gi|153791537|NP_001093236.1| MHC class I antigen 3.5 [Equus caballus]	gi|153791537|NP_001093236.1| MHC class I antigen 3.5 [Equus caballus]	113	38518	2	2	2	2	6.7
52		gi|338718344|XP_003363809.1| PREDICTED: class I histocompatibility antigen, Gogo-C*0203 alpha chain-like [Equus caballus]	gi|338718344|XP_003363809.1| PREDICTED: class I histocompatibility antigen, Gogo-C*0203 alpha chain-like [Equus caballus]	27	45112	2	2	1	1	2.8
56		gi|194224590|XP_001490378.2| PREDICTED: tubulin beta-1 chain [Equus caballus]	gi|194224590|XP_001490378.2| PREDICTED: tubulin beta-1 chain [Equus caballus]	53	46949	2	2	2	2	4.3
59		gi|338709945|XP_001492038.3| PREDICTED: glyceraldehyde-3-phosphate dehydrogenase, testis-specific [Equus caballus]	gi|338709945|XP_001492038.3| PREDICTED: glyceraldehyde-3-phosphate dehydrogenase, testis-specific [Equus caballus]	104	43752	4	2	4	2	10.4
71		gi|338721502|XP_001917047.2| PREDICTED: tubulin alpha chain-like 3 [Equus caballus]	gi|338721502|XP_001917047.2| PREDICTED: tubulin alpha chain-like 3 [Equus caballus]	66	52384	3	2	3	2	5.6
77		gi|338717974|XP_001490861.2| PREDICTED: cofilin-2-like [Equus caballus]	gi|338717974|XP_001490861.2| PREDICTED: cofilin-2-like [Equus caballus]	65	30729	2	2	2	2	10.2
82	7	gi|194212028|XP_001504488.2| PREDICTED: keratin, type II cytoskeletal 2 epidermal-like [Equus caballus]	gi|194212028|XP_001504488.2| PREDICTED: keratin, type II cytoskeletal 2 epidermal-like [Equus caballus]	99	64835	5	2	4	2	6
82	8	gi|255522861|NP_001157333.1| glial fibrillary acidic protein [Equus caballus]	gi|255522861|NP_001157333.1| glial fibrillary acidic protein [Equus caballus]	60	49477	2	2	2	2	3.5
82		gi|149714746|XP_001504448.1| PREDICTED: keratin, type II cytoskeletal 75-like isoform 1 [Equus caballus]	gi|149714746|XP_001504448.1| PREDICTED: keratin, type II cytoskeletal 75-like isoform 1 [Equus caballus]	83	59504	8	2	6	2	10.6
82		gi|149714794|XP_001504524.1| PREDICTED: keratin, type II cytoskeletal 4 [Equus caballus]	gi|149714794|XP_001504524.1| PREDICTED: keratin, type II cytoskeletal 4 [Equus caballus]	75	65356	4	2	4	2	4.9
82		gi|194212026|XP_001494553.2| PREDICTED: keratin, type II cytoskeletal 73-like [Equus caballus]	gi|194212026|XP_001494553.2| PREDICTED: keratin, type II cytoskeletal 73-like [Equus caballus]	73	54685	5	2	5	2	11.8
82		gi|194212003|XP_001494348.2| PREDICTED: keratin, type II microfibrillar, component 7C-like [Equus caballus]	gi|194212003|XP_001494348.2| PREDICTED: keratin, type II microfibrillar, component 7C-like [Equus caballus]	50	54587	6	2	6	2	11.8
97		gi|338717228|XP_001491993.3| PREDICTED: LOW QUALITY PROTEIN: alpha-actinin-2 [Equus caballus]	gi|338717228|XP_001491993.3| PREDICTED: LOW QUALITY PROTEIN: alpha-actinin-2 [Equus caballus]	50	99824	5	2	5	2	5.3
103	1	gi|126723413|NP_001075973.1| hyaluronan and proteoglycan link protein 1 precursor [Equus caballus]	gi|126723413|NP_001075973.1| hyaluronan and proteoglycan link protein 1 precursor [Equus caballus]	179	40679	9	2	7	2	22.3
112		gi|149731888|XP_001498014.1| PREDICTED: histone H2A type 1-E-like [Equus caballus]	gi|149731888|XP_001498014.1| PREDICTED: histone H2A type 1-E-like [Equus caballus]	69	14080	2	2	2	2	12.3
124	1	gi|149720864|XP_001495232.1| PREDICTED: transthyretin-like [Equus caballus]	gi|149720864|XP_001495232.1| PREDICTED: transthyretin-like [Equus caballus]	124	15966	6	2	4	2	27.9
127		gi|338711190|XP_001504824.2| PREDICTED: eukaryotic initiation factor 4A-I isoform 1 [Equus caballus]	gi|338711190|XP_001504824.2| PREDICTED: eukaryotic initiation factor 4A-I isoform 1 [Equus caballus]	105	38441	2	2	2	2	8.9
130	1	gi|338711010|XP_003362465.1| PREDICTED: regakine-1-like [Equus caballus]	gi|338711010|XP_003362465.1| PREDICTED: regakine-1-like [Equus caballus]	113	10613	2	2	2	2	38
132	1	gi|149755998|XP_001504528.1| PREDICTED: heat shock protein beta-1-like [Equus caballus]	gi|149755998|XP_001504528.1| PREDICTED: heat shock protein beta-1-like [Equus caballus]	110	23161	3	2	3	2	19.6
135	1	gi|149751386|XP_001499938.1| PREDICTED: prelamin-A/C isoform 1 [Equus caballus]	gi|149751386|XP_001499938.1| PREDICTED: prelamin-A/C isoform 1 [Equus caballus]	108	74330	7	2	7	2	9.2
137	2	gi|149743028|XP_001500843.1| PREDICTED: ras-related C3 botulinum toxin substrate 2-like isoform 1 [Equus caballus]	gi|149743028|XP_001500843.1| PREDICTED: ras-related C3 botulinum toxin substrate 2-like isoform 1 [Equus caballus]	74	21829	3	2	3	2	15.1
138	1	gi|338719460|XP_001490326.3| PREDICTED: LOW QUALITY PROTEIN: cathepsin Z-like [Equus caballus]	gi|338719460|XP_001490326.3| PREDICTED: LOW QUALITY PROTEIN: cathepsin Z-like [Equus caballus]	106	34930	3	2	3	2	12.9
139		gi|149727712|XP_001502863.1| PREDICTED: ras-related protein Rab-10-like [Equus caballus]	gi|149727712|XP_001502863.1| PREDICTED: ras-related protein Rab-10-like [Equus caballus]	50	22755	3	2	3	2	22
139		gi|338712224|XP_003362676.1| PREDICTED: ras-related protein Rab-1B-like isoform 2 [Equus caballus]	gi|338712224|XP_003362676.1| PREDICTED: ras-related protein Rab-1B-like isoform 2 [Equus caballus]	45	13651	2	2	2	2	13.6
143	1	gi|194208524|XP_001502956.2| PREDICTED: complement factor I [Equus caballus]	gi|194208524|XP_001502956.2| PREDICTED: complement factor I [Equus caballus]	101	66653	4	2	4	2	10.1
150	1	gi|149689950|XP_001503814.1| PREDICTED: proactivator polypeptide [Equus caballus]	gi|149689950|XP_001503814.1| PREDICTED: proactivator polypeptide [Equus caballus]	90	60290	3	2	3	2	6.5
151		gi|194216925|XP_001917457.1| PREDICTED: LOW QUALITY PROTEIN: keratin, type I cuticular Ha4-like [Equus caballus]	gi|194216925|XP_001917457.1| PREDICTED: LOW QUALITY PROTEIN: keratin, type I cuticular Ha4-like [Equus caballus]	61	50618	6	2	6	2	10.6
152	1	gi|194217111|XP_001918247.1| PREDICTED: chondroadherin [Equus caballus]	gi|194217111|XP_001918247.1| PREDICTED: chondroadherin [Equus caballus]	88	40994	2	2	2	2	8.9
157	1	gi|149689886|XP_001503270.1| PREDICTED: multiple inositol polyphosphate phosphatase 1 isoform 1 [Equus caballus]	gi|149689886|XP_001503270.1| PREDICTED: multiple inositol polyphosphate phosphatase 1 isoform 1 [Equus caballus]	77	56030	6	2	3	2	7.2
162	1	gi|149727690|XP_001502573.1| PREDICTED: cell growth regulator with EF hand domain protein 1-like isoform 1 [Equus caballus]	gi|149727690|XP_001502573.1| PREDICTED: cell growth regulator with EF hand domain protein 1-like isoform 1 [Equus caballus]	72	28413	2	2	2	2	12.2
171	1	gi|338729686|XP_003365956.1| PREDICTED: v-type proton ATPase subunit S1 [Equus caballus]	gi|338729686|XP_003365956.1| PREDICTED: v-type proton ATPase subunit S1 [Equus caballus]	62	51748	3	2	3	2	10.3
174	1	gi|194213370|XP_001492720.2| PREDICTED: dipeptidyl peptidase 1-like [Equus caballus]	gi|194213370|XP_001492720.2| PREDICTED: dipeptidyl peptidase 1-like [Equus caballus]	60	55033	2	2	1	1	4
179	1	gi|194223929|XP_001496566.2| PREDICTED: complement component C7 [Equus caballus]	gi|194223929|XP_001496566.2| PREDICTED: complement component C7 [Equus caballus]	52	103760	3	2	3	2	3.7
183	1	gi|149756573|XP_001504865.1| PREDICTED: myosin light polypeptide 6-like isoform 1 [Equus caballus]	gi|149756573|XP_001504865.1| PREDICTED: myosin light polypeptide 6-like isoform 1 [Equus caballus]	51	17121	3	2	3	2	25.2
184	1	gi|194208065|XP_001915128.1| PREDICTED: 6-phosphogluconate dehydrogenase, decarboxylating-like [Equus caballus]	gi|194208065|XP_001915128.1| PREDICTED: 6-phosphogluconate dehydrogenase, decarboxylating-like [Equus caballus]	50	66840	5	2	5	2	8.4
189		gi|149723295|XP_001495110.1| PREDICTED: histone H3.3-like isoform 1 [Equus caballus]	gi|149723295|XP_001495110.1| PREDICTED: histone H3.3-like isoform 1 [Equus caballus]	39	15376	4	2	4	2	22.1
193	1	gi|149744840|XP_001502718.1| PREDICTED: phosphoglycerate kinase 1-like [Equus caballus]	gi|149744840|XP_001502718.1| PREDICTED: phosphoglycerate kinase 1-like [Equus caballus]	46	48409	3	2	3	2	8.6
196	1	gi|194210410|XP_001490342.2| PREDICTED: proteoglycan 4-like [Equus caballus]	gi|194210410|XP_001490342.2| PREDICTED: proteoglycan 4-like [Equus caballus]	44	36056	4	2	3	2	7.9
209	1	gi|194216864|XP_001496244.2| PREDICTED: synaptic vesicle membrane protein VAT-1 homolog [Equus caballus]	gi|194216864|XP_001496244.2| PREDICTED: synaptic vesicle membrane protein VAT-1 homolog [Equus caballus]	36	42844	2	2	2	2	6
212	1	gi|149714260|XP_001504186.1| PREDICTED: ADP-ribosylation factor 3-like [Equus caballus]	gi|149714260|XP_001504186.1| PREDICTED: ADP-ribosylation factor 3-like [Equus caballus]	34	20645	2	2	2	2	13.8
221	1	gi|126723106|NP_001075989.1| growth/differentiation factor 5 [Equus caballus]	gi|126723106|NP_001075989.1| growth/differentiation factor 5 [Equus caballus]	32	54688	5	2	4	1	6.8
225	1	gi|338719752|XP_003364058.1| PREDICTED: LOW QUALITY PROTEIN: uncharacterized protein KIAA0586-like [Equus caballus]	gi|338719752|XP_003364058.1| PREDICTED: LOW QUALITY PROTEIN: uncharacterized protein KIAA0586-like [Equus caballus]	31	161482	7	2	4	2	2.5
230	1	gi|149721616|XP_001496092.1| PREDICTED: zinc finger transcription factor Trps1 [Equus caballus]	gi|149721616|XP_001496092.1| PREDICTED: zinc finger transcription factor Trps1 [Equus caballus]	29	144912	4	2	3	1	3
270	1	gi|166706830|NP_001107617.1| cortactin-binding protein 2 [Equus caballus]	gi|166706830|NP_001107617.1| cortactin-binding protein 2 [Equus caballus]	22	183609	7	2	6	1	3.2
277	1	gi|208022673|NP_001129077.1| selenoprotein P precursor [Equus caballus]	gi|208022673|NP_001129077.1| selenoprotein P precursor [Equus caballus]	21	44780	2	2	2	2	7.8
7		gi|338729554|XP_001500622.3| PREDICTED: 60S ribosomal protein L7a-like [Equus caballus]	gi|338729554|XP_001500622.3| PREDICTED: 60S ribosomal protein L7a-like [Equus caballus]	31	30134	1	1	1	1	3
11		gi|194207195|XP_001918398.1| PREDICTED: LOW QUALITY PROTEIN: charged multivesicular body protein 4a-like [Equus caballus]		32	29462	1	1	1	1	2.7
13		gi|338713928|XP_003362982.1| PREDICTED: ig kappa chain V-II region RPMI 6410-like [Equus caballus]		27	19854	2	1	1	1	3.8
18		gi|194209316|XP_001499722.2| PREDICTED: limbin-like [Equus caballus]		33	149727	7	1	5	1	3.3
24		gi|338715998|XP_001499679.2| PREDICTED: mannan-binding lectin serine protease 1 [Equus caballus]	gi|338715998|XP_001499679.2| PREDICTED: mannan-binding lectin serine protease 1 [Equus caballus]	54	82121	1	1	1	1	1.1
26		gi|338713443|XP_001504724.2| PREDICTED: ankyrin repeat and death domain-containing protein 1B [Equus caballus]	gi|338713443|XP_001504724.2| PREDICTED: ankyrin repeat and death domain-containing protein 1B [Equus caballus]	35	52663	1	1	1	1	1.7
52		gi|194223313|XP_001917489.1| PREDICTED: patr class I histocompatibility antigen, A-126 alpha chain-like [Equus caballus]	gi|194223313|XP_001917489.1| PREDICTED: patr class I histocompatibility antigen, A-126 alpha chain-like [Equus caballus]	71	38911	1	1	1	1	2.6
58		gi|194211640|XP_001492674.2| PREDICTED: complement C1r subcomponent-like protein-like [Equus caballus]	gi|194211640|XP_001492674.2| PREDICTED: complement C1r subcomponent-like protein-like [Equus caballus]	61	66534	2	1	2	1	2.9
71		gi|338727595|XP_003365525.1| PREDICTED: tubulin alpha chain-like [Equus caballus]	gi|338727595|XP_003365525.1| PREDICTED: tubulin alpha chain-like [Equus caballus]	43	29021	1	1	1	1	3.4
73		gi|149690648|XP_001492521.1| PREDICTED: ferritin light chain-like [Equus caballus]		27	20210	2	1	2	1	8
82		gi|149714797|XP_001504527.1| PREDICTED: keratin, type II cytoskeletal 79 [Equus caballus]	gi|149714797|XP_001504527.1| PREDICTED: keratin, type II cytoskeletal 79 [Equus caballus]	39	58104	4	1	4	1	5.2
82		gi|194208266|XP_001915084.1| PREDICTED: LOW QUALITY PROTEIN: neurofilament medium polypeptide-like [Equus caballus]	gi|194208266|XP_001915084.1| PREDICTED: LOW QUALITY PROTEIN: neurofilament medium polypeptide-like [Equus caballus]	36	95854	5	1	5	1	4.4
83		gi|338719342|XP_001503596.2| PREDICTED: exportin-2 isoform 1 [Equus caballus]	gi|338719342|XP_001503596.2| PREDICTED: exportin-2 isoform 1 [Equus caballus]	33	111414	2	1	2	1	2.9
83		gi|149759656|XP_001488950.1| PREDICTED: histone H2B type W-T-like [Equus caballus]	gi|149759656|XP_001488950.1| PREDICTED: histone H2B type W-T-like [Equus caballus]	27	19506	2	1	2	1	9.2
97		gi|255522877|NP_001157341.1| alpha-actinin-3 [Equus caballus]	gi|255522877|NP_001157341.1| alpha-actinin-3 [Equus caballus]	36	103901	3	1	3	1	3
103		gi|338717539|XP_001916615.2| PREDICTED: LOW QUALITY PROTEIN: hyaluronan and proteoglycan link protein 3-like [Equus caballus]	gi|338717539|XP_001916615.2| PREDICTED: LOW QUALITY PROTEIN: hyaluronan and proteoglycan link protein 3-like [Equus caballus]	44	40145	1	1	1	1	2.5
106		gi|194209876|XP_001917113.1| PREDICTED: LOW QUALITY PROTEIN: filamin-C-like [Equus caballus]	gi|194209876|XP_001917113.1| PREDICTED: LOW QUALITY PROTEIN: filamin-C-like [Equus caballus]	32	292717	9	1	9	1	3.1
110		gi|262050635|NP_001159955.1| glutathione peroxidase 6 [Equus caballus]	gi|262050635|NP_001159955.1| glutathione peroxidase 6 [Equus caballus]	32	25330	1	1	1	1	7.7
112		gi|149751194|XP_001488556.1| PREDICTED: histone H2A type 2-B-like [Equus caballus]	gi|149751194|XP_001488556.1| PREDICTED: histone H2A type 2-B-like [Equus caballus]	55	13987	1	1	1	1	6.9
127		gi|194216574|XP_001490317.2| PREDICTED: eukaryotic initiation factor 4A-III [Equus caballus]	gi|194216574|XP_001490317.2| PREDICTED: eukaryotic initiation factor 4A-III [Equus caballus]	45	42824	3	1	2	1	6.4
136		gi|194221612|XP_001917292.1| PREDICTED: inhibitor of carbonic anhydrase-like [Equus caballus]		18	78273	1	1	1	1	1
137		gi|194218709|XP_001493624.2| PREDICTED: ras-related C3 botulinum toxin substrate 1-like [Equus caballus]	gi|194218709|XP_001493624.2| PREDICTED: ras-related C3 botulinum toxin substrate 1-like [Equus caballus]	62	23091	2	1	2	1	8.9
137		gi|149737163|XP_001498723.1| PREDICTED: rho-related GTP-binding protein RhoJ-like [Equus caballus]	gi|149737163|XP_001498723.1| PREDICTED: rho-related GTP-binding protein RhoJ-like [Equus caballus]	31	24528	1	1	1	1	5.1
139		gi|149698214|XP_001502510.1| PREDICTED: ras-related protein Rab-33B-like [Equus caballus]	gi|149698214|XP_001502510.1| PREDICTED: ras-related protein Rab-33B-like [Equus caballus]	30	26073	2	1	2	1	9.2
142		gi|149731864|XP_001497342.1| PREDICTED: histone H1t [Equus caballus]	gi|149731864|XP_001497342.1| PREDICTED: histone H1t [Equus caballus]	39	21954	2	1	2	1	9.4
142		gi|149731844|XP_001496698.1| PREDICTED: histone H1.1-like [Equus caballus]	gi|149731844|XP_001496698.1| PREDICTED: histone H1.1-like [Equus caballus]	32	22143	1	1	1	1	4.6
160	1	gi|338714806|XP_003363153.1| PREDICTED: hypothetical protein LOC100063697 [Equus caballus]	gi|338714806|XP_003363153.1| PREDICTED: hypothetical protein LOC100063697 [Equus caballus]	73	25113	1	1	1	1	6.1
163	1	gi|338724457|XP_001914755.2| PREDICTED: GTPase IMAP family member 4-like [Equus caballus]	gi|338724457|XP_001914755.2| PREDICTED: GTPase IMAP family member 4-like [Equus caballus]	71	48908	2	1	2	1	4.7
166	1	gi|338715519|XP_001916574.2| PREDICTED: macrophage receptor MARCO-like [Equus caballus]	gi|338715519|XP_001916574.2| PREDICTED: macrophage receptor MARCO-like [Equus caballus]	66	48068	4	1	2	1	4.4
168	1	gi|149755180|XP_001492515.1| PREDICTED: synaptotagmin-like 4 [Equus caballus]	gi|149755180|XP_001492515.1| PREDICTED: synaptotagmin-like 4 [Equus caballus]	63	76854	3	1	3	1	3.1
169	1	gi|338714347|XP_001500232.3| PREDICTED: latent-transforming growth factor beta-binding protein 1 isoform 1 [Equus caballus]	gi|338714347|XP_001500232.3| PREDICTED: latent-transforming growth factor beta-binding protein 1 isoform 1 [Equus caballus]	63	154664	1	1	1	1	1.2
170		gi|149757318|XP_001502923.1| PREDICTED: calreticulin-3-like [Equus caballus]	gi|149757318|XP_001502923.1| PREDICTED: calreticulin-3-like [Equus caballus]	18	44868	3	1	3	1	7.3
172		gi|338711107|XP_003362483.1| PREDICTED: alpha-2-antiplasmin isoform 2 [Equus caballus]	gi|338711107|XP_003362483.1| PREDICTED: alpha-2-antiplasmin isoform 2 [Equus caballus]	32	48141	1	1	1	1	2.3
173	1	gi|338710440|XP_001495344.3| PREDICTED: alpha-1B-glycoprotein-like [Equus caballus]	gi|338710440|XP_001495344.3| PREDICTED: alpha-1B-glycoprotein-like [Equus caballus]	61	61072	1	1	1	1	4.2
175	1	gi|149755722|XP_001489287.1| PREDICTED: coagulation factor IX [Equus caballus]	gi|149755722|XP_001489287.1| PREDICTED: coagulation factor IX [Equus caballus]	58	52562	2	1	2	1	4.2
176		gi|194227776|XP_001916682.1| PREDICTED: ferritin heavy chain-like [Equus caballus]	gi|194227776|XP_001916682.1| PREDICTED: ferritin heavy chain-like [Equus caballus]	38	21076	1	1	1	1	5.5
177	1	gi|338721109|XP_001500252.3| PREDICTED: myosin-9 [Equus caballus]	gi|338721109|XP_001500252.3| PREDICTED: myosin-9 [Equus caballus]	53	210698	5	1	5	1	2.3
178	1	gi|338724376|XP_001498608.3| PREDICTED: coatomer subunit gamma-2, partial [Equus caballus]	gi|338724376|XP_001498608.3| PREDICTED: coatomer subunit gamma-2, partial [Equus caballus]	53	82943	2	1	2	1	2.6
180	1	gi|338711651|XP_001502781.3| PREDICTED: ankyrin repeat and FYVE domain-containing protein 1 [Equus caballus]	gi|338711651|XP_001502781.3| PREDICTED: ankyrin repeat and FYVE domain-containing protein 1 [Equus caballus]	52	130660	3	1	3	1	2.4
181	1	gi|338722113|XP_001501475.3| PREDICTED: heterogeneous nuclear ribonucleoprotein R isoform 1 [Equus caballus]	gi|338722113|XP_001501475.3| PREDICTED: heterogeneous nuclear ribonucleoprotein R isoform 1 [Equus caballus]	52	71168	3	1	3	1	5.7
183		gi|338726384|XP_001504866.2| PREDICTED: myosin light chain 6B-like [Equus caballus]	gi|338726384|XP_001504866.2| PREDICTED: myosin light chain 6B-like [Equus caballus]	43	23792	1	1	1	1	6
186	1	gi|194211033|XP_001918089.1| PREDICTED: proteasome subunit alpha type-5-like isoform 1 [Equus caballus]	gi|194211033|XP_001918089.1| PREDICTED: proteasome subunit alpha type-5-like isoform 1 [Equus caballus]	49	26565	1	1	1	1	5
187	1	gi|149699777|XP_001497860.1| PREDICTED: haptoglobin-like [Equus caballus]	gi|149699777|XP_001497860.1| PREDICTED: haptoglobin-like [Equus caballus]	49	38955	2	1	2	1	7.8
188	1	gi|194224987|XP_001918010.1| PREDICTED: mimecan-like [Equus caballus]	gi|194224987|XP_001918010.1| PREDICTED: mimecan-like [Equus caballus]	48	34384	1	1	1	1	5.4
190	1	gi|338721650|XP_001501793.3| PREDICTED: neuroblastoma suppressor of tumorigenicity 1 [Equus caballus]	gi|338721650|XP_001501793.3| PREDICTED: neuroblastoma suppressor of tumorigenicity 1 [Equus caballus]	47	23939	2	1	2	1	8.4
191	1	gi|149744089|XP_001492363.1| PREDICTED: sorting nexin-9 [Equus caballus]	gi|149744089|XP_001492363.1| PREDICTED: sorting nexin-9 [Equus caballus]	47	72108	2	1	2	1	3.1
194	1	gi|194212460|XP_001915132.1| PREDICTED: LOW QUALITY PROTEIN: elongation factor 2-like [Equus caballus]	gi|194212460|XP_001915132.1| PREDICTED: LOW QUALITY PROTEIN: elongation factor 2-like [Equus caballus]	46	96162	1	1	1	1	2.3
197	1	gi|194217044|XP_001498969.2| PREDICTED: puromycin-sensitive aminopeptidase [Equus caballus]	gi|194217044|XP_001498969.2| PREDICTED: puromycin-sensitive aminopeptidase [Equus caballus]	43	96054	2	1	2	1	2.9
198	1	gi|194222200|XP_001490376.2| PREDICTED: LOW QUALITY PROTEIN: histamine N-methyltransferase-like [Equus caballus]	gi|194222200|XP_001490376.2| PREDICTED: LOW QUALITY PROTEIN: histamine N-methyltransferase-like [Equus caballus]	42	33787	1	1	1	1	3.1
199	1	gi|194205583|XP_001495483.2| PREDICTED: serine protease HTRA1 [Equus caballus]		42	42988	2	1	2	1	3
200	1	gi|338725566|XP_001499736.2| PREDICTED: olfactomedin-like 3 [Equus caballus]	gi|338725566|XP_001499736.2| PREDICTED: olfactomedin-like 3 [Equus caballus]	41	39214	3	1	3	1	9.6
202	1	gi|338721654|XP_001501800.3| PREDICTED: f-actin-capping protein subunit beta-like [Equus caballus]	gi|338721654|XP_001501800.3| PREDICTED: f-actin-capping protein subunit beta-like [Equus caballus]	39	34166	1	1	1	1	3.3
203	1	gi|149730651|XP_001494239.1| PREDICTED: seprase isoform 1 [Equus caballus]	gi|149730651|XP_001494239.1| PREDICTED: seprase isoform 1 [Equus caballus]	39	88381	3	1	3	1	3.3
204	1	gi|149727502|XP_001490425.1| PREDICTED: poly(rC)-binding protein 1 [Equus caballus]	gi|149727502|XP_001490425.1| PREDICTED: poly(rC)-binding protein 1 [Equus caballus]	39	37987	2	1	2	1	4.8
205	1	gi|149706030|XP_001497861.1| PREDICTED: transmembrane glycoprotein NMB [Equus caballus]	gi|149706030|XP_001497861.1| PREDICTED: transmembrane glycoprotein NMB [Equus caballus]	38	63078	2	1	2	1	3.6
206	1	gi|338716966|XP_001916538.2| PREDICTED: LOW QUALITY PROTEIN: nidogen-1 [Equus caballus]	gi|338716966|XP_001916538.2| PREDICTED: LOW QUALITY PROTEIN: nidogen-1 [Equus caballus]	38	138554	6	1	5	1	4.3
207	1	gi|194218536|XP_001917564.1| PREDICTED: LOW QUALITY PROTEIN: coronin-1B [Equus caballus]	gi|194218536|XP_001917564.1| PREDICTED: LOW QUALITY PROTEIN: coronin-1B [Equus caballus]	37	54852	2	1	2	1	3.9
208	1	gi|194216048|XP_001502812.2| PREDICTED: soluble scavenger receptor cysteine-rich domain-containing protein SSC5D [Equus caballus]	gi|194216048|XP_001502812.2| PREDICTED: soluble scavenger receptor cysteine-rich domain-containing protein SSC5D [Equus caballus]	37	105837	1	1	1	1	1.1
210	1	gi|194212051|XP_001916600.1| PREDICTED: insulin-like growth factor binding protein-6 [Equus caballus]	gi|194212051|XP_001916600.1| PREDICTED: insulin-like growth factor binding protein-6 [Equus caballus]	36	25991	2	1	2	1	8.9
211	1	gi|194224127|XP_001494028.2| PREDICTED: sorting nexin-5 [Equus caballus]	gi|194224127|XP_001494028.2| PREDICTED: sorting nexin-5 [Equus caballus]	35	46279	2	1	1	1	3
212		gi|338711813|XP_003362586.1| PREDICTED: ADP-ribosylation factor 2 [Equus caballus]		23	20790	1	1	1	1	3.9
213	1	gi|222080073|NP_001138352.1| L-lactate dehydrogenase A chain [Equus caballus]	gi|222080073|NP_001138352.1| L-lactate dehydrogenase A chain [Equus caballus]	34	36861	3	1	3	1	11.7
214	1	gi|149726002|XP_001492938.1| PREDICTED: phosphomannomutase 2-like [Equus caballus]		33	28206	2	1	1	1	2.9
215	1	gi|338724604|XP_001915701.2| PREDICTED: coagulation factor V [Equus caballus]	gi|338724604|XP_001915701.2| PREDICTED: coagulation factor V [Equus caballus]	33	232782	6	1	5	1	2.9
216	1	gi|126352389|NP_001075420.1| retinol-binding protein 4 precursor [Equus caballus]	gi|126352389|NP_001075420.1| retinol-binding protein 4 precursor [Equus caballus]	33	23349	1	1	1	1	5
217	1	gi|338717853|XP_001498218.2| PREDICTED: cartilage intermediate layer protein 1 [Equus caballus]	gi|338717853|XP_001498218.2| PREDICTED: cartilage intermediate layer protein 1 [Equus caballus]	33	135523	2	1	2	1	1.6
218	1	gi|338716263|XP_001502894.2| PREDICTED: v-type proton ATPase catalytic subunit A-like [Equus caballus]	gi|338716263|XP_001502894.2| PREDICTED: v-type proton ATPase catalytic subunit A-like [Equus caballus]	32	68861	1	1	1	1	2.4
219	1	gi|149692271|XP_001494361.1| PREDICTED: beta-hexosaminidase subunit alpha [Equus caballus]	gi|149692271|XP_001494361.1| PREDICTED: beta-hexosaminidase subunit alpha [Equus caballus]	32	60899	2	1	2	1	3.6
220	1	gi|194210522|XP_001488004.2| PREDICTED: olfactomedin-like protein 2B-like [Equus caballus]	gi|194210522|XP_001488004.2| PREDICTED: olfactomedin-like protein 2B-like [Equus caballus]	32	84426	3	1	3	1	4.4
222	1	gi|149737461|XP_001497487.1| PREDICTED: legumain-like [Equus caballus]	gi|149737461|XP_001497487.1| PREDICTED: legumain-like [Equus caballus]	31	49668	2	1	2	1	4.2
223	1	gi|149720643|XP_001490689.1| PREDICTED: n-alpha-acetyltransferase 25, NatB auxiliary subunit [Equus caballus]		31	111608	1	1	1	1	0.7
224	1	gi|194221681|XP_001917554.1| PREDICTED: procollagen C-endopeptidase enhancer 2-like [Equus caballus]	gi|194221681|XP_001917554.1| PREDICTED: procollagen C-endopeptidase enhancer 2-like [Equus caballus]	31	69029	7	1	5	1	7.7
226	1	gi|194212664|XP_001501495.2| PREDICTED: radixin isoform 1 [Equus caballus]	gi|194212664|XP_001501495.2| PREDICTED: radixin isoform 1 [Equus caballus]	30	71208	4	1	4	1	6.3
227	1	gi|338727281|XP_001495213.3| PREDICTED: protein Wnt-11-like [Equus caballus]	gi|338727281|XP_001495213.3| PREDICTED: protein Wnt-11-like [Equus caballus]	30	46394	4	1	3	1	7.6
228	1	gi|149730236|XP_001490246.1| PREDICTED: s-formylglutathione hydrolase-like isoform 1 [Equus caballus]	gi|149730236|XP_001490246.1| PREDICTED: s-formylglutathione hydrolase-like isoform 1 [Equus caballus]	30	31955	2	1	2	1	11.7
229	1	gi|338728913|XP_001914877.2| PREDICTED: putative V-set and immunoglobulin domain-containing protein 6-like [Equus caballus]	gi|338728913|XP_001914877.2| PREDICTED: putative V-set and immunoglobulin domain-containing protein 6-like [Equus caballus]	29	21495	2	1	1	1	17.1
231	1	gi|338717745|XP_001489121.2| PREDICTED: proteasome subunit alpha type-4-like isoform 1 [Equus caballus]	gi|338717745|XP_001489121.2| PREDICTED: proteasome subunit alpha type-4-like isoform 1 [Equus caballus]	29	26858	1	1	1	1	4.2
232	1	gi|149708803|XP_001500935.1| PREDICTED: sperm-associated antigen 17 [Equus caballus]	gi|149708803|XP_001500935.1| PREDICTED: sperm-associated antigen 17 [Equus caballus]	29	252596	5	1	5	1	2.2
233	1	gi|338727730|XP_003365545.1| PREDICTED: GTP-binding nuclear protein Ran-like [Equus caballus]	gi|338727730|XP_003365545.1| PREDICTED: GTP-binding nuclear protein Ran-like [Equus caballus]	29	14836	2	1	2	1	16.4
234	1	gi|194226526|XP_001491159.2| PREDICTED: UPF0501 protein KIAA1430 homolog [Equus caballus]		28	59011	2	1	2	1	2.9
235	1	gi|338725737|XP_003365191.1| PREDICTED: nuclear autoantigen Sp-100-like [Equus caballus]		28	91055	3	1	3	1	2.7
236	1	gi|338727821|XP_001493977.3| PREDICTED: serine/threonine-protein kinase ULK1 [Equus caballus]	gi|338727821|XP_001493977.3| PREDICTED: serine/threonine-protein kinase ULK1 [Equus caballus]	28	113225	3	1	3	1	2.7
237	1	gi|194238371|XP_001915922.1| PREDICTED: beta-1,3-N-acetylglucosaminyltransferase lunatic fringe-like [Equus caballus]	gi|194238371|XP_001915922.1| PREDICTED: beta-1,3-N-acetylglucosaminyltransferase lunatic fringe-like [Equus caballus]	27	48693	1	1	1	1	2.5
238	1	gi|149725200|XP_001502072.1| PREDICTED: DNA damage-binding protein 1 [Equus caballus]	gi|149725200|XP_001502072.1| PREDICTED: DNA damage-binding protein 1 [Equus caballus]	27	128076	3	1	3	1	2.4
239	1	gi|149737130|XP_001496754.1| PREDICTED: proteasome subunit alpha type-3-like isoform 1 [Equus caballus]		27	28644	2	1	2	1	6.3
240	1	gi|338728726|XP_001502963.3| PREDICTED: ig lambda chain V-II region BUR-like [Equus caballus]		27	16736	1	1	1	1	4.4
241	1	gi|149728474|XP_001493497.1| PREDICTED: contactin-3 [Equus caballus]	gi|149728474|XP_001493497.1| PREDICTED: contactin-3 [Equus caballus]	27	113229	2	1	2	1	1.6
242	1	gi|338717588|XP_001502658.2| PREDICTED: purine nucleoside phosphorylase-like [Equus caballus]	gi|338717588|XP_001502658.2| PREDICTED: purine nucleoside phosphorylase-like [Equus caballus]	27	37735	2	1	2	1	5.2
243	1	gi|338710487|XP_001499115.3| PREDICTED: carcinoembryonic antigen-related cell adhesion molecule 1-like isoform 1 [Equus caballus]	gi|338710487|XP_001499115.3| PREDICTED: carcinoembryonic antigen-related cell adhesion molecule 1-like isoform 1 [Equus caballus]	27	57451	2	1	1	1	1.7
244	1	gi|149751231|XP_001491227.1| PREDICTED: protein FAM63A-like isoform 2 [Equus caballus]	gi|149751231|XP_001491227.1| PREDICTED: protein FAM63A-like isoform 2 [Equus caballus]	26	52241	1	1	1	1	2.8
245	1	gi|149728571|XP_001489917.1| PREDICTED: ADP-ribosylation factor 4-like isoform 1 [Equus caballus]	gi|149728571|XP_001489917.1| PREDICTED: ADP-ribosylation factor 4-like isoform 1 [Equus caballus]	26	20629	2	1	2	1	11.7
246	1	gi|146198854|NP_001078904.1| CD44 antigen precursor [Equus caballus]	gi|146198854|NP_001078904.1| CD44 antigen precursor [Equus caballus]	26	39479	4	1	3	1	8.6
247	1	gi|149728180|XP_001502526.1| PREDICTED: arf-GAP with SH3 domain, ANK repeat and PH domain-containing protein 2 [Equus caballus]	gi|149728180|XP_001502526.1| PREDICTED: arf-GAP with SH3 domain, ANK repeat and PH domain-containing protein 2 [Equus caballus]	25	112938	4	1	3	1	2.1
248	1	gi|194223682|XP_001914731.1| PREDICTED: bromodomain-containing protein 4 [Equus caballus]	gi|194223682|XP_001914731.1| PREDICTED: bromodomain-containing protein 4 [Equus caballus]	25	152526	2	1	2	1	1.5
249	1	gi|194222415|XP_001499419.2| PREDICTED: signal transducer and activator of transcription 1-like [Equus caballus]	gi|194222415|XP_001499419.2| PREDICTED: signal transducer and activator of transcription 1-like [Equus caballus]	25	87802	2	1	2	1	2.9
250	1	gi|338729727|XP_003365965.1| PREDICTED: PAS domain-containing protein 1-like [Equus caballus]	gi|338729727|XP_003365965.1| PREDICTED: PAS domain-containing protein 1-like [Equus caballus]	24	83580	2	1	2	1	2.2
251	1	gi|194223460|XP_001917971.1| PREDICTED: peptidase inhibitor 16-like [Equus caballus]	gi|194223460|XP_001917971.1| PREDICTED: peptidase inhibitor 16-like [Equus caballus]	24	43522	1	1	1	1	2.5
252	1	gi|194224168|XP_001494320.2| PREDICTED: tRNA (adenine-N(1)-)-methyltransferase non-catalytic subunit TRM6 isoform 1 [Equus caballus]		24	56151	4	1	4	1	6
253	1	gi|126352306|NP_001075327.1| uteroglobin precursor [Equus caballus]	gi|126352306|NP_001075327.1| uteroglobin precursor [Equus caballus]	24	9804	2	1	1	1	8.8
254	1	gi|194226345|XP_001488401.2| PREDICTED: collagen alpha-1(VI) chain [Equus caballus]	gi|194226345|XP_001488401.2| PREDICTED: collagen alpha-1(VI) chain [Equus caballus]	24	110045	6	1	6	1	4.6
255	1	gi|149742864|XP_001488486.1| PREDICTED: KRR1 small subunit processome component homolog [Equus caballus]	gi|149742864|XP_001488486.1| PREDICTED: KRR1 small subunit processome component homolog [Equus caballus]	24	43655	5	1	4	1	9.2
256	1	gi|149720984|XP_001490087.1| PREDICTED: proteasome assembly chaperone 2-like [Equus caballus]		24	29661	2	1	2	1	5.7
257	1	gi|149732947|XP_001500121.1| PREDICTED: sperm flagellar protein 2 [Equus caballus]	gi|149732947|XP_001500121.1| PREDICTED: sperm flagellar protein 2 [Equus caballus]	24	209827	12	1	7	1	3.1
258	1	gi|194214400|XP_001915485.1| PREDICTED: dynein heavy chain 10, axonemal [Equus caballus]	gi|194214400|XP_001915485.1| PREDICTED: dynein heavy chain 10, axonemal [Equus caballus]	23	520311	18	1	16	1	3.3
259	1	gi|338721859|XP_001917262.2| PREDICTED: LOW QUALITY PROTEIN: basement membrane-specific heparan sulfate proteoglycan core protein [Equus caballus]	gi|338721859|XP_001917262.2| PREDICTED: LOW QUALITY PROTEIN: basement membrane-specific heparan sulfate proteoglycan core protein [Equus caballus]	23	476048	2	1	2	1	0.6
260	1	gi|149702995|XP_001493355.1| PREDICTED: SLAIN motif-containing protein 2-like [Equus caballus]		23	55726	2	1	2	1	2.7
261	1	gi|149731166|XP_001497654.1| PREDICTED: endothelin-converting enzyme 2 isoform 1 [Equus caballus]		23	92030	1	1	1	1	0.9
262	1	gi|149689861|XP_001502673.1| PREDICTED: e3 ubiquitin-protein ligase MARCH5-like [Equus caballus]	gi|149689861|XP_001502673.1| PREDICTED: e3 ubiquitin-protein ligase MARCH5-like [Equus caballus]	23	31781	5	1	3	1	16.9
263	1	gi|149726355|XP_001504442.1| PREDICTED: GTP-binding protein SAR1b-like [Equus caballus]	gi|149726355|XP_001504442.1| PREDICTED: GTP-binding protein SAR1b-like [Equus caballus]	23	22496	3	1	3	1	15.2
264	1	gi|149733462|XP_001496796.1| PREDICTED: uncharacterized protein C20orf194-like [Equus caballus]		23	134677	1	1	1	1	0.6
265	1	gi|338717286|XP_001497980.3| PREDICTED: zinc finger protein basonuclin-1-like [Equus caballus]	gi|338717286|XP_001497980.3| PREDICTED: zinc finger protein basonuclin-1-like [Equus caballus]	23	148846	3	1	3	1	1.7
266	1	gi|194225191|XP_001490274.2| PREDICTED: uncharacterized protein C14orf45 homolog [Equus caballus]		22	62849	4	1	4	1	5.8
267	1	gi|338721605|XP_001499099.3| PREDICTED: protein MCM10 homolog [Equus caballus]		22	98951	3	1	3	1	2.9
268	1	gi|194212347|XP_001491198.2| PREDICTED: interleukin-1 receptor-associated kinase 3-like [Equus caballus]	gi|194212347|XP_001491198.2| PREDICTED: interleukin-1 receptor-associated kinase 3-like [Equus caballus]	22	73021	3	1	3	1	3.6
269	1	gi|338710899|XP_001501618.2| PREDICTED: proteasome subunit beta type-3-like [Equus caballus]	gi|338710899|XP_001501618.2| PREDICTED: proteasome subunit beta type-3-like [Equus caballus]	22	23228	3	1	3	1	14.6
271	1	gi|149751402|XP_001500364.1| PREDICTED: apolipoprotein A-I-binding protein-like [Equus caballus]		22	31785	1	1	1	1	2.4
272	1	gi|194218879|XP_001492701.2| PREDICTED: collagen alpha-1(XXVI) chain-like [Equus caballus]		22	45558	50	1	3	1	5.3
273	1	gi|338713901|XP_001494021.3| PREDICTED: zinc finger protein 2-like [Equus caballus]	gi|338713901|XP_001494021.3| PREDICTED: zinc finger protein 2-like [Equus caballus]	21	49878	2	1	2	1	4.2
274	1	gi|338714697|XP_001494879.3| PREDICTED: collagen alpha-1(VII) chain [Equus caballus]	gi|338714697|XP_001494879.3| PREDICTED: collagen alpha-1(VII) chain [Equus caballus]	21	295152	16	1	12	1	3.7
275	1	gi|149720547|XP_001490113.1| PREDICTED: citron Rho-interacting kinase isoform 1 [Equus caballus]	gi|149720547|XP_001490113.1| PREDICTED: citron Rho-interacting kinase isoform 1 [Equus caballus]	21	233376	8	1	8	1	4
276	1	gi|149720278|XP_001498201.1| PREDICTED: SEC14-like protein 2 isoform 1 [Equus caballus]	gi|149720278|XP_001498201.1| PREDICTED: SEC14-like protein 2 isoform 1 [Equus caballus]	21	46614	4	1	2	1	4.7
278	1	gi|149722112|XP_001497939.1| PREDICTED: glia maturation factor gamma-like [Equus caballus]	gi|149722112|XP_001497939.1| PREDICTED: glia maturation factor gamma-like [Equus caballus]	21	17003	1	1	1	1	6.3
279	1	gi|194212780|XP_001501297.2| PREDICTED: out at first protein homolog, partial [Equus caballus]	gi|194212780|XP_001501297.2| PREDICTED: out at first protein homolog, partial [Equus caballus]	20	29328	2	1	2	1	10.2
280	1	gi|149709454|XP_001499224.1| PREDICTED: zinc finger Ran-binding domain-containing protein 2-like isoform 1 [Equus caballus]	gi|149709454|XP_001499224.1| PREDICTED: zinc finger Ran-binding domain-containing protein 2-like isoform 1 [Equus caballus]	20	37805	2	1	2	1	4.8
281	1	gi|338721455|XP_001914989.2| PREDICTED: LOW QUALITY PROTEIN: SH3 and multiple ankyrin repeat domains protein 3 [Equus caballus]	gi|338721455|XP_001914989.2| PREDICTED: LOW QUALITY PROTEIN: SH3 and multiple ankyrin repeat domains protein 3 [Equus caballus]	20	163642	4	1	3	1	1.7
282	1	gi|194219924|XP_001917962.1| PREDICTED: serine/threonine-protein phosphatase 2A catalytic subunit alpha isoform-like [Equus caballus]	gi|194219924|XP_001917962.1| PREDICTED: serine/threonine-protein phosphatase 2A catalytic subunit alpha isoform-like [Equus caballus]	20	41123	5	1	4	1	11.7
283	1	gi|149694073|XP_001503729.1| PREDICTED: dyslexia-associated protein KIAA0319-like protein-like [Equus caballus]		20	117052	1	1	1	1	0.7
284	1	gi|149714047|XP_001502836.1| PREDICTED: transmembrane 7 superfamily member 3 [Equus caballus]		20	64971	1	1	1	1	1.2
285	1	gi|194221526|XP_001490637.2| PREDICTED: glycerol-3-phosphate dehydrogenase 1-like protein-like [Equus caballus]	gi|194221526|XP_001490637.2| PREDICTED: glycerol-3-phosphate dehydrogenase 1-like protein-like [Equus caballus]	19	47160	2	1	2	1	5.4
286	1	gi|194216174|XP_001495410.2| PREDICTED: 40S ribosomal protein S5-like [Equus caballus]	gi|194216174|XP_001495410.2| PREDICTED: 40S ribosomal protein S5-like [Equus caballus]	19	23033	1	1	1	1	6.4
287	1	gi|194222220|XP_001491023.2| PREDICTED: telomere-associated protein RIF1 [Equus caballus]	gi|194222220|XP_001491023.2| PREDICTED: telomere-associated protein RIF1 [Equus caballus]	19	277476	3	1	3	1	1.2
288	1	gi|338719511|XP_001493865.3| PREDICTED: zinc finger protein 510-like [Equus caballus]	gi|338719511|XP_001493865.3| PREDICTED: zinc finger protein 510-like [Equus caballus]	19	99220	2	1	2	1	1.9
289	1	gi|149743044|XP_001501634.1| PREDICTED: meiotic recombination protein DMC1/LIM15 homolog [Equus caballus]		19	37861	5	1	1	1	2.1
290	1	gi|149730193|XP_001494166.1| PREDICTED: breast cancer type 2 susceptibility protein [Equus caballus]	gi|149730193|XP_001494166.1| PREDICTED: breast cancer type 2 susceptibility protein [Equus caballus]	18	390630	9	1	8	1	2.4
291	1	gi|194224606|XP_001491025.2| PREDICTED: transcription initiation factor TFIID subunit 4, partial [Equus caballus]	gi|194224606|XP_001491025.2| PREDICTED: transcription initiation factor TFIID subunit 4, partial [Equus caballus]	18	73686	1	1	1	1	1.5
292	1	gi|149722554|XP_001488074.1| PREDICTED: 40S ribosomal protein S9-like [Equus caballus]	gi|149722554|XP_001488074.1| PREDICTED: 40S ribosomal protein S9-like [Equus caballus]	18	22635	1	1	1	1	5.2
293	1	gi|338726081|XP_003365253.1| PREDICTED: protein FAM186A-like [Equus caballus]	gi|338726081|XP_003365253.1| PREDICTED: protein FAM186A-like [Equus caballus]	18	213430	4	1	4	1	1.5
294	1	gi|338717173|XP_001489425.3| PREDICTED: dehydrogenase/reductase SDR family member 4-like isoform 1 [Equus caballus]	gi|338717173|XP_001489425.3| PREDICTED: dehydrogenase/reductase SDR family member 4-like isoform 1 [Equus caballus]	17	29840	7	1	3	1	9.7
295	1	gi|338719339|XP_003363990.1| PREDICTED: LOW QUALITY PROTEIN: protein kinase C-binding protein 1-like [Equus caballus]	gi|338719339|XP_003363990.1| PREDICTED: LOW QUALITY PROTEIN: protein kinase C-binding protein 1-like [Equus caballus]	17	132775	4	1	4	1	3.5
296	1	gi|338729180|XP_001489143.2| PREDICTED: trafficking protein particle complex subunit 2-like [Equus caballus]		17	23991	1	1	1	1	3.3
297	1	gi|149724305|XP_001504875.1| PREDICTED: myosin-10 isoform 1 [Equus caballus]	gi|149724305|XP_001504875.1| PREDICTED: myosin-10 isoform 1 [Equus caballus]	17	229921	10	1	10	1	4.3
298	1	gi|338710593|XP_001915456.2| PREDICTED: LOW QUALITY PROTEIN: midasin-like [Equus caballus]	gi|338710593|XP_001915456.2| PREDICTED: LOW QUALITY PROTEIN: midasin-like [Equus caballus]	17	638461	17	1	15	1	2.4
299	1	gi|149727266|XP_001489364.1| PREDICTED: UDP-glucuronic acid decarboxylase 1 [Equus caballus]	gi|149727266|XP_001489364.1| PREDICTED: UDP-glucuronic acid decarboxylase 1 [Equus caballus]	17	49596	1	1	1	1	2
300	1	gi|338720072|XP_001495783.3| PREDICTED: galectin-3-like [Equus caballus]	gi|338720072|XP_001495783.3| PREDICTED: galectin-3-like [Equus caballus]	16	25236	1	1	1	1	5.9
301	1	gi|194228058|XP_001914876.1| PREDICTED: cysteinyl leukotriene receptor 1-like [Equus caballus]	gi|194228058|XP_001914876.1| PREDICTED: cysteinyl leukotriene receptor 1-like [Equus caballus]	16	39548	1	1	1	1	7.4
302	1	gi|194217009|XP_001497941.2| PREDICTED: gasdermin-B isoform 1 [Equus caballus]		16	45289	2	1	2	1	4.8
303	1	gi|149730375|XP_001488729.1| PREDICTED: RING finger protein 219-like [Equus caballus]	gi|149730375|XP_001488729.1| PREDICTED: RING finger protein 219-like [Equus caballus]	16	81496	4	1	4	1	4.6
304	1	gi|149699130|XP_001493033.1| PREDICTED: Bardet-Biedl syndrome 2 protein homolog [Equus caballus]	gi|149699130|XP_001493033.1| PREDICTED: Bardet-Biedl syndrome 2 protein homolog [Equus caballus]	16	80617	3	1	2	1	4.2
305	1	gi|194208438|XP_001502481.2| PREDICTED: histone-lysine N-methyltransferase SETD7-like [Equus caballus]	gi|194208438|XP_001502481.2| PREDICTED: histone-lysine N-methyltransferase SETD7-like [Equus caballus]	16	44805	2	1	2	1	4.2
306	1	gi|338711509|XP_001499760.3| PREDICTED: LOW QUALITY PROTEIN: canalicular multispecific organic anion transporter 2 [Equus caballus]	gi|338711509|XP_001499760.3| PREDICTED: LOW QUALITY PROTEIN: canalicular multispecific organic anion transporter 2 [Equus caballus]	15	170307	2	1	2	1	1.1
307	1	gi|149695415|XP_001494912.1| PREDICTED: alpha-enolase isoform 1 [Equus caballus]	gi|149695415|XP_001494912.1| PREDICTED: alpha-enolase isoform 1 [Equus caballus]	15	47509	4	1	4	1	6.9
308	1	gi|338719354|XP_001490727.3| PREDICTED: n-acylneuraminate-9-phosphatase-like [Equus caballus]	gi|338719354|XP_001490727.3| PREDICTED: n-acylneuraminate-9-phosphatase-like [Equus caballus]	15	27937	3	1	3	1	8.6
309	1	gi|149690339|XP_001503997.1| PREDICTED: adenosine kinase isoform 1 [Equus caballus]	gi|149690339|XP_001503997.1| PREDICTED: adenosine kinase isoform 1 [Equus caballus]	15	41004	4	1	4	1	9.9
310	1	gi|338724980|XP_003365055.1| PREDICTED: glucosylceramidase-like isoform 2 [Equus caballus]	gi|338724980|XP_003365055.1| PREDICTED: glucosylceramidase-like isoform 2 [Equus caballus]	15	54823	4	1	3	1	5.7
311	1	gi|338722759|XP_001491507.3| PREDICTED: poly [ADP-ribose] polymerase 1 isoform 1 [Equus caballus]	gi|338722759|XP_001491507.3| PREDICTED: poly [ADP-ribose] polymerase 1 isoform 1 [Equus caballus]	14	108932	3	1	3	1	2.7
312	1	gi|338721465|XP_001494344.3| PREDICTED: ras-related protein Rab-18-like [Equus caballus]		14	28023	1	1	1	1	2.8
313	1	gi|149743443|XP_001488681.1| PREDICTED: tetratricopeptide repeat protein 38 [Equus caballus]	gi|149743443|XP_001488681.1| PREDICTED: tetratricopeptide repeat protein 38 [Equus caballus]	14	52977	2	1	2	1	4.5
314	1	gi|338724660|XP_001491985.2| PREDICTED: LOW QUALITY PROTEIN: uncharacterized protein C1orf226-like [Equus caballus]	gi|338724660|XP_001491985.2| PREDICTED: LOW QUALITY PROTEIN: uncharacterized protein C1orf226-like [Equus caballus]	14	33657	1	1	1	1	5.1
315	1	gi|149751468|XP_001493486.1| PREDICTED: protein S100-A11-like [Equus caballus]	gi|149751468|XP_001493486.1| PREDICTED: protein S100-A11-like [Equus caballus]	14	11311	3	1	2	1	17
316	1	gi|194207943|XP_001501779.2| PREDICTED: RING finger protein 186-like [Equus caballus]	gi|194207943|XP_001501779.2| PREDICTED: RING finger protein 186-like [Equus caballus]	13	25821	1	1	1	1	3.5
317	1	gi|338720230|XP_001916380.2| PREDICTED: LOW QUALITY PROTEIN: proteasome-associated protein ECM29 homolog [Equus caballus]	gi|338720230|XP_001916380.2| PREDICTED: LOW QUALITY PROTEIN: proteasome-associated protein ECM29 homolog [Equus caballus]	13	215372	4	1	4	1	1.9
318	1	gi|338713842|XP_001502324.2| PREDICTED: protein disulfide-isomerase A6 [Equus caballus]	gi|338713842|XP_001502324.2| PREDICTED: protein disulfide-isomerase A6 [Equus caballus]	13	47655	3	1	3	1	6.9
