# Supplementary material for: Comprehensive protein profiling of synovial fluid in osteoarthritis following protein equalization
Source: Osteoarthritis Cartilage. 2015 Jul;23(7):1204–13. doi: 10.1016/j.joca.2015.03.019 (PMC4528073; doi:10.1016/j.joca.2015.03.019)
Supplement: Supplementary file 2 — Additional File 2. The peptides and proteins identified in SF. Description of data; entire set of peptides and proteins with detailed information on the identification of each and corresponding Mascot scores. [file mmc2.xlsx]

## Sheet: key to files
Heading	Definition
prot_hit_num	Order of protein based on protein score and number of peptides.
prot_acc	Protein accession
prot_score	The protein score in the result report from an MS/MS search is derived from the ions scores.
prot_matches	Number of peptides matched to the protein.
prot_matches_sig	Number of peptides with a significant ion score matched to a protein, at a given P value; here P<0.05 or 95% confidence.
emPAI	The Exponentially Modified Protein Abundance Index (emPAI) offers approximate, label-free, relative quantitation of the proteins in a mixture based on protein coverage by the peptide matches in a database search result.
prot_family_member	This clusters proteins into families.
prot_desc	Protein desciption
prot_mass	Protein mass
prot_sequences	The number of protein sequences identified.
prot_sequences_sig	The number of significant protein sequences identified at a given P value.
pep_query	Peptide query
pep_rank	Peptide ranking
pep_exp_mz	Expected peptide mass divided by charge status.
pep_exp_mr	Expected peptide mass
pep_exp_z	Expected peptide charge status.
pep_calc_mr	Calculated peptide mass
pep_delta	Difference between the expected and calculated peptide mass.
pep_miss	Number of miscleaves within the peptide sequence.
pep_score	Peptide score
pep_res_before	Amino acid preceding the peptide (N-terminus to it).
pep_seq	Amino acid sequence of peptide.
pep_res_after	Amino acid following the peptide (C-terminus to it).

## Sheet: all proteins
prot_hit_num	prot_acc	protein description	prot_score	prot_matches	prot_matches_sig	emPAI
1	gi|194211292|XP_001489154.2| fibronectin	fibronectin	32280	1200	1052	14.66
2	gi|194212541|XP_001915589.1| complement C3-like	complement C3-like	21876	842	720	16
3	gi|149732359|XP_001492943.1| complement C4-A	complement C4-A	21797	756	680	13.17
4	gi|126723507|NP_001075972.1| serum albumin precursor	serum albumin precursor	14174	550	484	102.22
5	gi|338722817|XP_001491754.3| complement factor H	complement factor H	13615	510	437	8.72
6	gi|338712085|XP_001490892.3| prothrombin-like	prothrombin-like	12106	444	388	40.08
7	gi|149728117|XP_001501729.1| apolipoprotein B-100	apolipoprotein B-100	11967	596	439	1.08
8	gi|149716548|XP_001502519.1| apolipoprotein A-I-like	apolipoprotein A-I-like	10293	550	415	964.81
9	gi|149701606|XP_001489400.1| vitamin D-binding protein-like	vitamin D-binding protein-like	9946	349	307	51.08
10	gi|126352584|NP_001075413.1| clusterin precursor	clusterin precursor	8431	323	280	47.36
11	gi|338720262|XP_001916762.2| complement C5-like	complement C5-like	8159	428	315	2.55
12	gi|194227183|XP_001916967.1| inter-alpha-trypsin inhibitor heavy chain H2	inter-alpha-trypsin inhibitor heavy chain H2	8109	325	285	5.32
13	gi|338722639|XP_003364581.1| fibrinogen alpha chain isoform 2	fibrinogen alpha chain isoform 2	7903	325	269	17.51
14	gi|149729967|XP_001491539.1| ceruloplasmin	ceruloplasmin	7860	294	261	4.1
15	gi|126352530|NP_001075422.1| gelsolin	gelsolin	7529	274	236	8.22
16	gi|149716543|XP_001502503.1| apolipoprotein A-IV	apolipoprotein A-IV	7302	350	298	149.41
17	gi|149728587|XP_001492576.1| inter-alpha-trypsin inhibitor heavy chain H1-like	inter-alpha-trypsin inhibitor heavy chain H1-like	7251	286	234	5.31
18	gi|338722645|XP_003364583.1| fibrinogen beta chain isoform 2	fibrinogen beta chain isoform 2	7113	277	239	28.11
19	gi|338713436|XP_001503927.2| thrombospondin-4-like	thrombospondin-4-like	6652	182	154	2.25
20	gi|126352604|NP_001075307.1| actin, cytoplasmic 1	actin, cytoplasmic 1	6225	226	199	24.84
19	gi|126352424|NP_001075325.1| cartilage oligomeric matrix protein	cartilage oligomeric matrix protein	5866	184	158	3.4
21	gi|149708028|XP_001492582.1| c4b-binding protein alpha chain	c4b-binding protein alpha chain	5832	257	220	9.36
22	gi|338722637|XP_001914833.2| fibrinogen gamma chain	fibrinogen gamma chain	5155	190	160	10.83
23	gi|338726039|XP_001493638.3| alpha-2-macroglobulin-like	alpha-2-macroglobulin-like	4605	186	161	1.19
24	gi|149731462|XP_001499389.1| kininogen-1 isoform 1	kininogen-1 isoform 1	4545	144	124	4.43
19	gi|338717324|XP_001917563.2| aggrecan core protein	aggrecan core protein	4302	239	200	0.87
26	gi|338714655|XP_001915876.2| inter-alpha-trypsin inhibitor heavy chain H4	inter-alpha-trypsin inhibitor heavy chain H4	4224	179	138	2.53
27	gi|194226973|XP_001488504.2| fibulin-1-like	fibulin-1-like	4183	165	127	2.22
28	gi|149694327|XP_001492068.1| complement component C8 beta chain	complement component C8 beta chain	4183	176	143	3.69
29	gi|219689076|NP_001137266.1| pyruvate kinase isozymes M1/M2 isoform M2	pyruvate kinase isozymes M1/M2 isoform M2	4124	161	135	5.81
30	gi|338725883|XP_001492637.3| complement C1s subcomponent-like	complement C1s subcomponent-like	4111	176	145	3.5
31	gi|149701611|XP_001489797.1| afamin	afamin	3922	160	138	5.41
32	gi|149738520|XP_001488384.1| protein AMBP-like	protein AMBP-like	3905	139	125	8.33
33	gi|194225464|XP_001504543.2| talin-1	talin-1	3900	177	119	0.63
34	gi|194218844|XP_001505108.2| procollagen C-endopeptidase enhancer 1	procollagen C-endopeptidase enhan	3735	118	102	3.31
35	gi|338725684|XP_001916467.2| collagen alpha-3(VI) chain-like	collagen alpha-3(VI) chain-like	3526	183	127	0.36
36	gi|338726177|XP_001916726.2| prolow-density lipoprotein receptor-related protein 1-like	prolow-density lipoprotein receptor-related protein 1-like	3415	179	111	0.24
37	gi|338715409|XP_003363266.1| integrin beta-like protein 1 isoform 2	integrin beta-like protein 1 isoform 2ballus	3398	107	92	2.55
38	gi|194207404|XP_001492095.2| complement component C8 alpha chain	complement component C8 alpha chain	3385	139	100	2.17
39	gi|194220714|XP_001917632.1| EGF-containing fibulin-like extracellular matrix protein 1-like	EGF-containing fibulin-like extracellular matrix protein 1-like	3360	117	112	3.81
40	gi|194228715|XP_001496515.2| ig gamma-3 chain C region	ig gamma-3 chain C region	3301	128	120	3.82
41	gi|149701529|XP_001496202.1| osteopontin-like isoform 1	osteopontin-like isoform 1	3120	94	87	5.66
42	gi|338711055|XP_001504173.3| vitronectin-like	vitronectin-like	3117	118	96	2.54
43	gi|149754673|XP_001491228.1| tubulin beta chain isoform 1	tubulin beta chain isoform 1	2957	111	98	3.34
44	gi|149733315|XP_001503419.1| phospholipid transfer protein isoform 1	phospholipid transfer protein isoform 1ballu	2855	93	85	2.2
20	gi|149692088|XP_001503700.1| actin, alpha cardiac muscle 1 isoform 1	actin, alpha cardiac muscle 1 isoform 1ballu	2846	126	106	4.64
45	gi|221139867|NP_001137426.1| pigment epithelium-derived factor	pigment epithelium-derived factor	2754	84	75	2.45
46	gi|338716565|XP_001916629.2| hyaluronan-binding protein 2	hyaluronan-binding protein 2	2687	120	93	1.96
47	gi|126352702|NP_001075249.1| lumican	lumican	2629	127	105	7.23
48	gi|126352355|NP_001075389.1| phosphoserine phosphatase precursor	phosphoserine phosphatase precursor	2613	94	84	10.45
49	gi|338721859|XP_001917262.2| basement membrane-specific heparan sulfate proteoglycan core protein	basement membrane-specific heparan sulfate proteoglycan core protein	2486	115	80	0.16
50	gi|338719856|XP_001498757.2| serpin A3-8-like	serpin A3-8-like	2456	101	77	1.97
51	gi|149759787|XP_001503846.1| apolipoprotein A-II-like	apolipoprotein A-II-like	2398	84	74	38.89
53	gi|149712657|XP_001492658.1| complement C1r subcomponent	complement C1r subcomponent	2397	125	102	1.64
54	gi|338719848|XP_001495763.3| protein Z-dependent protease inhibitor-like	protein Z-dependent protease inhibitor-likeb	2348	93	73	2.38
19	gi|126352546|NP_001075394.1| decorin precursor	decorin precursor	2329	124	104	6.78
55	gi|149730161|XP_001495882.1| periostin isoform 2	periostin isoform 2	2319	116	86	1.45
56	gi|338725177|XP_001489160.3| CD5 antigen-like	CD5 antigen-like	2247	102	83	3.41
57	gi|338729679|XP_001915328.2| filamin-A-like	filamin-A-like	2175	104	68	0.27
58	gi|338715996|XP_001498046.3| histidine-rich glycoprotein-like	histidine-rich glycoprotein-like	2172	83	62	1.79
59	gi|194222675|XP_001499311.2| alpha-2-HS-glycoprotein-like	alpha-2-HS-glycoprotein-like	2155	92	79	3.22
20	gi|338718841|XP_001495371.3| beta-actin-like protein 2-like	beta-actin-like protein 2-like	2128	112	99	3.5
60	gi|194225324|XP_001495825.2| alpha-1-antiproteinase 2-like	alpha-1-antiproteinase 2-like	2079	79	72	1.96
61	gi|149722193|XP_001502426.1| apolipoprotein C-II-like	apolipoprotein C-II-like	2046	65	62	41.67
62	gi|149725590|XP_001494662.1| EGF containing fibulin-like extracellular matrix protein 2	EGF containing fibulin-like extracellular matrix protein	1990	85	74	2.23
63	gi|255683515|NP_001157490.1| hemoglobin subunit beta	hemoglobin subunit beta	1969	52	48	29.51
64	gi|338713506|XP_001917127.2| coagulation factor XII	coagulation factor XII	1925	104	87	1.64
65	gi|338723988|XP_001493453.3| serum paraoxonase/arylesterase 1-like	serum paraoxonase/arylesterase 1-like	1917	90	65	2.53
66	gi|338727131|XP_001504976.3| dickkopf-related protein 3-like	dickkopf-related protein 3-like	1904	57	54	1.87
52	gi|149733297|XP_001503158.1| 14-3-3 protein beta/alpha-like	14-3-3 protein beta/alpha-like	1868	74	67	4.97
67	gi|338715488|XP_001488121.3| vitamin K-dependent protein C	vitamin K-dependent protein C	1866	66	56	1.16
68	gi|149723277|XP_001491000.1| galectin-3-binding protein	galectin-3-binding protein	1813	55	45	0.73
69	gi|338721109|XP_001500252.3| myosin-9	myosin-9	1787	120	75	0.56
70	gi|338714629|XP_001492399.3| inter-alpha-trypsin inhibitor heavy chain H3	inter-alpha-trypsin inhibitor heavy chain H3	1774	89	71	0.85
71	gi|149744471|XP_001492706.1| properdin	properdin	1766	66	61	1.46
72	gi|149732917|XP_001496433.1| complement component C6-like	complement component C6-like	1693	97	63	0.65
73	gi|338722323|XP_003364520.1| dihydropyrimidinase-related protein 2-like	dihydropyrimidinase-related protein 2-like	1690	73	58	1.27
74	gi|338727465|XP_003365492.1| heparin cofactor 2	heparin cofactor 2	1606	100	77	2.08
75	gi|255522848|NP_001157328.1| glyceraldehyde-3-phosphate dehydrogenase	glyceraldehyde-3-phosphate dehydrogenase	1603	68	51	3.08
76	gi|338724881|XP_001916142.2| extracellular matrix protein 1	extracellular matrix protein 1E	1580	83	66	1.5
77	gi|194222063|XP_001917110.1| coagulation factor X-like	coagulation factor X-like	1571	58	50	1.13
78	gi|338714536|XP_001914918.2| fibulin-2-like	fibulin-2-like	1516	58	47	0.37
79	gi|338713612|XP_001917912.2| transforming growth factor-beta-induced protein ig-h3-like, partial	transforming growth factor-beta-induced protein ig-h3-like, partial	1481	95	70	1.5
80	gi|149742760|XP_001490356.1| plasma kallikrein	plasma kallikrein	1420	122	76	1.4
81	gi|149695185|XP_001501545.1| complement C1q subcomponent subunit B-like	complement C1q subcomponent subunit B-like	1418	55	48	2.24
82	gi|338723570|XP_003364750.1| immunoglobulin J chain-like	immunoglobulin J chain-like	1415	67	61	11.63
83	gi|338713426|XP_003362901.1| versican core protein-like isoform 4	versican core protein-like isoform 4	1410	91	46	0.16
84	gi|149715270|XP_001494180.1| lysozyme C-like isoform 1	lysozyme C-like isoform 1	1402	53	45	6.2
85	gi|338722902|XP_001500552.2| plasminogen-like isoform 1	plasminogen-like isoform 1	1397	75	59	14.32
86	gi|149714275|XP_001504224.1| tubulin alpha-1A chain	tubulin alpha-1A chain	1395	52	44	1
87	gi|194206059|XP_001496134.2| angiotensinogen-like	angiotensinogen-like	1377	52	46	0.8
88	gi|126352550|NP_001075419.1| complement component C9 precursor	complement component C9 precursor	1367	46	39	0.66
89	gi|149723838|XP_001499854.1| keratin, type I cytoskeletal 10-like	keratin, type I cytoskeletal 10-like	1346	69	39	0.77
90	gi|338714034|XP_003362999.1| ig kappa chain V-II region RPMI 6410-like isoform 1	ig kappa chain V-II region RPMI 6410-like isoform 1E	1273	39	34	1.52
92	gi|194222987|XP_001492734.2| coagulation factor XIII A chain	coagulation factor XIII A chain	1250	60	46	0.59
93	gi|149731503|XP_001500887.1| apolipoprotein D-like	apolipoprotein D-like	1250	52	43	2.59
94	gi|338716176|XP_003363412.1| carboxypeptidase N subunit 2-like	carboxypeptidase N subunit 2-like	1214	55	41	1.08
95	gi|338722786|XP_001496550.2| chitinase-3-like protein 1	chitinase-3-like protein 1	1205	40	31	0.66
96	gi|149694272|XP_001504311.1| complement C1q subcomponent subunit A-like	complement C1q subcomponent subunit A-like	1192	50	39	1.64
97	gi|194212051|XP_001916600.1| insulin-like growth factor binding protein-6	insulin-like growth factor binding protein-6	1183	56	39	2.35
99	gi|255653030|NP_001157427.1| heat shock protein HSP 90-alpha	heat shock protein HSP 90-alpha	1145	66	39	0.7
100	gi|338724819|XP_001488665.3| sulfhydryl oxidase 1	sulfhydryl oxidase 1	1132	66	41	0.57
101	gi|149694269|XP_001504308.1| complement C1q subcomponent subunit C-like	complement C1q subcomponent subunit C-like	1124	40	36	1.65
102	gi|149755838|XP_001504458.1| transgelin-2-like	transgelin-2-like	1119	41	27	1.64
103	gi|149695415|XP_001494912.1| alpha-enolase isoform 1	alpha-enolase isoform 1	1119	56	42	1.39
104	gi|338711499|XP_001499636.3| collagen alpha-1(I) chain	collagen alpha-1(I) chain	1113	75	35	0.29
105	gi|194223929|XP_001496566.2| complement component C7	complement component C7	1092	42	31	0.36
19	gi|126352682|NP_001075246.1| fibromodulin	fibromodulin	1079	49	38	0.94
106	gi|338715348|XP_003363254.1| prothymosin alpha-like	prothymosin alpha-like	1071	16	15	1.12
107	gi|149751320|XP_001496093.1| tropomyosin alpha-3 chain-like isoform 1	tropomyosin alpha-3 chain-like isoform 1	1067	84	56	5.27
108	gi|194212460|XP_001915132.1| elongation factor 2-like	elongation factor 2-like	1065	65	40	0.55
109	gi|338711379|XP_003362518.1| c-type mannose receptor 2-like	c-type mannose receptor 2-like	1056	48	33	0.26
110	gi|194228506|XP_001914883.1| aldehyde dehydrogenase family 1 member L1-like	aldehyde dehydrogenase family 1 member L1-like	1010	53	32	0.34
111	gi|338717101|XP_003363581.1| ribonuclease 4-like	ribonuclease 4-like	996	51	44	4.89
112	gi|149721245|XP_001493534.1| cytosolic non-specific dipeptidase isoform 1	cytosolic non-specific dipeptidase isoform 1	966	62	44	1.06
113	gi|194222800|XP_001500560.2| follistatin-related protein 1-like	follistatin-related protein 1-like	961	39	33	1.21
114	gi|149713770|XP_001501758.1| histone H4-like	histone H4-like	960	36	32	9.93
19	gi|126352334|NP_001075308.1| biglycan precursor	biglycan	948	45	35	0.97
115	gi|149756573|XP_001504865.1| myosin light polypeptide 6-like isoform 1	myosin light polypeptide 6-like isoform 1bal	937	41	37	4.08
116	gi|149755998|XP_001504528.1| heat shock protein beta-1-like	heat shock protein beta-1-like	932	38	33	2.36
117	gi|338726312|XP_003365297.1| protein kinase C-binding protein NELL2 isoform 2	protein kinase C-binding protein NELL2 isoform 2	923	46	40	0.4
118	gi|194221612|XP_001917292.1| inhibitor of carbonic anhydrase-like	inhibitor of carbonic anhydrase-like	907	30	21	0.39
119	gi|149708103|XP_001492349.1| myocilin	myocilin	905	51	28	0.58
120	gi|338727471|XP_003365493.1| ig lambda chain V-I region BL2-like isoform 2	ig lambda chain V-I region BL2-like isoform 2	900	34	30	1.14
121	gi|149723623|XP_001499728.1| beta-2-glycoprotein 1-like	beta-2-glycoprotein 1-like	875	34	29	1.05
122	gi|338720312|XP_001917222.2| adenylate kinase isoenzyme 1-like	adenylate kinase isoenzyme 1-like	871	37	31	3.17
123	gi|149725588|XP_001494584.1| cofilin-1-like	cofilin-1-like	855	50	31	4.22
124	gi|194208524|XP_001502956.2| complement factor I	complement factor I	838	58	43	0.78
125	gi|149744840|XP_001502718.1| phosphoglycerate kinase 1-like	phosphoglycerate kinase 1-like	820	62	36	1.21
126	gi|149755722|XP_001489287.1| coagulation factor IX	coagulation factor IX	820	40	31	0.73
127	gi|126352369|NP_001075236.1| peptidyl-glycine alpha-amidating monooxygenase preproprotein	peptidyl-glycine alpha-amidating monooxygenase preproprotein	817	48	31	0.25
128	gi|149690938|XP_001498595.1| IQ motif containing GTPase activating protein 1	IQ motif containing GTPase activating protein 1us	812	54	27	0.14
129	gi|149732042|XP_001490472.1| apolipoprotein M-like	apolipoprotein M-like	805	41	31	2.63
130	gi|126723413|NP_001075973.1| hyaluronan and proteoglycan link protein 1 precursor	hyaluronan and proteoglycan link protein 1 precursor	805	55	32	1.56
132	gi|338719666|XP_001488484.2| guanine deaminase	guanine deaminase	776	27	25	0.57
134	gi|126352304|NP_001075250.1| elongation factor 1-alpha 1	elongation factor 1-alpha 1	748	69	35	1.28
135	gi|149737691|XP_001491006.1| creatine kinase B-type-like isoform 1	creatine kinase B-type-like isoform 1	748	28	23	0.45
21	gi|194210256|XP_001490130.2| zona pellucida sperm-binding protein 3 receptor-like	zona pellucida sperm-binding protein 3 receptor-like	746	27	15	0.11
136	gi|222080073|NP_001138352.1| L-lactate dehydrogenase A chain	L-lactate dehydrogenase A chain	728	39	29	1.36
137	gi|149724158|XP_001504386.1| alpha-2-antiplasmin isoform 1	alpha-2-antiplasmin isoform 1	725	43	38	0.79
138	gi|149732005|XP_001497586.1| phosphatidylinositol-glycan-specific phospholipase D	phosphatidylinositol-glycan-specific phospholipase D	710	21	19	0.19
139	gi|149689886|XP_001503270.1| multiple inositol polyphosphate phosphatase 1 isoform 1	multiple inositol polyphosphate phosphatase 1 isoform	708	43	28	0.67
140	gi|338717853|XP_001498218.2| cartilage intermediate layer protein 1	cartilage intermediate layer protein 1	693	40	30	0.21
131	gi|149714493|XP_001504235.1| peripherin	peripherin	683	46	30	0.52
141	gi|194226054|XP_001917521.1| complement component C8 gamma chain-like	complement component C8 gamma chain-like	682	27	19	0.49
142	gi|194221681|XP_001917554.1| procollagen C-endopeptidase enhancer 2-like	procollagen C-endopeptidase enhancer 2-like	679	51	25	0.32
143	gi|126352620|NP_001075364.1| aldo-keto reductase family 1 member C23-like protein	aldo-keto reductase family 1 member C23-like protein	679	42	27	0.97
131	gi|194211344|XP_001492052.2| desmin-like	desmin-like	677	49	31	0.71
144	gi|338711010|XP_003362465.1| regakine-1-like	regakine-1-like	653	15	15	2.08
145	gi|169646710|NP_001108630.1| glutathione peroxidase 3	glutathione peroxidase 3	645	43	29	1.66
118	gi|126352628|NP_001075415.1| serotransferrin precursor	serotransferrin precursor	641	50	28	0.49
146	gi|149689950|XP_001503814.1| proactivator polypeptide	proactivator polypeptide	641	44	29	0.45
147	gi|149733345|XP_001490617.1| glycogen phosphorylase, brain form	glycogen phosphorylase, brain form	634	56	36	0.7
148	gi|149743273|XP_001501082.1| galectin-1-like	galectin-1-like	628	27	24	1.76
149	gi|146149272|NP_001078901.1| hemoglobin subunit alpha	hemoglobin subunit alpha	620	36	28	6.41
150	gi|149751282|XP_001494676.1| protein S100-A4-like isoform 2	protein S100-A4-like isoform 2	612	37	30	3.59
151	gi|194218489|XP_001916909.1| endosialin-like	endosialin-like	609	56	27	0.32
152	gi|126352389|NP_001075420.1| retinol-binding protein 4 precursor	retinol-binding protein 4 precursor	608	33	29	2.35
153	gi|149731890|XP_001498129.1| histone H2B type 2-F-like	histone H2B type 2-F-like	607	32	26	3.66
154	gi|149731850|XP_001496794.1| histone H2A type 1-like	histone H2A type 1-like	605	34	29	2.67
153	gi|149731866|XP_001497452.1| histone H2B type 1-like	histone H2B type 1-like	596	30	25	2.74
155	gi|194222956|XP_001503040.2| vitamin K-dependent protein S	vitamin K-dependent protein S	585	39	21	0.23
156	gi|149727690|XP_001502573.1| cell growth regulator with EF hand domain protein 1-like isoform 1	cell growth regulator with EF hand domain protein 1-like isoform 1	583	25	25	0.94
157	gi|194223690|XP_001494635.2| n-acetylmuramoyl-L-alanine amidase-like	n-acetylmuramoyl-L-alanine amidase-like	571	14	14	0.35
158	gi|149690339|XP_001503997.1| adenosine kinase isoform 1	adenosine kinase isoform 1	568	38	19	0.72
159	gi|167621435|NP_001108012.1| ferritin light chain	ferritin light chain	567	17	15	1.17
160	gi|194222065|XP_001497287.2| vitamin K-dependent protein Z-like	vitamin K-dependent protein Z-like	566	35	25	0.5
161	gi|149699777|XP_001497860.1| haptoglobin-like	haptoglobin-like	562	30	25	0.77
162	gi|194218724|XP_001914942.1| fascin-like	fascin-like	559	24	17	0.43
163	gi|338719024|XP_001501196.3| adenosylhomocysteinase-like	adenosylhomocysteinase-like	559	38	17	0.6
164	gi|149691941|XP_001501669.1| secretogranin-3	secretogranin-3	553	26	19	0.61
165	gi|194225621|XP_001916184.1| sushi, von Willebrand factor type A, EGF and pentraxin domain-containing protein 1	sushi, von Willebrand factor typeA, EGF and pentraxin domain-containing protein 1	541	52	25	0.08
166	gi|149723703|XP_001489791.1| granulins	granulins	538	22	10	0.1
167	gi|194210410|XP_001490342.2| proteoglycan 4-like	proteoglycan 4-like	537	35	23	0.69
168	gi|338717372|XP_001493494.3| chondroitin sulfate proteoglycan 4	chondroitin sulfate proteoglycan 4	527	27	20	0.08
169	gi|194217111|XP_001918247.1| chondroadherin	chondroadherin	525	21	13	0.36
170	gi|126722587|NP_001075971.1| beta-2-microglobulin precursor	beta-2-microglobulin precursor	524	35	20	2.85
133	gi|338718610|XP_003363861.1| heat shock 70 kDa protein 1	heat shock 70 kDa protein 1	519	24	15	0.31
171	gi|149728663|XP_001497809.1| transforming protein RhoA-like	transforming protein RhoA-like	511	30	20	1.33
172	gi|149720864|XP_001495232.1| transthyretin-like	transthyretin-like	511	10	10	0.47
173	gi|149725775|XP_001502059.1| coronin-1A	coronin-1A	504	43	18	0.85
174	gi|255522879|NP_001157342.1| collagen alpha-1(XIV) chain	collagen alpha-1(XIV) chain	495	43	22	0.14
91	gi|153791537|NP_001093236.1| MHC class I antigen 3.5	MHC class I antigen 3.5	489	12	11	0.28
175	gi|194227853|XP_001492997.2| ubiquitin-like modifier activating enzyme 1 isoform 1	ubiquitin-like modifier activating enzyme 1 isoform 1	487	28	17	0.18
176	gi|338710456|XP_001498078.3| flavin reductase-like	flavin reductase-like	474	23	21	1.69
177	gi|149758457|XP_001489114.1| heterogeneous nuclear ribonucleoprotein K isoform 1	heterogeneous nuclear ribonucleoprotein K isoform 1E	473	26	15	0.45
178	gi|194222061|XP_001497249.2| coagulation factor VII-like	coagulation factor VII-like	473	35	21	0.64
179	gi|194213066|XP_001915062.1| peroxiredoxin-2-like	peroxiredoxin-2-like	472	27	21	1.02
180	gi|194207937|XP_001504385.2| cytidine deaminase-like	cytidine deaminase-like	468	16	16	2.08
181	gi|149732344|XP_001491405.1| chloride intracellular channel protein 1-like	chloride intracellular channel protein 1-like	468	23	14	0.78
182	gi|338710545|XP_001500896.3| calmodulin-like	calmodulin-like	463	10	10	0.44
183	gi|194216048|XP_001502812.2| soluble scavenger receptor cysteine-rich domain-containing protein SSC5D	soluble scavenger receptor cysteine-rich domain-containing protein SSC5D	455	27	18	0.13
184	gi|149721628|XP_001496685.1| protein NOV homolog	protein NOV homolog	454	17	11	0.26
185	gi|149731858|XP_001497081.1| histone H1.2-like isoform 1	histone H1.2-like isoform 1	450	26	20	1.39
154	gi|149731854|XP_001496912.1| histone H2A type 1-E-like	histone H2A type 1-E-like	436	23	21	1.95
186	gi|194210984|XP_001917279.1| f-actin-capping protein subunit alpha-1-like	f-actin-capping protein subunit alpha-1-like	435	21	15	0.51
187	gi|194210198|XP_001915309.1| prolargin-like	prolargin-like	434	38	25	0.92
188	gi|338716966|XP_001916538.2| nidogen-1	nidogen-1	431	22	11	0.07
189	gi|149708147|XP_001497366.1| antithrombin-III	antithrombin-III	429	31	23	0.53
190	gi|194226345|XP_001488401.2| collagen alpha-1(VI) chain	collagen alpha-1(VI) chain	427	36	21	0.19
191	gi|338720079|XP_001488771.3| tryptophanyl-tRNA synthetase, cytoplasmic	tryptophanyl-tRNA synthetase, cytoplasmicbal	403	18	10	0.27
192	gi|338720751|XP_003364239.1| collagen alpha-1(XVIII) chain-like	collagen alpha-1(XVIII) chain-like	402	31	5	0.02
193	gi|194216453|XP_001917258.1| pantetheinase	pantetheinase	399	13	11	0.36
194	gi|338724832|XP_001489963.2| protein Niban-like	protein Niban-like	397	10	6	0.06
195	gi|149708064|XP_001494426.1| dermatopontin-like	dermatopontin-like	396	28	19	0.88
196	gi|194216864|XP_001496244.2| synaptic vesicle membrane protein VAT-1 homolog	synaptic vesicle membrane protein VAT-1 homologus	392	23	10	0.45
131	gi|149714905|XP_001504433.1| keratin, type II cuticular Hb1-like	keratin, type II cuticular Hb1-like	387	24	16	0.57
197	gi|149703182|XP_001499693.1| cytokine-like protein 1-like	cytokine-like protein 1-like	384	27	19	2.27
198	gi|149699252|XP_001498513.1| phosphatidylcholine-sterol acyltransferase	phosphatidylcholine-sterol acyltransferase	382	23	17	0.29
200	gi|338711178|XP_003362495.1| eukaryotic translation initiation factor 5A-1-like isoform 2	eukaryotic translation initiation factor 5A-1-like isoform 2	375	20	15	1.06
201	gi|338714347|XP_001500232.3| latent-transforming growth factor beta-binding protein 1 isoform 1	latent-transforming growth factor beta-binding protein1 isoform 1	364	13	10	0.09
202	gi|194215746|XP_001489762.2| nucleobindin-1-like	nucleobindin-1-like	359	46	18	0.57
203	gi|149731458|XP_001498030.1| fetuin-B-like	fetuin-B-like	358	21	12	0.45
204	gi|194225681|XP_001916657.1| tenascin	tenascin	357	20	8	0.06
205	gi|338726018|XP_001915542.2| parathymosin-like	parathymosin-like	351	14	10	0.68
206	gi|194208065|XP_001915128.1| 6-phosphogluconate dehydrogenase, decarboxylating-like	6-phosphogluconate dehydrogenase, decarboxylating-like	350	58	16	0.4
207	gi|149702806|XP_001498065.1| UDP-glucose 6-dehydrogenase isoform 1	UDP-glucose 6-dehydrogenase isoform 1	347	32	18	0.49
208	gi|338720167|XP_001498145.3| transitional endoplasmic reticulum ATPase-like	transitional endoplasmic reticulum ATPase-like	343	40	16	0.22
209	gi|149690151|XP_001500677.1| carboxypeptidase N catalytic chain	carboxypeptidase N catalytic chain	339	47	22	0.62
210	gi|149751386|XP_001499938.1| prelamin-A/C isoform 1	prelamin-A/C isoform 1	332	28	14	0.35
211	gi|194223460|XP_001917971.1| peptidase inhibitor 16-like	peptidase inhibitor 16-like	331	17	11	0.25
199	gi|149694281|XP_001504328.1| cell division control protein 42 homolog isoform 1	cell division control protein 42 homolog isoform 1	329	30	25	1.76
212	gi|194225538|XP_001915927.1| collagen alpha-1(XV) chain	collagen alpha-1(XV) chain	325	29	8	0.09
213	gi|149704620|XP_001496993.1| peptidyl-prolyl cis-trans isomerase A-like isoform 1	peptidyl-prolyl cis-trans isomerase A-like isoform 1	323	20	14	1.77
199	gi|194218709|XP_001493624.2| ras-related C3 botulinum toxin substrate 1-like	ras-related C3 botulinum toxin substrate 1-like	320	11	9	0.31
214	gi|338724457|XP_001914755.2| GTPase IMAP family member 4-like	GTPase IMAP family member 4-like	302	19	8	0.14
215	gi|149695427|XP_001495448.1| protein DJ-1-like	protein DJ-1-like	293	28	17	1.53
216	gi|149728653|XP_001497663.1| dystroglycan	dystroglycan	289	15	6	0.07
217	gi|149724387|XP_001496277.1| membrane primary amine oxidase	membrane primary amine oxidase	287	26	18	0.35
218	gi|194208704|XP_001496480.2| tubulin polymerization-promoting protein family member 3-like	tubulin polymerization-promoting protein family member3-like	287	16	10	0.63
219	gi|338719460|XP_001490326.3| cathepsin Z-like	cathepsin Z-like	285	10	8	0.2
220	gi|194213448|XP_001917353.1| chordin-like 2	chordin-like 2	274	12	12	0.28
221	gi|194224406|XP_001499834.2| lipopolysaccharide-binding protein	lipopolysaccharide-binding protein	271	20	12	0.27
222	gi|149699240|XP_001498298.1| nuclear transport factor 2-like	nuclear transport factor 2-like	266	9	6	0.52
223	gi|149758084|XP_001498388.1| plasma protease C1 inhibitor-like	plasma protease C1 inhibitor-like	266	26	9	0.27
224	gi|126352630|NP_001075289.1| ubiquitin carboxyl-terminal hydrolase isozyme L1	ubiquitin carboxyl-terminal hydrolase isozyme L1	261	18	10	0.45
225	gi|338721650|XP_001501793.3| neuroblastoma suppressor of tumorigenicity 1	neuroblastoma suppressor of tumorigenicity 1	260	20	16	0.69
226	gi|149713779|XP_001501810.1| matrix Gla protein-like	matrix Gla protein-like	260	6	5	0.27
227	gi|194212780|XP_001501297.2| out at first protein homolog, partial	out at first protein homolog, partial	258	7	6	0.24
228	gi|149737130|XP_001496754.1| proteasome subunit alpha type-3-like isoform 1	proteasome subunit alpha type-3-like isoform 1	258	11	9	0.25
30	gi|338715998|XP_001499679.2| mannan-binding lectin serine protease 1	mannan-binding lectin serine protease 1	257	12	8	0.08
229	gi|194208319|XP_001498869.2| high mobility group protein B2-like	high mobility group protein B2-like	252	13	4	0.14
230	gi|338716263|XP_001502894.2| v-type proton ATPase catalytic subunit A-like	v-type proton ATPase catalytic subunit A-like	248	17	6	0.1
231	gi|338721937|XP_001503410.2| adenylyl cyclase-associated protein 1	adenylyl cyclase-associated protein 1	246	20	8	0.28
232	gi|338711188|XP_003362496.1| eukaryotic initiation factor 4A-I isoform 2	eukaryotic initiation factor 4A-I isoform 2b	244	21	10	0.23
233	gi|149727528|XP_001493347.1| ras-related protein Rab-1A-like isoform 1	ras-related protein Rab-1A-like isoform 1	243	18	8	0.51
234	gi|149707835|XP_001492562.1| c4b-binding protein beta chain-like	c4b-binding protein beta chain-like	242	10	9	0.51
235	gi|149732242|XP_001502627.1| chloride intracellular channel protein 5 isoform 1	chloride intracellular channel protein 5 isoform 1	240	16	10	0.25
236	gi|338729686|XP_003365956.1| v-type proton ATPase subunit S1	v-type proton ATPase subunit S1	240	10	6	0.13
237	gi|338720838|XP_001488421.3| poly(rC)-binding protein 3	poly(rC)-binding protein 3	240	17	6	0.16
238	gi|149720186|XP_001489661.1| macrophage migration inhibitory factor-like	macrophage migration inhibitory factor-likeb	240	15	9	0.62
239	gi|338721654|XP_001501800.3| f-actin-capping protein subunit beta-like	f-actin-capping protein subunit beta-like	238	14	7	0.32
240	gi|149698064|XP_001498242.1| cathepsin B	cathepsin B	230	11	6	0.39
241	gi|194224987|XP_001918010.1| mimecan-like	mimecan-like	228	25	13	0.45
242	gi|194211514|XP_001916188.1| sushi, nidogen and EGF-like domains 1	sushi, nidogen and EGF-like domains 1	224	27	14	0.12
243	gi|338711960|XP_001914753.2| catalase-like	catalase-like	224	33	10	0.24
217	gi|149724389|XP_001496318.1| membrane primary amine oxidase-like	membrane primary amine oxidase-like	223	33	18	0.35
244	gi|149732252|XP_001502716.1| platelet-activating factor acetylhydrolase-like	platelet-activating factor acetylhydrolase-like	223	18	8	0.21
89	gi|149724420|XP_001496926.1| keratin, type I cytoskeletal 13-like	keratin, type I cytoskeletal 13-like	220	21	9	0.25
245	gi|194220531|XP_001499035.2| macrophage-capping protein	macrophage-capping protein	220	16	7	0.28
246	gi|338724604|XP_001915701.2| coagulation factor V	coagulation factor V	220	42	11	0.07
247	gi|338711265|XP_001489541.3| protein disulfide-isomerase-like	protein disulfide-isomerase-like	215	21	6	0.1
248	gi|149756873|XP_001504932.1| calreticulin-like	calreticulin-like	215	13	12	0.49
120	gi|338727614|XP_001915406.2| hypothetical protein LOC100059976	hypothetical protein LOC100059976	210	30	17	0.89
249	gi|149720678|XP_001495332.1| actin-related protein 2/3 complex subunit 3-like	actin-related protein 2/3 complex subunit 3-likeu	210	12	5	0.16
250	gi|194212236|XP_001491808.2| matrix metalloproteinase-19-like	matrix metalloproteinase-19-like	208	26	8	0.17
251	gi|194213370|XP_001492720.2| dipeptidyl peptidase 1-like	dipeptidyl peptidase 1-like	207	21	9	0.19
252	gi|149730240|XP_001490638.1| plastin-2	plastin-2	207	22	14	0.31
253	gi|194227018|XP_001914955.1| thymidine phosphorylase-like	thymidine phosphorylase-like	206	9	5	0.07
254	gi|194214986|XP_001915234.1| syndecan-2-like	syndecan-2-like	204	6	4	0.32
255	gi|194222400|XP_001917655.1| collagen alpha-1(III) chain	collagen alpha-1(III) chain	203	55	10	0.1
256	gi|149725016|XP_001503574.1| microfibril-associated glycoprotein 4-like	microfibril-associated glycoprotein 4-like	203	12	11	0.39
257	gi|194225090|XP_001499181.2| c-1-tetrahydrofolate synthase, cytoplasmic	c-1-tetrahydrofolate synthase, cytoplasmicba	201	18	5	0.1
258	gi|194209300|XP_001501063.2| WD repeat-containing protein 1-like	WD repeat-containing protein 1-like	196	31	12	0.25
179	gi|149693696|XP_001496084.1| peroxiredoxin-1-like	peroxiredoxin-1-like	192	14	8	0.52
259	gi|149730792|XP_001501867.1| collagen alpha-2(V) chain	collagen alpha-2(V) chain	189	48	5	0.05
260	gi|338715519|XP_001916574.2| macrophage receptor MARCO-like	macrophage receptor MARCO-like	188	36	3	0.07
261	gi|149730387|XP_001489368.1| ubiquitin carboxyl-terminal hydrolase isozyme L3-like	ubiquitin carboxyl-terminal hydrolase isozyme L3-like	187	8	8	0.43
262	gi|194223805|XP_001915591.1| cartilage intermediate layer protein 2	cartilage intermediate layer protein 2	183	31	11	0.11
263	gi|194216925|XP_001917457.1| keratin, type I cuticular Ha4-like	keratin, type I cuticular Ha4-like	176	26	7	0.37
264	gi|149721122|XP_001488269.1| asparaginyl-tRNA synthetase, cytoplasmic-like	asparaginyl-tRNA synthetase, cytoplasmic-like	171	28	3	0.05
265	gi|338712341|XP_001916358.2| neuroblast differentiation-associated protein AHNAK	neuroblast differentiation-associated protein AHNAK	167	116	6	0.01
266	gi|149725485|XP_001498156.1| glutathione S-transferase P-like	glutathione S-transferase P-like	167	8	6	0.3
267	gi|194215329|XP_001916014.1| heat shock protein beta-6-like	heat shock protein beta-6-like	166	19	15	1.95
131	gi|255522861|NP_001157333.1| glial fibrillary acidic protein	glial fibrillary acidic protein	165	19	9	0.14
268	gi|149755658|XP_001504911.1| moesin	moesin	165	25	8	0.15
269	gi|194207886|XP_001501270.2| chloride intracellular channel protein 4-like	chloride intracellular channel protein 4-like	158	18	11	0.55
270	gi|149730236|XP_001490246.1| s-formylglutathione hydrolase-like isoform 1	s-formylglutathione hydrolase-like isoform 1	154	10	6	0.22
271	gi|194210816|XP_001492277.2| selenium-binding protein 1	selenium-binding protein 1	151	13	3	0.12
272	gi|194216174|XP_001495410.2| 40S ribosomal protein S5-like	40S ribosomal protein S5-like	150	2	2	0.15
199	gi|338727049|XP_001496705.3| rho-related GTP-binding protein RhoG-like	rho-related GTP-binding protein RhoG-like	145	11	8	0.33
273	gi|149693692|XP_001495936.1| alcohol dehydrogenaseNADP+] isoform 1	alcohol dehydrogenaseNADP+] isoform 1	145	15	6	0.29
274	gi|149701523|XP_001496069.1| SPARC-like protein 1	SPARC-like protein 1	145	7	5	0.04
275	gi|194224748|XP_001495034.2| osteoclast-stimulating factor 1-like	osteoclast-stimulating factor 1-like	144	20	3	0.12
276	gi|194224764|XP_001489398.2| retinal dehydrogenase 1-like	retinal dehydrogenase 1-like	144	10	4	0.2
277	gi|149730651|XP_001494239.1| seprase isoform 1	seprase isoform 1	135	19	5	0.04
278	gi|149738218|XP_001499390.1| argininosuccinate synthase	argininosuccinate synthase	131	11	4	0.15
279	gi|338729606|XP_003365938.1| four and a half LIM domains protein 1-like	four and a half LIM domains protein 1-like	128	9	7	1.25
280	gi|338726031|XP_001915664.2| microfibrillar-associated protein 5-like	microfibrillar-associated protein 5-like	127	10	6	0.41
281	gi|194219958|XP_001918288.1| histidine triad nucleotide-binding protein 1-like	histidine triad nucleotide-binding protein 1-like	125	7	4	0.56
282	gi|338709914|XP_001496310.2| serine/threonine-protein phosphatase 2A 65 kDa regulatory subunit A alpha isoform-like isoform 1	serine/threonine-protein phosphatase 2A 65 kDa regulatory subunit A alpha isoform-like isoform 1	124	17	5	0.09
283	gi|149720843|XP_001493066.1| myosin regulatory light polypeptide 9-like isoform 1	myosin regulatory light polypeptide 9-like isoform 1	122	4	3	0.17
284	gi|149719501|XP_001505010.1| serum amyloid A-2 protein-like	serum amyloid A-2 protein-like	122	10	4	1.33
285	gi|149705490|XP_001492989.1| collagen alpha-2(I) chain isoform 1	collagen alpha-2(I) chain isoform 1	118	46	8	0.11
286	gi|194210468|XP_001492849.2| 4-trimethylaminobutyraldehyde dehydrogenase	4-trimethylaminobutyraldehyde dehydrogenaseb	117	10	5	0.06
143	gi|194227208|XP_001500201.2| prostaglandin F synthase 1-like	prostaglandin F synthase 1-like	116	18	10	0.25
287	gi|338720474|XP_003364175.1| prostate-associated microseminoprotein-like	prostate-associated microseminoprotein-like	116	8	4	0.22
288	gi|338728397|XP_001917151.2| plectin-like	plectin-like	110	118	4	0.01
289	gi|149747438|XP_001499940.1| myotrophin-like	myotrophin-like	109	6	2	0.26
290	gi|194225985|XP_001499109.2| A disintegrin and metalloproteinase with thrombospondin motifs 13	A disintegrin and metalloproteinase with thrombospondin motifs 13	108	13	5	0.04
291	gi|338729698|XP_001492282.3| glucose-6-phosphate 1-dehydrogenase	glucose-6-phosphate 1-dehydrogenase	108	28	10	0.43
292	gi|338713210|XP_003362852.1| monocyte differentiation antigen CD14-like	monocyte differentiation antigen CD14-like	105	10	5	0.17
293	gi|338727782|XP_001915250.2| serine/threonine-protein phosphatase PP1-gamma catalytic subunit-like	serine/threonine-protein phosphatase PP1-gamma catalytic subunit-like	102	7	5	0.28
294	gi|149722191|XP_001502417.1| apolipoprotein C-IV-like	apolipoprotein C-IV-like	101	9	5	0.52
295	gi|338728726|XP_001502963.3| ig lambda chain V-II region BUR-like	ig lambda chain V-II region BUR-like	99	24	8	0.74
296	gi|149755226|XP_001494409.1| cathepsin L1-like	cathepsin L1-like	98	8	2	0.09
297	gi|149710132|XP_001490359.1| insulin-like growth factor binding protein-5	insulin-like growth factor binding protein-5	97	19	7	0.22
298	gi|149725308|XP_001494298.1| ferritin heavy chain-like	ferritin heavy chain-like	96	5	4	0.37
299	gi|149745579|XP_001490239.1| hypoxanthine-guanine phosphoribosyltransferase	hypoxanthine-guanine phosphoribosyltransferase	93	12	6	0.28
300	gi|149728671|XP_001498255.1| laminin subunit beta-2	laminin subunit beta-2	92	16	3	0.03
301	gi|149692076|XP_001503649.1| thrombospondin-1	thrombospondin-1	91	7	5	0.02
302	gi|194205583|XP_001495483.2| serine protease HTRA1	serine protease HTRA1	91	15	5	0.08
303	gi|338719852|XP_001495784.3| corticosteroid-binding globulin-like	corticosteroid-binding globulin-like	88	5	2	0.07
304	gi|194217031|XP_001498320.2| LIM and SH3 domain protein 1-like	LIM and SH3 domain protein 1-like	88	11	6	0.24
305	gi|221139863|NP_001137425.1| SPARC	SPARC	86	15	9	0.31
306	gi|338714778|XP_001490102.3| sushi domain-containing protein 5	sushi domain-containing protein 5	82	17	3	0.1
307	gi|338717493|XP_001503038.3| protein disulfide-isomerase A3-like isoform 1, partial	protein disulfide-isomerase A3-like isoform 1, partial	81	11	5	0.05
308	gi|338722398|XP_003364536.1| bone morphogenetic protein 1 isoform 2	bone morphogenetic protein 1 isoform 2ballus	81	14	1	0.04
309	gi|338724986|XP_003365057.1| thrombospondin-3 isoform 3	thrombospondin-3 isoform 3	80	27	8	0.14
310	gi|149715179|XP_001489180.1| dynactin subunit 2 isoform 2	dynactin subunit 2 isoform 2	80	8	3	0.07
311	gi|149690626|XP_001490069.1| heterogeneous nuclear ribonucleoprotein F-like isoform 1	heterogeneous nuclear ribonucleoprotein F-like isoform 1	80	3	2	0.07
312	gi|338723828|XP_003364804.1| drebrin-like protein-like isoform 2	drebrin-like protein-like isoform 2	79	20	3	0.14
313	gi|338716578|XP_001916776.2| xaa-Pro aminopeptidase 1	xaa-Pro aminopeptidase 1	78	9	3	0.1
314	gi|126723106|NP_001075989.1| growth/differentiation factor 5	growth/differentiation factor 5	77	24	10	0.12
315	gi|149721895|XP_001493917.1| calpain small subunit 1-like	calpain small subunit 1-like	76	11	4	0.12
316	gi|149746409|XP_001491657.1| ADAM DEC1	ADAM DEC1	76	7	1	0.04
317	gi|270047475|NP_001161799.1| hepcidin	hepcidin	75	8	5	0.36
318	gi|338720365|XP_001497686.3| ADAMTS-like 2	ADAMTS-like 2	75	10	5	0.03
319	gi|338719048|XP_003363923.1| protein-glutamine gamma-glutamyltransferase 2-like	protein-glutamine gamma-glutamyltransferase 2-like	74	12	1	0.04
320	gi|149737045|XP_001496041.1| s-methyl-5~-thioadenosine phosphorylase-like	s-methyl-5~-thioadenosine phosphorylase-like	73	8	1	0.11
321	gi|338726883|XP_001495362.3| EGF-like module-containing mucin-like hormone receptor-like 2-like	EGF-like module-containing mucin-like hormone receptor-like 2	73	13	5	0.02
322	gi|149722172|XP_001501229.1| platelet-activating factor acetylhydrolase IB subunit gamma-like	platelet-activating factor acetylhydrolase IB subunitgamma-like	73	3	3	0.13
323	gi|194222903|XP_001503538.2| target of Nesh-SH3 isoform 4	target of Nesh-SH3 isoform 4	72	24	4	0.05
324	gi|149731848|XP_001496812.1| histone H3.1-like	histone H3.1-like	72	15	7	0.81
325	gi|338729754|XP_001492132.3| rab GDP dissociation inhibitor alpha-like	rab GDP dissociation inhibitor alpha-like	72	8	2	0.06
326	gi|194224089|XP_001915330.1| cystatin-C-like	cystatin-C-like	72	5	4	0.19
327	gi|194226266|XP_001491517.2| interferon-induced GTP-binding protein Mx2	interferon-induced GTP-binding protein Mx2	72	35	6	0.08
328	gi|149724398|XP_001494523.1| polymerase I and transcript release factor-like isoform 1	polymerase I and transcript release factor-like isoform	71	16	3	0.16
329	gi|149742864|XP_001488486.1| KRR1 small subunit processome component homolog	KRR1 small subunit processome component homologus	70	19	5	0.08
330	gi|149692255|XP_001493246.1| immunoglobulin superfamily containing leucine-rich repeat protein	immunoglobulin superfamily containing leucine-rich repeat protein	70	6	2	0.07
331	gi|338727057|XP_003365427.1| hemoglobin subunit epsilon-4-like	hemoglobin subunit epsilon-4-like	70	11	5	0.21
332	gi|338725543|XP_001497254.3| neurogenic locus notch homolog protein 2	neurogenic locus notch homolog protein 2	69	22	3	0.01
333	gi|194207282|XP_001490772.2| sorting nexin-6-like	sorting nexin-6-like	69	10	3	0.07
334	gi|194219044|XP_001496245.2| myosin regulatory light chain 2, skeletal muscle isoform type 2-like	myosin regulatory light chain 2, skeletal muscle isoform type 2-like	68	4	1	0.18
335	gi|149716550|XP_001502619.1| platelet-activating factor acetylhydrolase IB subunit beta-like	platelet-activating factor acetylhydrolase IB subunit	66	9	3	0.13
336	gi|338727730|XP_003365545.1| GTP-binding nuclear protein Ran-like	GTP-binding nuclear protein Ran-like	64	9	3	0.23
337	gi|194216356|XP_001916312.1| laminin subunit alpha-4 isoform 2	laminin subunit alpha-4 isoform 2	63	16	2	0.03
338	gi|149751468|XP_001493486.1| protein S100-A11-like	protein S100-A11-like	62	6	5	0.3
339	gi|149727758|XP_001503483.1| protein FAM49A-like isoform 1	protein FAM49A-like isoform 1	62	11	1	0.09
340	gi|194222200|XP_001490376.2| histamine N-methyltransferase-like	histamine N-methyltransferase-lik	62	9	4	0.1
341	gi|149759248|XP_001488525.1| ribonuclease inhibitor-like	ribonuclease inhibitor-like	62	3	2	0.13
342	gi|338719854|XP_003364070.1| alpha-1-antitrypsin-like	alpha-1-antitrypsin-likeus c	62	5	1	0.07
185	gi|149754742|XP_001505082.1| histone H1.5-like	histone H1.5-like	61	22	5	0.51
343	gi|149731154|XP_001497196.1| AP-2 complex subunit mu isoform 2	AP-2 complex subunit mu isoform 2	61	5	1	0.07
344	gi|338716553|XP_001502970.3| serine/threonine-protein phosphatase 2B catalytic subunit beta isoform	serine/threonine-protein phosphatase 2B catalytic subunit beta isoform	61	20	4	0.06
345	gi|149719469|XP_001504994.1| proteasome subunit alpha type-1 isoform 2	proteasome subunit alpha type-1 isoform 2	60	15	5	0.11
346	gi|149704781|XP_001495250.1| proteasome subunit alpha type-2-like	proteasome subunit alpha type-2-like	60	6	2	0.13
347	gi|338719752|XP_003364058.1| uncharacterized protein KIAA0586-like	uncharacterized protein KIAA0586	58	26	6	0.04
348	gi|194208203|XP_001489715.2| v-type proton ATPase subunit B, brain isoform-like	v-type proton ATPase subunit B, brain isoform-like	58	5	2	0.12
349	gi|338726046|XP_003365247.1| ras-related protein Rap-1b-like isoform 2	ras-related protein Rap-1b-like isoform 2	58	11	4	0.18
350	gi|194224127|XP_001494028.2| sorting nexin-5	sorting nexin-5	57	5	2	0.07
351	gi|194218536|XP_001917564.1| coronin-1B	coronin-1B	57	21	3	0.12
352	gi|149733183|XP_001500426.1| microtubule-associated protein RP/EB family member 1-like	microtubule-associated protein RP/EB family member 1-l	57	5	2	0.11
353	gi|194206583|XP_001918101.1| ras-related protein Rab-8B-like	ras-related protein Rab-8B-like	57	4	1	0.14
354	gi|149699352|XP_001501062.1| alanyl-tRNA synthetase, cytoplasmic	alanyl-tRNA synthetase, cytoplasmic	56	35	3	0.03
355	gi|149706048|XP_001498636.1| MAGUK p55 subfamily member 6	MAGUK p55 subfamily member 6	55	18	2	0.05
356	gi|194214881|XP_001915721.1| 60S ribosomal protein L7-like	60S ribosomal protein L7-like	55	19	1	0.11
357	gi|194217029|XP_001498281.2| plexin domain-containing protein 1	plexin domain-containing protein 1	55	6	3	0.06
359	gi|149695386|XP_001491381.1| procollagen-lysine,2-oxoglutarate 5-dioxygenase 1-like	procollagen-lysine,2-oxoglutarate 5-dioxygenase 1-like	54	11	2	0.04
360	gi|338716672|XP_001501288.2| cartilage acidic protein 1 isoform 1	cartilage acidic protein 1 isoform 1	54	7	1	0.05
131	gi|194212024|XP_001504482.2| keratin, type II cytoskeletal 72-like	keratin, type II cytoskeletal 72-	53	36	8	0.12
361	gi|149728571|XP_001489917.1| ADP-ribosylation factor 4-like isoform 1	ADP-ribosylation factor 4-like isoform 1ball	52	11	3	0.16
362	gi|338712409|XP_001916917.2| n-acetyllactosaminide beta-1,3-N-acetylglucosaminyltransferase-like	n-acetyllactosaminide beta-1,3-N-acetylglucosaminyltransferase-like	52	6	2	0.07
364	gi|338713292|XP_001504480.3| septin-8 isoform 2	septin-8 isoform 2	51	22	4	0.12
365	gi|338720137|XP_001495312.2| glia maturation factor beta-like	glia maturation factor beta-like	50	4	2	0.19
366	gi|194209294|XP_001917633.1| biorientation of chromosomes in cell division protein 1-like	biorientation of chromosomes in cell division protein 1-like	50	78	4	0.02
367	gi|149737099|XP_001494711.1| fermitin family homolog 2 isoform 1	fermitin family homolog 2 isoform 1	50	10	1	0.04
368	gi|149725376|XP_001488934.1| fermitin family homolog 3 isoform 1	fermitin family homolog 3 isoform 1	49	5	1	0.04
369	gi|338722228|XP_001490429.3| mannan-binding lectin serine protease 2	mannan-binding lectin serine protease 2	49	3	1	0.04
370	gi|126352405|NP_001075268.1| calcium-activated chloride channel regulator 1 precursor	calcium-activated chloride channel regulator 1 precursorus c	49	9	2	0.07
371	gi|126352340|NP_001075282.1| thioredoxin	thioredoxin	49	6	3	0.29
372	gi|194211629|XP_001497522.2| triosephosphate isomerase-like	triosephosphate isomerase-like	49	8	4	0.11
373	gi|149690667|XP_001500219.1| oxoglutarate dehydrogenase-like isoform 1	oxoglutarate dehydrogenase-like isoform 1	48	28	5	0.06
374	gi|149722861|XP_001504033.1| sorting nexin-3-like isoform 1	sorting nexin-3-like isoform 1	47	7	1	0.18
375	gi|194217044|XP_001498969.2| puromycin-sensitive aminopeptidase	puromycin-sensitive aminopeptidase	47	12	3	0.03
376	gi|149736928|XP_001499701.1| bis(5~-nucleosyl)-tetraphosphataseasymmetrical]-like	bis(5~-nucleosyl)-tetraphosphataseasymmetrical]-like	46	16	7	0.44
377	gi|149755180|XP_001492515.1| synaptotagmin-like 4	synaptotagmin-like 4	44	17	3	0.04
378	gi|194225130|XP_001915926.1| alpha-actinin-1-like isoform 1	alpha-actinin-1-like isoform 1	44	25	4	0.06
379	gi|194228717|XP_001915023.1| cysteine-rich protein 2-like	cysteine-rich protein 2-like	44	15	1	0.13
380	gi|338728667|XP_001915105.2| lymphocyte-specific protein 1-like, partial	lymphocyte-specific protein 1-like, partialb	44	4	1	0.12
381	gi|194218995|XP_001500625.2| RNA-binding protein FUS-like isoform 1	RNA-binding protein FUS-like isoform 1	44	27	4	0.06
382	gi|338719990|XP_001916533.2| latent-transforming growth factor beta-binding protein 2-like	latent-transforming growth factorbeta-binding protein 2-like	43	10	2	0.02
383	gi|149742758|XP_001490330.1| coagulation factor XI	coagulation factor XI	43	10	3	0.05
384	gi|338721069|XP_001491624.3| probable serine protease HTRA4-like	probable serine protease HTRA4-like	43	3	1	0.09
385	gi|194225633|XP_001490354.2| prostaglandin reductase 1-like	prostaglandin reductase 1-like	43	7	1	0.1
386	gi|149724002|XP_001503789.1| clathrin heavy chain 1	clathrin heavy chain 1	43	21	3	0.02
387	gi|194216195|XP_001498093.2| CD109 antigen	CD109 antigen	42	18	5	0.06
388	gi|338723465|XP_003364733.1| hypothetical protein LOC100630404	hypothetical protein LOC100630404	42	32	3	0.11
389	gi|149732066|XP_001492602.1| complement factor B	complement factor B	42	21	1	0.04
390	gi|194215272|XP_001490291.2| xaa-Pro dipeptidase	xaa-Pro dipeptidase	42	8	2	0.06
391	gi|338724780|XP_003365016.1| UDP-N-acetylhexosamine pyrophosphorylase isoform 2	UDP-N-acetylhexosamine pyrophosphorylase isoform 2	42	8	1	0.06
392	gi|338716054|XP_001916889.2| golgin subfamily B member 1	golgin subfamily B member 1	42	97	3	0.01
393	gi|338712996|XP_001499704.3| periplakin	periplakin	42	43	5	0.03
394	gi|149722554|XP_001488074.1| 40S ribosomal protein S9-like	40S ribosomal protein S9-like	41	10	2	0.15
395	gi|194214400|XP_001915485.1| dynein heavy chain 10, axonemal	dynein heavy chain 10, axonemal	41	94	4	0.01
396	gi|149728202|XP_001503092.1| peroxidasin homolog	peroxidasin homolog	41	27	1	0.02
397	gi|255522873|NP_001157339.1| protein S100-A10	protein S100-A10	40	4	2	0.7
398	gi|194219984|XP_001503371.2| sorting nexin-2	sorting nexin-2	40	5	2	0.12
399	gi|194224616|XP_001915341.1| proteasomal ubiquitin receptor ADRM1-like	proteasomal ubiquitin receptor ADRM1-like	40	23	2	0.08
400	gi|149725084|XP_001491841.1| 26S protease regulatory subunit 6A isoform 1	26S protease regulatory subunit 6A isoform 1	39	2	1	0.07
401	gi|149723790|XP_001495006.1| ras-related protein Rab-5C-like	ras-related protein Rab-5C-like	39	2	1	0.14
402	gi|149708803|XP_001500935.1| sperm-associated antigen 17	sperm-associated antigen 17	39	34	3	0.01
404	gi|262050622|NP_001159951.1| glutathione peroxidase 1	glutathione peroxidase 1	38	3	2	0.15
405	gi|338715559|XP_001496187.3| tetratricopeptide repeat protein 21B	tetratricopeptide repeat protein 21B	38	40	5	0.04
406	gi|149727712|XP_001502863.1| ras-related protein Rab-10-like	ras-related protein Rab-10-like	38	4	1	0.15
407	gi|194206636|XP_001499201.2| WD repeat-containing protein 72	WD repeat-containing protein 72	37	29	6	0.05
408	gi|338712372|XP_001489792.3| hypothetical protein LOC100055657	hypothetical protein LOC100055657	37	9	2	0.06
409	gi|338726020|XP_001915559.2| ubiquitin carboxyl-terminal hydrolase 5	ubiquitin carboxyl-terminal hydrolase 5	37	13	2	0.03
410	gi|338719745|XP_003364056.1| solute carrier family 35 member F4	solute carrier family 35 member F4	36	17	4	0.04
411	gi|194215430|XP_001915972.1| transcription elongation factor SPT5 isoform 1	transcription elongation factor SPT5 isoform 1us	36	19	5	0.05
412	gi|149699101|XP_001491978.1| liver carboxylesterase-like isoform 3	liver carboxylesterase-like isoform 3	36	6	3	0.05
413	gi|194205751|XP_001916994.1| kazal-type serine protease inhibitor domain-containing protein 1-like	kazal-type serine protease inhibitor domain-containingprotein 1-like	36	1	1	0.1
414	gi|215422417|NP_001135872.1| 26S proteasome non-ATPase regulatory subunit 4	26S proteasome non-ATPase regulatory subunit 4	36	6	1	0.08
415	gi|149709371|XP_001494477.1| interferon-induced guanylate-binding protein 2	interferon-induced guanylate-binding protein 2	35	11	1	0.05
416	gi|194207834|XP_001500647.2| ficolin-3 isoform 1	ficolin-3 isoform 1	35	2	2	0.1
417	gi|338711457|XP_003362533.1| insulin-like growth factor binding protein-4, partial	insulin-like growth factor binding protein-4, partial	35	4	1	0.11
418	gi|126722737|NP_001075328.2| latherin precursor	latherin precursor	35	1	1	0.13
419	gi|149712488|XP_001498777.1| forkhead box protein J2	forkhead box protein J2	34	10	2	0.05
420	gi|149706030|XP_001497861.1| transmembrane glycoprotein NMB	transmembrane glycoprotein NMB	34	8	1	0.05
421	gi|194226309|XP_001490527.2| 6-phosphofructokinase, liver type-like	6-phosphofructokinase, liver type-likeballus	34	25	1	0.04
348	gi|338713990|XP_001489365.3| v-type proton ATPase subunit B, kidney isoform	v-type proton ATPase subunit B, kidney isoform	33	17	2	0.14
423	gi|194227824|XP_001489555.2| probable ubiquitin carboxyl-terminal hydrolase FAF-X isoform 3	probable ubiquitin carboxyl-terminal hydrolase FAF-X isoform 3	33	34	4	0.01
425	gi|338709955|XP_001492288.3| HAUS augmin-like complex subunit 5-like	HAUS augmin-like complex subunit	32	21	2	0.05
426	gi|208022673|NP_001129077.1| selenoprotein P precursor	selenoprotein P precursor	32	11	3	0.15
427	gi|194216889|XP_001917407.1| GH3 domain-containing protein	GH3 domain-containing protein	32	14	7	0.11
428	gi|194221704|XP_001917698.1| Hermansky-Pudlak syndrome 3 protein	Hermansky-Pudlak syndrome 3 prote	32	5	1	0.03
429	gi|149740482|XP_001495165.1| sialic acid synthase	sialic acid synthase	32	8	1	0.09
430	gi|338721725|XP_001495922.3| nuclear autoantigenic sperm protein isoform 2	nuclear autoantigenic sperm protein isoform 2	31	4	1	0.04
431	gi|338722239|XP_001490837.3| calsyntenin-1	calsyntenin-1	31	13	7	0.06
432	gi|194227974|XP_001496240.2| protein LAS1 homolog	protein LAS1 homolog	31	17	1	0.03
433	gi|338719108|XP_001916965.2| brefeldin A-inhibited guanine nucleotide-exchange protein 2	brefeldin A-inhibited guanine nucleotide-exchange protein 2	31	39	2	0.03
434	gi|149742732|XP_001487943.1| rho GTPase-activating protein 7	rho GTPase-activating protein 7	30	18	1	0.02
436	gi|149732422|XP_001493569.1| protein CutA-like isoform 1	protein CutA-like isoform 1	30	1	1	0.18
437	gi|149720984|XP_001490087.1| proteasome assembly chaperone 2-like	proteasome assembly chaperone 2-like	30	10	4	0.11
439	gi|194220522|XP_001916281.1| u4/U6.U5 tri-snRNP-associated protein 2-like	u4/U6.U5 tri-snRNP-associated protein 2-like	30	9	2	0.05
440	gi|149726674|XP_001500151.1| dedicator of cytokinesis protein 2	dedicator of cytokinesis protein 2	30	35	4	0.05
442	gi|194226359|XP_001916844.1| pericentrin	pericentrin	29	55	2	0.01
443	gi|194226653|XP_001915836.1| early endosome antigen 1	early endosome antigen 1	29	29	3	0.02
444	gi|194206214|XP_001915985.1| RNA-binding protein MEX3B	RNA-binding protein MEX3B	28	11	3	0.11
445	gi|149691922|XP_001500829.1| e3 ubiquitin-protein ligase NEDD4 isoform 2	e3 ubiquitin-protein ligase NEDD4 isoform 2b	28	28	1	0.02
446	gi|194222435|XP_001500218.2| splicing factor 3B subunit 1 isoform 1	splicing factor 3B subunit 1 isoform 1ballus	28	13	2	0.02
447	gi|194210273|XP_001491286.2| nucleoside diphosphate kinase 7-like	nucleoside diphosphate kinase 7-like	28	7	1	0.09
448	gi|149730228|XP_001489891.1| integral membrane protein 2B-like	integral membrane protein 2B-like	28	5	2	0.11
449	gi|149742988|XP_001499030.1| DNA-directed RNA polymerase III subunit RPC2	DNA-directed RNA polymerase III subunit RPC2	28	24	1	0.03
450	gi|126352653|NP_001075421.1| alpha-fetoprotein precursor	alpha-fetoprotein precursor	28	11	3	0.05
452	gi|338717415|XP_001496560.3| ras-related protein Rab-11A-like	ras-related protein Rab-11A-like	28	18	1	0.09
453	gi|149709285|XP_001488878.1| spindle assembly abnormal protein 6 homolog	spindle assembly abnormal protein 6 homologb	27	15	1	0.04
454	gi|149701724|XP_001494887.1| probable E3 ubiquitin-protein ligase HERC6	probable E3 ubiquitin-protein ligase HERC6	27	12	1	0.03
455	gi|338712172|XP_003362671.1| serine/threonine-protein kinase MARK2 isoform 2	serine/threonine-protein kinase MARK2 isoform 2	27	26	1	0.04
456	gi|338712452|XP_001488144.2| toll-interacting protein-like	toll-interacting protein-like	27	11	1	0.07
457	gi|194220774|XP_001917759.1| oxoeicosanoid receptor 1-like	oxoeicosanoid receptor 1-like	27	7	1	0.07
458	gi|149725937|XP_001492855.1| calcium-regulated heat stable protein 1-like	calcium-regulated heat stable protein 1-like	27	2	1	0.21
459	gi|338720411|XP_001917598.2| voltage-dependent N-type calcium channel subunit alpha-1B-like	voltage-dependent N-type calciumchannel subunit alpha-1B-like	27	19	1	0.01
460	gi|338723376|XP_001916121.2| hypothetical protein LOC100062821	hypothetical protein LOC100062821	27	13	2	0.05
461	gi|149759693|XP_001489968.1| transaldolase-like	transaldolase-like	26	6	1	0.1
462	gi|338723434|XP_003364726.1| heterogeneous nuclear ribonucleoprotein D-like	heterogeneous nuclear ribonucleoprotein D-like	26	3	2	0.23
463	gi|149726668|XP_001500023.1| ran-binding protein 17	ran-binding protein 17	26	18	1	0.03
465	gi|338727816|XP_001504920.3| frizzled-10-like	frizzled-10-like	26	20	2	0.05
466	gi|338729390|XP_003365884.1| 26S proteasome non-ATPase regulatory subunit 10-like	26S proteasome non-ATPase regulatory subunit 10-like	26	3	1	0.14
467	gi|194224052|XP_001491205.2| solute carrier family 12 member 7-like	solute carrier family 12 member 7-like	26	21	1	0.03
468	gi|338715627|XP_001915890.2| nebulin	nebulin	26	126	1	0
469	gi|149728135|XP_001501978.1| structural maintenance of chromosomes protein 6	structural maintenance of chromosomes protein 6us	26	35	3	0.05
470	gi|149705428|XP_001488573.1| cyclin D binding myb-like transcription factor 1 isoform 1	cyclin D binding myb-like transcription factor 1 isoform 1	26	2	2	0.04
472	gi|149707887|XP_001496882.1| peroxiredoxin-6-like	peroxiredoxin-6-like	26	7	1	0.13
473	gi|126352468|NP_001075254.1| elongation factor 1-gamma	elongation factor 1-gamma	26	14	1	0.07
474	gi|338713446|XP_003362903.1| collagen type IV alpha-3-binding protein isoform 2	collagen type IV alpha-3-binding protein isoform 2	26	16	1	0.05
475	gi|338722702|XP_001494086.3| heterogeneous nuclear ribonucleoprotein U	heterogeneous nuclear ribonucleoprotein U	25	31	1	0.04
476	gi|194211182|XP_001498343.2| nexilin isoform 1	nexilin isoform 1	25	14	2	0.04
477	gi|338710647|XP_001916865.2| DNA-binding protein RFX6-like	DNA-binding protein RFX6-like	25	28	1	0.03
478	gi|149726047|XP_001502458.1| max dimerization protein 3-like	max dimerization protein 3-like	25	8	1	0.14
479	gi|338727791|XP_001496868.3| CAP-Gly domain-containing linker protein 1 isoform 1	CAP-Gly domain-containing linker protein 1 isoform 1	25	48	4	0.04
481	gi|149747410|XP_001499227.1| zinc finger CCCH-type antiviral protein 1 isoform 2	zinc finger CCCH-type antiviral protein 1 isoform 2	25	17	1	0.03
482	gi|149732314|XP_001503413.1| PHD finger protein 3 isoform 1	PHD finger protein 3 isoform 1	25	40	3	0.01
483	gi|338711509|XP_001499760.3| canalicular multispecific organic anion transporter 2	canalicular multispecific organicanion transporter 2	25	21	3	0.02
484	gi|149689851|XP_001502478.1| cone cGMP-specific 3~,5~-cyclic phosphodiesterase subunit alpha~-like	cone cGMP-specific 3~,5~-cyclic phosphodiesterase subunit alpha~-like	25	19	2	0.03
485	gi|149692134|XP_001505187.1| purine nucleoside phosphorylase-like	purine nucleoside phosphorylase-like	25	9	2	0.1
486	gi|194226764|XP_001498908.2| intestine-specific homeobox-like	intestine-specific homeobox-like	25	17	2	0.08
487	gi|194214347|XP_001915325.1| WD repeat-containing protein 66	WD repeat-containing protein 66	25	12	1	0.02
488	gi|149742595|XP_001495765.1| dynactin subunit 6-like	dynactin subunit 6-like	25	13	1	0.16
489	gi|149720563|XP_001490739.1| phosphatidylethanolamine-binding protein 1-like	phosphatidylethanolamine-binding protein 1-like	25	3	1	0.16
490	gi|194233351|XP_001916569.1| midnolin-like	midnolin-like	25	2	1	0.07
491	gi|149725070|XP_001490722.1| ADP-ribosylation factor GTPase-activating protein 2 isoform 1	ADP-ribosylation factor GTPase-activating protein 2 isoform 1	25	18	1	0.06
492	gi|338711651|XP_001502781.3| ankyrin repeat and FYVE domain-containing protein 1	ankyrin repeat and FYVE domain-containing protein 1E	25	9	1	0.03
493	gi|194213150|XP_001490793.2| low-density lipoprotein receptor-like	low-density lipoprotein receptor-like	24	8	1	0.03
494	gi|166706830|NP_001107617.1| cortactin-binding protein 2	cortactin-binding protein 2	24	41	4	0.04
496	gi|226823335|NP_001152806.1| clathrin light chain A	clathrin light chain A	24	10	1	0.14
497	gi|338710234|XP_001488820.2| transmembrane protein 143	transmembrane protein 143	24	9	1	0.06
498	gi|194223682|XP_001914731.1| bromodomain-containing protein 4	bromodomain-containing protein 4	24	25	3	0.04
499	gi|194207413|XP_001492689.2| probable prolyl-tRNA synthetase, mitochondrial	probable prolyl-tRNA synthetase, mitochondrial	24	14	1	0.06
500	gi|194217783|XP_001489688.2| retinoic acid-induced protein 1	retinoic acid-induced protein 1	24	39	1	0.02
501	gi|338724227|XP_003364896.1| calumenin	calumenin	24	13	1	0.09
502	gi|338727258|XP_001491758.2| coiled-coil domain-containing protein 67	coiled-coil domain-containing protein 67	24	20	1	0.05
503	gi|149728225|XP_001488351.1| ras-related protein Rab-7a-like	ras-related protein Rab-7a-like	24	2	1	0.14
504	gi|194221313|XP_001494301.2| protein bassoon	protein bassoon	24	58	2	0.01
505	gi|338715517|XP_001488849.3| actin-related protein 3	actin-related protein 3	24	3	1	0.08
506	gi|194218881|XP_001916140.1| cut-like homeobox 1	cut-like homeobox 1	24	44	1	0.02
507	gi|338711555|XP_001917874.2| Fanconi anemia group J protein-like, partial	Fanconi anemia group J protein-like	24	32	2	0.05
508	gi|194226756|XP_001498709.2| f-box only protein 7-like	f-box only protein 7-like	24	8	1	0.05
509	gi|149691842|XP_001497077.1| lactase-like	lactase-like	24	7	1	0.05
510	gi|338726917|XP_001495428.3| zinc finger protein 709-like	zinc finger protein 709-like	24	6	1	0.03
511	gi|194220703|XP_001495758.2| activator of 90 kDa heat shock protein ATPase homolog 2-like	activator of 90 kDa heat shock protein ATPase homolog2-like	24	13	1	0.09
512	gi|194214387|XP_001493035.2| n-lysine methyltransferase SETD8-like	n-lysine methyltransferase SETD8-like	24	12	2	0.05
513	gi|338719632|XP_001495688.3| Golgi membrane protein 1-like	Golgi membrane protein 1-like	23	22	1	0.07
514	gi|338718176|XP_001918318.2| leucine-rich repeat-containing protein 1	leucine-rich repeat-containing protein	23	17	2	0.11
515	gi|338713604|XP_003362923.1| hypothetical protein LOC100629956	hypothetical protein LOC100629956	23	19	1	0.06
517	gi|338710112|XP_001493771.3| zinc finger protein 30 homolog	zinc finger protein 30 homolog	23	6	1	0.05
518	gi|194217221|XP_001917905.1| protein phosphatase 1D	protein phosphatase 1D	23	18	2	0.05
519	gi|194206025|XP_001918197.1| vinculin isoform 2	vinculin isoform 2	23	30	3	0.03
520	gi|149755082|XP_001487958.1| podocin-like	podocin-like	23	13	1	0.08
521	gi|194227093|XP_001495290.2| myosin-IIIa	myosin-IIIa	23	31	1	0.01
522	gi|338713821|XP_003362960.1| cytosolic 5~-nucleotidase 1B	cytosolic 5~-nucleotidase 1B	23	10	1	0.04
523	gi|338723459|XP_001492792.3| mitochondria-eating protein	mitochondria-eating protein	23	16	1	0.05
524	gi|194220809|XP_001501102.2| HEAT repeat-containing protein 5B isoform 1	HEAT repeat-containing protein 5B isoform 1	23	45	1	0.01
525	gi|338718250|XP_001493082.2| protein Jumonji	protein Jumonji	23	28	1	0.02
526	gi|149691967|XP_001502309.1| fibrillin-1	fibrillin-1	23	27	1	0.01
528	gi|149698196|XP_001502197.1| type II inositol-3,4-bisphosphate 4-phosphatase isoform 1	type II inositol-3,4-bisphosphate 4-phosphatase isoform	23	31	1	0.03
530	gi|194212328|XP_001489926.2| protein MON2 homolog	protein MON2 homolog	22	27	1	0.02
531	gi|149742846|XP_001495907.1| myomesin-2	myomesin-2	22	18	1	0.02
533	gi|194206782|XP_001501086.2| kunitz-type protease inhibitor 1-like	kunitz-type protease inhibitor 1-like	22	14	1	0.04
534	gi|149733191|XP_001501075.1| RNA-binding protein Raly-like	RNA-binding protein Raly-like	22	12	1	0.1
535	gi|338713995|XP_001917275.2| glucosamine--fructose-6-phosphate aminotransferaseisomerizing] 1	glucosamine--fructose-6-phosphateaminotransferase	22	28	1	0.04
537	gi|149689861|XP_001502673.1| e3 ubiquitin-protein ligase MARCH5-like	e3 ubiquitin-protein ligase MARCH5-like	22	7	1	0.1
538	gi|149758270|XP_001489809.1| ras and EF-hand domain-containing protein, partial	ras and EF-hand domain-containing protein, partial	22	13	1	0.04
539	gi|194225338|XP_001498995.2| nesprin-3-like	nesprin-3-like	22	17	1	0.03
540	gi|194224012|XP_001917364.1| triple functional domain protein	triple functional domain protein	22	54	1	0.01
541	gi|194220396|XP_001916369.1| tyrosine-protein kinase ZAP-70-like	tyrosine-protein kinase ZAP-70-like	22	9	1	0.04
542	gi|338724139|XP_001499496.2| secernin-1-like	secernin-1-like	22	3	1	0.07
543	gi|338715260|XP_003363239.1| DNA-directed RNA polymerases I and III subunit RPAC2-like	DNA-directed RNA polymerases I and III subunit RPAC2-like	22	12	1	0.23
545	gi|338710114|XP_001493101.2| zinc finger protein 382	zinc finger protein 382	21	7	1	0.05
546	gi|194209234|XP_001495708.2| phosphoglucomutase-2-like	phosphoglucomutase-2-like	21	21	1	0.04
547	gi|149720947|XP_001488059.1| twisted gastrulation protein homolog 1-like	twisted gastrulation protein homolog 1-like	21	2	1	0.13
548	gi|194221821|XP_001493939.2| protein furry homolog	protein furry homolog	21	28	1	0.01
549	gi|338722771|XP_001494649.3| immunoglobulin-like and fibronectin type III domain-containing protein 1-like	immunoglobulin-like and fibronectin type III domain-containing protein 1-lik	21	37	1	0.01
550	gi|149691737|XP_001488033.1| UPF0258 protein KIAA1024-like	UPF0258 protein KIAA1024-like	21	14	2	0.06
551	gi|149743587|XP_001499567.1| USP6 N-terminal like isoform 1	USP6 N-terminal like isoform 1	21	17	1	0.03
552	gi|149751350|XP_001497632.1| small conductance calcium-activated potassium channel protein 3-like	small conductance calcium-activated potassium channelprotein 3-like	21	11	1	0.04
554	gi|338712407|XP_001916910.2| ras and Rab interactor 1	ras and Rab interactor 1	21	28	1	0.04
555	gi|149701783|XP_001488083.1| diphosphomevalonate decarboxylase	diphosphomevalonate decarboxylase	21	4	1	0.08
556	gi|338717505|XP_001500670.3| stAR-related lipid transfer protein 9	stAR-related lipid transfer protein 9	21	40	1	0.01
557	gi|194238299|XP_001917355.1| thyroid receptor-interacting protein 11-like	thyroid receptor-interacting protein 11-like	21	25	1	0.03
558	gi|194221331|XP_001498551.2| DALR anticodon-binding domain-containing protein 3	DALR anticodon-binding domain-containing protein 3	21	11	1	0.06
560	gi|149757012|XP_001491653.1| asporin isoform 1	asporin isoform 1	21	7	1	0.08
561	gi|338723053|XP_003364648.1| polycystic kidney disease protein 1-like 3-like	polycystic kidney disease protein1-like 3-like	21	26	1	0.02
562	gi|149720695|XP_001496761.1| diablo homolog, mitochondrial-like isoform 1	diablo homolog, mitochondrial-like isoform 1	21	4	1	0.12
563	gi|194221620|XP_001917999.1| angiomotin-like protein 2-like	angiomotin-like protein 2-likeE	21	8	1	0.04
564	gi|146198854|NP_001078904.1| CD44 antigen precursor	CD44 antigen precursor	21	7	2	0.08
565	gi|149719291|XP_001494894.1| 40S ribosomal protein S3-like	40S ribosomal protein S3-like	21	2	1	0.12
566	gi|338727643|XP_001498040.3| SEC14-like protein 3-like isoform 1	SEC14-like protein 3-like isoform1	21	25	2	0.07
567	gi|338711281|XP_003362508.1| RING finger protein 213-like	RING finger protein 213-like	21	82	1	0.01
568	gi|194211872|XP_001489452.2| sodium-coupled neutral amino acid transporter 1 isoform 1	sodium-coupled neutral amino acid transporter 1 isoform 1	21	7	1	0.06
569	gi|338713500|XP_003362908.1| docking protein 3-like	docking protein 3-like	20	5	1	0.1
570	gi|149716829|XP_001498654.1| uncharacterized protein KIAA1377-like	uncharacterized protein KIAA1377-like	20	25	1	0.02
571	gi|338720651|XP_001496250.3| hemK methyltransferase family member 2-like	hemK methyltransferase family member 2-likeb	20	3	1	0.14
572	gi|338716444|XP_001498059.3| von Willebrand factor A domain-containing protein 2	von Willebrand factor A domain-containing protein 2E	20	3	1	0.04
573	gi|149714943|XP_001494893.1| zinc finger protein 740-like	zinc finger protein 740-like	20	6	1	0.15
574	gi|194215085|XP_001916357.1| tRNA wybutosine-synthesizing protein 2 homolog	tRNA wybutosine-synthesizing protein 2 homologus	20	8	1	0.07
575	gi|338721465|XP_001494344.3| ras-related protein Rab-18-like	ras-related protein Rab-18-like	20	6	1	0.12
576	gi|338718422|XP_001918195.2| dynein heavy chain 8, axonemal	dynein heavy chain 8, axonemal	20	75	2	0.01
578	gi|338723330|XP_001915417.2| chromodomain-helicase-DNA-binding protein 9-like	chromodomain-helicase-DNA-bindingprotein 9-like	20	66	1	0.01
579	gi|338715401|XP_001493174.3| dedicator of cytokinesis protein 9	dedicator of cytokinesis protein 9	20	41	2	0.03
580	gi|194214509|XP_001489827.2| cell death activator CIDE-A-like	cell death activator CIDE-A-like	20	1	1	0.14
584	gi|338716265|XP_001501237.2| brother of CDO	brother of CDO	20	14	1	0.03
585	gi|149710113|XP_001488896.1| zinc finger protein Helios isoform 2	zinc finger protein Helios isoform 2	20	13	1	0.06
586	gi|149733672|XP_001500499.1| WNT1-inducible-signaling pathway protein 2-like	WNT1-inducible-signaling pathway protein 2-like	20	5	1	0.12
587	gi|338718239|XP_001916548.2| desmoplakin	desmoplakin	20	116	1	0.01
588	gi|338718703|XP_001500781.2| kelch-like protein 26	kelch-like protein 26	20	8	1	0.05
589	gi|194211022|XP_001495454.2| glutathione S-transferase Mu 3-like	glutathione S-transferase Mu 3-like	20	5	1	0.12
590	gi|149731198|XP_001499564.1| adiponectin-like	adiponectin-like	20	9	1	0.13
591	gi|149729630|XP_001489063.1| golgin subfamily A member 4 isoform 1	golgin subfamily A member 4 isoform 1	20	81	2	0.01
592	gi|194206018|XP_001918178.1|	zinc finger SWIM domain-containing protein KIAA0913-like	20	30	1	0.02
593	gi|338710316|XP_001495194.3| zinc finger protein 347	zinc finger protein 347	20	11	1	0.04
594	gi|338717517|XP_001918270.2| MAX gene-associated protein	MAX gene-associated protein	20	50	2	0.02
595	gi|149755277|XP_001496308.1| n-alpha-acetyltransferase 35, NatC auxiliary subunit	n-alpha-acetyltransferase 35, NatC auxiliary subunit	20	9	1	0.04
596	gi|338718757|XP_001499179.3| disabled homolog 2	disabled homolog 2	19	4	1	0.04
597	gi|194208009|XP_001488977.2| solute carrier family 25 member 34-like	solute carrier family 25 member 34-like	19	9	1	0.1
598	gi|194221997|XP_001916527.1| heparan-sulfate 6-O-sulfotransferase 3-like	heparan-sulfate 6-O-sulfotransferase 3-likeb	19	10	1	0.06
599	gi|149699212|XP_001497457.1| hypothetical protein LOC100053166 isoform 1	hypothetical protein LOC100053166 isoform 1	19	19	1	0.03
600	gi|194210732|XP_001497725.2| phosphomevalonate kinase-like	phosphomevalonate kinase-like	19	11	1	0.15
601	gi|194211777|XP_001502486.2| transcription factor SOX-5 isoform 1	transcription factor SOX-5 isoform 1	19	31	2	0.04
602	gi|149733613|XP_001499454.1| uncharacterized protein C20orf4 homolog	uncharacterized protein C20orf4 homolog	19	6	1	0.08
603	gi|194223939|XP_001917002.1| rapamycin-insensitive companion of mTOR-like	rapamycin-insensitive companion of mTOR-like	19	26	1	0.02
604	gi|194218599|XP_001917505.1| transient receptor potential cation channel subfamily M member 5-like	transient receptor potential cation channel subfamily M member 5-like	19	24	1	0.02
605	gi|338728955|XP_001493440.2| spermine synthase-like isoform 2	spermine synthase-like isoform 2	19	5	1	0.08
606	gi|194217888|XP_001491078.2| MAP kinase-activating death domain protein isoform 1	MAP kinase-activating death domain protein isoform 1	19	27	1	0.02
607	gi|149730125|XP_001493567.1| heat shock protein 105 kDa isoform 1	heat shock protein 105 kDa isoform 1	19	17	1	0.03
608	gi|149699130|XP_001493033.1| Bardet-Biedl syndrome 2 protein homolog	Bardet-Biedl syndrome 2 protein homologballu	19	17	1	0.04
609	gi|338715579|XP_003363294.1| calcium-binding mitochondrial carrier protein Aralar1-like	calcium-binding mitochondrial carrier protein Aralar1-like	19	15	1	0.03
611	gi|149747264|XP_001496710.1| maltase-glucoamylase, intestinal	maltase-glucoamylase, intestinal	19	21	3	0.02
612	gi|338713140|XP_001501543.3| beta-type platelet-derived growth factor receptor-like	beta-type platelet-derived growthfactor receptor-like	19	9	2	0.03
613	gi|194222852|XP_001503031.2| coiled-coil domain-containing protein 80	coiled-coil domain-containing protein 80	19	22	1	0.03
614	gi|149731337|XP_001503381.1| HMG box transcription factor BBX isoform 2	HMG box transcription factor BBX isoform 2	19	30	1	0.03
615	gi|149755619|XP_001494014.1| zinc finger protein 845	zinc finger protein 845	19	11	1	0.04
616	gi|194223668|XP_001494039.2| olfactory receptor 7A17-like	olfactory receptor 7A17-like	19	1	1	0.09
617	gi|338725241|XP_003365103.1| zinc finger protein Gfi-1-like	zinc finger protein Gfi-1-likeE	19	13	1	0.08
618	gi|338717173|XP_001489425.3| dehydrogenase/reductase SDR family member 4-like isoform 1	dehydrogenase/reductase SDR family member 4-like isoform 1	19	24	2	0.11
619	gi|149737113|XP_001495600.1| suppressor of cytokine signaling 4	suppressor of cytokine signaling 4	19	4	1	0.06
620	gi|149703173|XP_001501177.1| zinc finger and BTB domain-containing protein 49	zinc finger and BTB domain-containing protein 49	19	10	1	0.04
621	gi|338723917|XP_001494326.3| vacuolar protein sorting-associated protein 41 homolog	vacuolar protein sorting-associated protein 41 homolog	18	23	2	0.03
622	gi|338713510|XP_001498611.3| netrin receptor UNC5A-like	netrin receptor UNC5A-like	18	3	1	0.03
623	gi|194220769|XP_001498943.2| ATP-binding cassette sub-family G member 8	ATP-binding cassette sub-family G member 8ba	18	18	1	0.04
625	gi|194206607|XP_001498173.2| SAFB-like, transcription modulator	SAFB-like, transcription modulator	18	47	1	0.02
626	gi|338726893|XP_001914806.2| histone chaperone ASF1B-like	histone chaperone ASF1B-like	18	3	1	0.14
627	gi|149723489|XP_001490915.1| soluble calcium-activated nucleotidase 1	soluble calcium-activated nucleotidase 1	18	6	1	0.07
628	gi|194211573|XP_001490817.2| peptidyl-prolyl cis-trans isomerase FKBP4-like	peptidyl-prolyl cis-trans isomerase FKBP4-likeus	18	9	2	0.05
629	gi|194212935|XP_001502199.2| neurogranin-like	neurogranin-like	18	12	1	0.35
630	gi|149720018|XP_001504953.1| 60S ribosomal protein L27a-like	60S ribosomal protein L27a-like	18	15	1	0.2
631	gi|338718792|XP_003363890.1| telomerase reverse transcriptase-like	telomerase reverse transcriptase-like	18	31	1	0.04
632	gi|284520922|NP_001165216.1| copine-1	copine-1	18	7	1	0.06
633	gi|149724178|XP_001504772.1| aspartoacylase	aspartoacylase	18	4	1	0.09
634	gi|194238557|XP_001915127.1| ral guanine nucleotide dissociation stimulator-like	ral guanine nucleotide dissociation stimulator-like	18	4	1	0.06
635	gi|338714755|XP_001498336.3| Golgi reassembly-stacking protein 1-like	Golgi reassembly-stacking protein 1-likeball	18	6	1	0.07
636	gi|149744189|XP_001502110.1| katanin p60 ATPase-containing subunit A1 isoform 1	katanin p60 ATPase-containing subunit A1 isoform 1Eq	18	12	1	0.06
637	gi|338724269|XP_001915055.2| a-kinase anchor protein 9 isoform 1	a-kinase anchor protein 9 isoform 1	18	67	1	0.01
638	gi|149730873|XP_001494380.1| interferon-induced helicase C domain-containing protein 1	interferon-induced helicase C domain-containing protein 1	18	16	1	0.03
639	gi|149742679|XP_001489468.1| pericentriolar material 1 protein isoform 1	pericentriolar material 1 protein isoform 1b	18	32	2	0.03
640	gi|194210573|XP_001490765.2| olfactory receptor 10J3-like	olfactory receptor 10J3-like	17	2	1	0.09
641	gi|338729315|XP_001914752.2| ATP-binding cassette sub-family B member 7, mitochondrial	ATP-binding cassette sub-family B member 7, mitochondria	17	30	1	0.04
643	gi|194217880|XP_001490948.2| low-density lipoprotein receptor-related protein 4	low-density lipoprotein receptor-related protein 4Eq	17	22	1	0.01
644	gi|338726007|XP_003365243.1| von Willebrand factor	von Willebrand factor	17	17	1	0.01
645	gi|194209004|XP_001915418.1| phosphatidate cytidylyltransferase 1	phosphatidate cytidylyltransferase 1	17	7	1	0.06
646	gi|194209740|XP_001498416.2| heterogeneous nuclear ribonucleoproteins A2/B1 isoform 1	heterogeneous nuclear ribonucleoproteins A2/B1 isoform	17	5	1	0.09
647	gi|194205841|XP_001502425.2| 1-phosphatidylinositol-4,5-bisphosphate phosphodiesterase epsilon-1 isoform 1	1-phosphatidylinositol-4,5-bisphosphate phosphodiesterase epsilon-1 isoform 1	17	16	1	0.01
648	gi|338711666|XP_003362557.1| hypothetical protein LOC100629451	hypothetical protein LOC100629451	17	19	1	0.06
649	gi|338710849|XP_001491682.3| COP9 signalosome complex subunit 1-like isoform 2	COP9 signalosome complex subunit 1-like isoform 2	17	18	1	0.06
650	gi|149720898|XP_001497935.1| SET-binding protein	SET-binding protein	17	26	1	0.02
651	gi|338720072|XP_001495783.3| galectin-3-like	galectin-3-like	17	2	1	0.13
652	gi|194217375|XP_001918376.1| nuclear fragile X mental retardation-interacting protein 2	nuclear fragile X mental retardation-interacting protein	17	7	1	0.04
653	gi|194220387|XP_001490919.2| type I inositol-3,4-bisphosphate 4-phosphatase isoform 2	type I inositol-3,4-bisphosphate 4-phosphatase isoform	17	17	1	0.03
654	gi|194211820|XP_001503163.2| uncharacterized protein C12orf35-like	uncharacterized protein C12orf35-like	17	27	1	0.02
655	gi|149738010|XP_001500627.1| spectrin alpha chain, brain isoform 1	spectrin alpha chain, brain isoform 1	17	53	1	0.01
656	gi|194211352|XP_001492124.2| chondroitin sulfate synthase 2-like	chondroitin sulfate synthase 2-like	17	8	1	0.04
657	gi|194225025|XP_001490525.2| disks large-associated protein 5-like	disks large-associated protein 5-like	17	24	1	0.04
658	gi|338710630|XP_001504063.3| adenylate kinase domain-containing protein 1	adenylate kinase domain-containing protein 1	17	32	1	0.01
659	gi|338724697|XP_003364995.1| protein SMG7 isoform 4	protein SMG7 isoform 4	17	15	1	0.03
660	gi|149756569|XP_001504861.1| extended synaptotagmin-1 isoform 1	extended synaptotagmin-1 isoform 1	17	17	1	0.03
661	gi|194224277|XP_001499845.2| myosin light chain kinase 2, skeletal/cardiac muscle isoform 2	myosin light chain kinase 2, skeletal/cardiac muscle isoform 2	17	20	1	0.05
662	gi|149722308|XP_001498439.1| cytochrome P450 2B4-like	cytochrome P450 2B4-like	17	11	1	0.06
663	gi|149726053|XP_001502568.1| BRCA1-A complex subunit RAP80	BRCA1-A complex subunit RAP80	16	10	1	0.04
664	gi|338725702|XP_001915156.2| tensin-1	tensin-1	16	29	1	0.01
665	gi|149738302|XP_001501648.1| e3 ubiquitin-protein ligase LRSAM1 isoform 1	e3 ubiquitin-protein ligase LRSAM1 isoform 1	16	15	1	0.04
666	gi|338710649|XP_001504223.3| DNA replication licensing factor MCM9	DNA replication licensing factor MCM9	16	50	1	0.03
667	gi|194215182|XP_001496010.2| speriolin	speriolin	16	10	1	0.05
668	gi|338713081|XP_001503339.3| teneurin-2 isoform 1	teneurin-2 isoform 1	16	30	1	0.01
669	gi|149694190|XP_001504090.1| WD and tetratricopeptide repeats protein 1	WD and tetratricopeptide repeats protein 1ba	16	45	2	0.04
670	gi|149709359|XP_001493620.1| zinc finger protein 644 isoform 1	zinc finger protein 644 isoform 1	16	20	1	0.02
672	gi|194225132|XP_001494913.2| DDB1- and CUL4-associated factor 5	DDB1- and CUL4-associated factor 5	16	8	1	0.03
673	gi|194225819|XP_001500674.2| WD repeat-containing protein 38-like	WD repeat-containing protein 38-like	16	3	1	0.09
674	gi|194206775|XP_001503529.2| exonuclease 3~-5~ domain-containing protein 1	exonuclease 3~-5~ domain-containing protein 1us c	16	4	1	0.05
675	gi|149755665|XP_001504918.1| oligophrenin-1-like isoform 1	oligophrenin-1-like isoform 1	16	33	1	0.04
676	gi|338727785|XP_001915305.2| lysine-specific demethylase 2B	lysine-specific demethylase 2BE	16	27	2	0.04
677	gi|149727140|XP_001490521.1| lipoyltransferase 1, mitochondrial	lipoyltransferase 1, mitochondrial	16	9	1	0.08
678	gi|149727266|XP_001489364.1| UDP-glucuronic acid decarboxylase 1	UDP-glucuronic acid decarboxylase 1	16	14	1	0.07
679	gi|338716480|XP_001500445.3| phosphoglycerate mutase 1-like	phosphoglycerate mutase 1-like	16	4	1	0.13
680	gi|194216826|XP_001495593.2| nucleolar transcription factor 1 isoform 1	nucleolar transcription factor 1 isoform 1	16	33	1	0.04
681	gi|194220948|XP_001918123.1| n-myc proto-oncogene protein-like	n-myc proto-oncogene protein-like	16	5	1	0.12
682	gi|194224979|XP_001917990.1| protein bicaudal D homolog 2	protein bicaudal D homolog 2	16	30	1	0.03
683	gi|149701419|XP_001490642.1| ecto-ADP-ribosyltransferase 3-like isoform 1	ecto-ADP-ribosyltransferase 3-like isoform 1	16	4	1	0.08
684	gi|194205774|XP_001500757.2| canalicular multispecific organic anion transporter 1	canalicular multispecific organic anion transporter 1	16	19	1	0.02
685	gi|338713038|XP_001498236.3| ATP-binding cassette sub-family A member 3-like	ATP-binding cassette sub-family A member 3-like	16	6	1	0.02
686	gi|221139869|NP_001137422.1| cadherin-11	cadherin-11	16	5	1	0.04
687	gi|338713581|XP_003362920.1| sperm-associated acrosin inhibitor-like	sperm-associated acrosin inhibitor-like	15	4	1	0.33
688	gi|194208862|XP_001499958.2| cysteine-rich secretory protein LCCL domain-containing 2	cysteine-rich secretory protein LCCL domain-containing 2	15	7	1	0.06
689	gi|194220033|XP_001918348.1| f-box/LRR-repeat protein 17	f-box/LRR-repeat protein 17	15	9	1	0.07
690	gi|338714521|XP_001495054.3| succinyl-CoA ligaseGDP-forming] subunit beta, mitochondrial	succinyl-CoA ligaseGDP-forming] subunit beta, mitochondrial	15	18	1	0.08
691	gi|338728237|XP_001490089.3| leucine-rich repeat and coiled-coil domain-containing protein 1	leucine-rich repeat and coiled-coil domain-containingprotein 1	15	14	1	0.03
692	gi|126352598|NP_001075229.1| myosin-2	myosin-2	15	58	1	0.01
694	gi|327199324|NP_001192140.1| regulator of chromosome condensation	regulator of chromosome condensation	15	22	1	0.07
695	gi|194211792|XP_001498873.2| sarcospan-like	sarcospan-like	15	4	1	0.12
696	gi|149689545|XP_001488827.1| uncharacterized protein C10orf90-like	uncharacterized protein C10orf90-like	15	13	1	0.04
697	gi|338716538|XP_003363468.1| methylcytosine dioxygenase TET1-like	methylcytosine dioxygenase TET1-l	15	21	1	0.02
698	gi|149698189|XP_001502035.1| hedgehog-interacting protein	hedgehog-interacting protein	15	12	1	0.04
699	gi|149730193|XP_001494166.1| breast cancer type 2 susceptibility protein	breast cancer type 2 susceptibility proteinb	15	81	1	0.01
700	gi|338718785|XP_003363889.1| uncharacterized protein KIAA0947-like	uncharacterized protein KIAA0947	15	39	1	0.02
701	gi|149701221|XP_001487944.1| enamelin-like	enamelin-like	15	14	1	0.03
702	gi|149704844|XP_001496583.1| uncharacterized protein C7orf57 homolog	uncharacterized protein C7orf57 homolog	15	9	1	0.1
703	gi|149713807|XP_001502236.1| glycogenstarch] synthase, liver	glycogenstarch] synthase, liver	15	13	1	0.04
704	gi|149726533|XP_001504725.1| DNA polymerase kappa	DNA polymerase kappa	15	16	1	0.03
705	gi|338713966|XP_001498221.3| regenerating islet-derived protein 3-gamma-like	regenerating islet-derived protein 3-gamma-like	15	5	1	0.17
706	gi|338720934|XP_001488251.3| PH and SEC7 domain-containing protein 3	PH and SEC7 domain-containing protein 3	15	15	1	0.06
707	gi|338722650|XP_001499777.3| transmembrane protein 131-like, partial	transmembrane protein 131-like, partial	15	8	1	0.02
708	gi|338723463|XP_001917143.2| PGAP2-interacting protein-like	PGAP2-interacting protein-like	15	6	1	0.04
709	gi|149757378|XP_001503468.1| SURP and G-patch domain-containing protein 2	SURP and G-patch domain-containing protein 2	15	23	1	0.03
710	gi|338719778|XP_001916303.2| UPF0639 protein	UPF0639 protein	15	15	1	0.05
711	gi|194215065|XP_001916176.1| transcription initiation factor TFIID subunit 2	transcription initiation factor TFIID subunit 2	15	22	1	0.02
712	gi|338715471|XP_001493080.3| uncharacterized protein KIAA0564-like	uncharacterized protein KIAA0564-like	15	22	1	0.01
713	gi|194215054|XP_001915995.1| CUB and sushi domain-containing protein 3	CUB and sushi domain-containing protein	15	26	2	0.01
714	gi|194208954|XP_001496758.2| alcohol dehydrogenase 1-like	alcohol dehydrogenase 1-like	15	9	1	0.08
715	gi|338717892|XP_001496838.3| protein salvador homolog 1, partial	protein salvador homolog 1, partial	15	9	1	0.09
716	gi|194223324|XP_001917652.1| v-type proton ATPase subunit G 2 isoform 1	v-type proton ATPase subunit G 2 isoform 1ba	15	18	1	0.07
717	gi|149744960|XP_001490495.1| collagen alpha-5(IV) chain-like isoform 2	collagen alpha-5(IV) chain-like isoform 2	15	24	1	0.02
718	gi|146198552|NP_001078903.1| T-cell surface antigen CD2 precursor	T-cell surface antigen CD2 precursor	15	24	1	0.08
719	gi|149708773|XP_001499629.1| AP-4 complex subunit beta-1 isoform 1	AP-4 complex subunit beta-1 isoform 1	15	27	1	0.04
720	gi|146262001|NP_001075993.1| leukocyte immunoglobulin-like receptor	leukocyte immunoglobulin-like receptor	15	7	1	0.07
721	gi|338710038|XP_001916045.2| leucine-rich repeat and fibronectin type-III domain-containing protein 3-like	leucine-rich repeat and fibronectin type-III domain-containing protein 3-like	15	9	1	0.06
722	gi|338712651|XP_001493291.2| c-C motif chemokine 24-like	c-C motif chemokine 24-like	15	34	1	0.26
723	gi|338717302|XP_001498362.3| high affinity cAMP-specific and IBMX-insensitive 3~,5~-cyclic phosphodiesterase 8A-like	high affinity cAMP-specific and IBMX-insensitive 3~,5~yclic phosphodiesterase 8A-like	15	10	1	0.02
724	gi|149744149|XP_001494325.1| nesprin-1	nesprin-1	15	132	1	0
725	gi|149692248|XP_001493959.1| cytochrome P450 1A1	cytochrome P450 1A1	15	9	1	0.05
726	gi|149711158|XP_001495456.1| phenylalanyl-tRNA synthetase beta chain	phenylalanyl-tRNA synthetase beta	15	15	1	0.05
727	gi|338717354|XP_001492337.3| pro-cathepsin H-like	pro-cathepsin H-like	14	2	1	0.09
728	gi|338713698|XP_003362939.1| multiple myeloma tumor-associated protein 2-like	multiple myeloma tumor-associated protein 2-like	14	1	1	0.17
729	gi|338717165|XP_003363601.1| polyadenylate-binding protein 2-like isoform 2	polyadenylate-binding protein 2-like isoform 2	14	3	1	0.09
730	gi|194214360|XP_001492639.2| kinetochore-associated protein 1	kinetochore-associated protein 1	14	52	1	0.01
731	gi|338718153|XP_003363768.1| uncharacterized protein C6orf141-like	uncharacterized protein C6orf141-like	14	12	1	0.16
732	gi|194215215|XP_001495551.2| major facilitator superfamily domain-containing protein 3-like, partial	major facilitator superfamily domain-containing protein 3	14	5	1	0.08
733	gi|194209442|XP_001491644.2| origin recognition complex subunit 5	origin recognition complex subunit 5	14	14	1	0.06
734	gi|194225372|XP_001491493.2| cyclin-dependent kinase 2-interacting protein-like	cyclin-dependent kinase 2-interacting protein-like	14	3	1	0.12
735	gi|194226347|XP_001489610.2| collagen alpha-2(VI) chain	collagen alpha-2(VI) chain	14	58	1	0.03
736	gi|338712157|XP_001497764.3| olfactory receptor 1S1-like	olfactory receptor 1S1-like	14	15	1	0.09
737	gi|338729054|XP_001491686.3| MAP7 domain-containing protein 2-like	MAP7 domain-containing protein 2-like	14	21	1	0.04
738	gi|194208569|XP_001914749.1| lon protease homolog 2, peroxisomal	lon protease homolog 2, peroxisom	14	36	1	0.04
739	gi|194227224|XP_001917132.1| presence protease, mitochondrial	presence protease, mitochondrial	14	16	1	0.03
740	gi|194226094|XP_001491173.2| torsin family protein C9orf167-like	torsin family protein C9orf167-like	14	7	1	0.05
742	gi|194217325|XP_001918020.1| kinase suppressor of Ras 1	kinase suppressor of Ras 1	14	5	1	0.03
743	gi|194212673|XP_001500093.2| serine/threonine-protein kinase SIK2	serine/threonine-protein kinase SIK2	14	20	1	0.03
744	gi|149727014|XP_001503905.1| DNA mismatch repair protein Msh3	DNA mismatch repair protein Msh3	14	9	1	0.03
745	gi|149720589|XP_001488921.1| 2-methoxy-6-polyprenyl-1,4-benzoquinol methylase, mitochondrial-like isoform 1	2-methoxy-6-polyprenyl-1,4-benzoquinol methylase, mitochondrial-like isoform 1	14	10	1	0.09
746	gi|338717024|XP_001500882.3| tyrosine-protein kinase receptor TYRO3-like	tyrosine-protein kinase receptorTYRO3-like	14	21	1	0.03
747	gi|194215174|XP_001916975.1| protein scribble homolog	protein scribble homologus c	14	30	1	0.02
749	gi|338712058|XP_001491511.3| nuclear pore complex protein Nup160	nuclear pore complex protein Nup160	14	19	1	0.02
750	gi|338717343|XP_001490771.3| tight junction protein ZO-1-like	tight junction protein ZO-1-like	13	47	1	0.02
751	gi|194219751|XP_001503942.2| transcription elongation regulator 1-like isoform 2	transcription elongation regulator 1-like isoform 2E	13	25	1	0.03
752	gi|194228120|XP_001915036.1| zinc finger matrin-type protein 1	zinc finger matrin-type protein 1	13	17	1	0.04
753	gi|338711026|XP_001501551.3| DNA ligase 3	DNA ligase 3	13	28	2	0.03
754	gi|338725833|XP_001502772.3| inositol 1,4,5-trisphosphate receptor type 2 isoform 3	inositol 1,4,5-trisphosphate receptor type 2 isoform 3	13	34	1	0.01
755	gi|338713487|XP_001497359.3| UPF0544 protein C5orf45 homolog	UPF0544 protein C5orf45 homolog	13	5	1	0.09
756	gi|149731331|XP_001503296.1| e3 ubiquitin-protein ligase DZIP3	e3 ubiquitin-protein ligase DZIP3	13	21	1	0.02
757	gi|338719570|XP_001494242.3| uncharacterized protein C9orf93-like	uncharacterized protein C9orf93-like	13	38	1	0.02
759	gi|149730553|XP_001490073.1| aspartyl-tRNA synthetase, cytoplasmic isoform 1	aspartyl-tRNA synthetase, cytoplasmic isoform 1us	13	4	1	0.06
760	gi|194208501|XP_001502438.2| neurotrypsin-like	neurotrypsin-like	13	18	1	0.03
761	gi|149698169|XP_001501615.1| protein mab-21-like 2-like	protein mab-21-like 2-like	13	16	1	0.08
762	gi|149721769|XP_001497917.1| annexin A13-like	annexin A13-like	13	11	1	0.08
763	gi|149716586|XP_001503093.1| uroplakin-2-like	uroplakin-2-like	13	7	1	0.17
764	gi|338711588|XP_001501654.3| myosin-Id-like	myosin-Id-like	13	22	1	0.03

## Sheet: all peptides
prot_hit_num	prot_family_member	prot_acc	prot_desc	prot_score	prot_mass	prot_matches	prot_matches_sig	prot_sequences	prot_sequences_sig	pep_query	pep_rank	pep_exp_mz	pep_exp_mr	pep_exp_z	pep_calc_mr	pep_delta	pep_miss	pep_score	pep_res_before	pep_seq	pep_res_after
1	1	gi|194211292|XP_001489154.2| PREDICTED: LOW QUALITY PROTEIN: fibronectin [Equus caballus]	gi|194211292|XP_001489154.2| PREDICTED: LOW QUALITY PROTEIN: fibronectin [Equus caballus]	32280	275586	1200	1052	141	136	19747	1	365.703	729.391	2	729.392	-0.0008	0	27.56	K	YVHGVR	Y
1	1	gi|194211292|XP_001489154.2| PREDICTED: LOW QUALITY PROTEIN: fibronectin [Equus caballus]	gi|194211292|XP_001489154.2| PREDICTED: LOW QUALITY PROTEIN: fibronectin [Equus caballus]	32280	275586	1200	1052	141	136	19748	1	365.703	729.391	2	729.392	-0.0008	0	23.34	K	YVHGVR	Y
1	1	gi|194211292|XP_001489154.2| PREDICTED: LOW QUALITY PROTEIN: fibronectin [Equus caballus]	gi|194211292|XP_001489154.2| PREDICTED: LOW QUALITY PROTEIN: fibronectin [Equus caballus]	32280	275586	1200	1052	141	136	19750	1	365.703	729.391	2	729.392	-0.0008	0	23.81	K	YVHGVR	Y
1	1	gi|194211292|XP_001489154.2| PREDICTED: LOW QUALITY PROTEIN: fibronectin [Equus caballus]	gi|194211292|XP_001489154.2| PREDICTED: LOW QUALITY PROTEIN: fibronectin [Equus caballus]	32280	275586	1200	1052	141	136	21073	2	369.183	736.352	2	736.354	-0.0022	0	5.82	R	ITCTSR	N
1	1	gi|194211292|XP_001489154.2| PREDICTED: LOW QUALITY PROTEIN: fibronectin [Equus caballus]	gi|194211292|XP_001489154.2| PREDICTED: LOW QUALITY PROTEIN: fibronectin [Equus caballus]	32280	275586	1200	1052	141	136	22563	1	374.192	746.37	2	746.371	-0.0014	0	37.19	K	IGDTWR	R
1	1	gi|194211292|XP_001489154.2| PREDICTED: LOW QUALITY PROTEIN: fibronectin [Equus caballus]	gi|194211292|XP_001489154.2| PREDICTED: LOW QUALITY PROTEIN: fibronectin [Equus caballus]	32280	275586	1200	1052	141	136	22564	1	374.192	746.37	2	746.371	-0.0014	0	32.16	K	IGDTWR	R
1	1	gi|194211292|XP_001489154.2| PREDICTED: LOW QUALITY PROTEIN: fibronectin [Equus caballus]	gi|194211292|XP_001489154.2| PREDICTED: LOW QUALITY PROTEIN: fibronectin [Equus caballus]	32280	275586	1200	1052	141	136	22565	1	374.192	746.37	2	746.371	-0.0014	0	34.51	K	IGDTWR	R
1	1	gi|194211292|XP_001489154.2| PREDICTED: LOW QUALITY PROTEIN: fibronectin [Equus caballus]	gi|194211292|XP_001489154.2| PREDICTED: LOW QUALITY PROTEIN: fibronectin [Equus caballus]	32280	275586	1200	1052	141	136	22566	1	374.192	746.37	2	746.371	-0.0014	0	32.5	K	IGDTWR	R
1	1	gi|194211292|XP_001489154.2| PREDICTED: LOW QUALITY PROTEIN: fibronectin [Equus caballus]	gi|194211292|XP_001489154.2| PREDICTED: LOW QUALITY PROTEIN: fibronectin [Equus caballus]	32280	275586	1200	1052	141	136	22567	1	374.192	746.37	2	746.371	-0.0014	0	35.25	K	IGDTWR	R
1	1	gi|194211292|XP_001489154.2| PREDICTED: LOW QUALITY PROTEIN: fibronectin [Equus caballus]	gi|194211292|XP_001489154.2| PREDICTED: LOW QUALITY PROTEIN: fibronectin [Equus caballus]	32280	275586	1200	1052	141	136	22576	9	374.195	746.375	2	746.371	0.0034	0	1.66	K	IGDTWR	R
1	1	gi|194211292|XP_001489154.2| PREDICTED: LOW QUALITY PROTEIN: fibronectin [Equus caballus]	gi|194211292|XP_001489154.2| PREDICTED: LOW QUALITY PROTEIN: fibronectin [Equus caballus]	32280	275586	1200	1052	141	136	24899	1	380.239	758.464	2	758.465	-0.0011	0	36.96	R	LTVGLTR	G
1	1	gi|194211292|XP_001489154.2| PREDICTED: LOW QUALITY PROTEIN: fibronectin [Equus caballus]	gi|194211292|XP_001489154.2| PREDICTED: LOW QUALITY PROTEIN: fibronectin [Equus caballus]	32280	275586	1200	1052	141	136	24900	1	380.239	758.464	2	758.465	-0.0011	0	35.19	R	LTVGLTR	G
1	1	gi|194211292|XP_001489154.2| PREDICTED: LOW QUALITY PROTEIN: fibronectin [Equus caballus]	gi|194211292|XP_001489154.2| PREDICTED: LOW QUALITY PROTEIN: fibronectin [Equus caballus]	32280	275586	1200	1052	141	136	24901	1	380.239	758.464	2	758.465	-0.0011	0	30.97	R	LTVGLTR	G
1	1	gi|194211292|XP_001489154.2| PREDICTED: LOW QUALITY PROTEIN: fibronectin [Equus caballus]	gi|194211292|XP_001489154.2| PREDICTED: LOW QUALITY PROTEIN: fibronectin [Equus caballus]	32280	275586	1200	1052	141	136	24902	1	380.239	758.464	2	758.465	-0.0011	0	32.09	R	LTVGLTR	G
1	1	gi|194211292|XP_001489154.2| PREDICTED: LOW QUALITY PROTEIN: fibronectin [Equus caballus]	gi|194211292|XP_001489154.2| PREDICTED: LOW QUALITY PROTEIN: fibronectin [Equus caballus]	32280	275586	1200	1052	141	136	24903	1	380.239	758.464	2	758.465	-0.0011	0	26.18	R	LTVGLTR	G
1	1	gi|194211292|XP_001489154.2| PREDICTED: LOW QUALITY PROTEIN: fibronectin [Equus caballus]	gi|194211292|XP_001489154.2| PREDICTED: LOW QUALITY PROTEIN: fibronectin [Equus caballus]	32280	275586	1200	1052	141	136	24906	2	380.242	758.469	2	758.465	0.004	0	4.41	R	LTVGLTR	G
1	1	gi|194211292|XP_001489154.2| PREDICTED: LOW QUALITY PROTEIN: fibronectin [Equus caballus]	gi|194211292|XP_001489154.2| PREDICTED: LOW QUALITY PROTEIN: fibronectin [Equus caballus]	32280	275586	1200	1052	141	136	26350	1	384.2	766.385	2	766.386	-0.0015	0	48.32	R	LSESGFK	L
1	1	gi|194211292|XP_001489154.2| PREDICTED: LOW QUALITY PROTEIN: fibronectin [Equus caballus]	gi|194211292|XP_001489154.2| PREDICTED: LOW QUALITY PROTEIN: fibronectin [Equus caballus]	32280	275586	1200	1052	141	136	26351	1	384.2	766.385	2	766.386	-0.0015	0	37.11	R	LSESGFK	L
1	1	gi|194211292|XP_001489154.2| PREDICTED: LOW QUALITY PROTEIN: fibronectin [Equus caballus]	gi|194211292|XP_001489154.2| PREDICTED: LOW QUALITY PROTEIN: fibronectin [Equus caballus]	32280	275586	1200	1052	141	136	26352	1	384.2	766.385	2	766.386	-0.0015	0	37.16	R	LSESGFK	L
1	1	gi|194211292|XP_001489154.2| PREDICTED: LOW QUALITY PROTEIN: fibronectin [Equus caballus]	gi|194211292|XP_001489154.2| PREDICTED: LOW QUALITY PROTEIN: fibronectin [Equus caballus]	32280	275586	1200	1052	141	136	26353	1	384.2	766.385	2	766.386	-0.0015	0	34.41	R	LSESGFK	L
1	1	gi|194211292|XP_001489154.2| PREDICTED: LOW QUALITY PROTEIN: fibronectin [Equus caballus]	gi|194211292|XP_001489154.2| PREDICTED: LOW QUALITY PROTEIN: fibronectin [Equus caballus]	32280	275586	1200	1052	141	136	26354	1	384.2	766.385	2	766.386	-0.0015	0	38.2	R	LSESGFK	L
1	1	gi|194211292|XP_001489154.2| PREDICTED: LOW QUALITY PROTEIN: fibronectin [Equus caballus]	gi|194211292|XP_001489154.2| PREDICTED: LOW QUALITY PROTEIN: fibronectin [Equus caballus]	32280	275586	1200	1052	141	136	27227	1	386.221	770.427	2	770.429	-0.0012	0	28.92	K	SEPLIGR	R
1	1	gi|194211292|XP_001489154.2| PREDICTED: LOW QUALITY PROTEIN: fibronectin [Equus caballus]	gi|194211292|XP_001489154.2| PREDICTED: LOW QUALITY PROTEIN: fibronectin [Equus caballus]	32280	275586	1200	1052	141	136	27228	1	386.221	770.427	2	770.429	-0.0012	0	20.88	K	SEPLIGR	R
1	1	gi|194211292|XP_001489154.2| PREDICTED: LOW QUALITY PROTEIN: fibronectin [Equus caballus]	gi|194211292|XP_001489154.2| PREDICTED: LOW QUALITY PROTEIN: fibronectin [Equus caballus]	32280	275586	1200	1052	141	136	27229	1	386.221	770.427	2	770.429	-0.0012	0	31.53	K	SEPLIGR	R
1	1	gi|194211292|XP_001489154.2| PREDICTED: LOW QUALITY PROTEIN: fibronectin [Equus caballus]	gi|194211292|XP_001489154.2| PREDICTED: LOW QUALITY PROTEIN: fibronectin [Equus caballus]	32280	275586	1200	1052	141	136	27230	1	386.221	770.427	2	770.429	-0.0012	0	23.81	K	SEPLIGR	R
1	1	gi|194211292|XP_001489154.2| PREDICTED: LOW QUALITY PROTEIN: fibronectin [Equus caballus]	gi|194211292|XP_001489154.2| PREDICTED: LOW QUALITY PROTEIN: fibronectin [Equus caballus]	32280	275586	1200	1052	141	136	27231	1	386.221	770.427	2	770.429	-0.0012	0	20.85	K	SEPLIGR	R
1	1	gi|194211292|XP_001489154.2| PREDICTED: LOW QUALITY PROTEIN: fibronectin [Equus caballus]	gi|194211292|XP_001489154.2| PREDICTED: LOW QUALITY PROTEIN: fibronectin [Equus caballus]	32280	275586	1200	1052	141	136	28767	1	391.213	780.412	2	780.413	-0.0008	0	36.64	R	ATITGYR	I
1	1	gi|194211292|XP_001489154.2| PREDICTED: LOW QUALITY PROTEIN: fibronectin [Equus caballus]	gi|194211292|XP_001489154.2| PREDICTED: LOW QUALITY PROTEIN: fibronectin [Equus caballus]	32280	275586	1200	1052	141	136	28768	1	391.213	780.412	2	780.413	-0.0008	0	36.72	R	ATITGYR	I
1	1	gi|194211292|XP_001489154.2| PREDICTED: LOW QUALITY PROTEIN: fibronectin [Equus caballus]	gi|194211292|XP_001489154.2| PREDICTED: LOW QUALITY PROTEIN: fibronectin [Equus caballus]	32280	275586	1200	1052	141	136	28769	1	391.213	780.412	2	780.413	-0.0008	0	31.53	R	ATITGYR	I
1	1	gi|194211292|XP_001489154.2| PREDICTED: LOW QUALITY PROTEIN: fibronectin [Equus caballus]	gi|194211292|XP_001489154.2| PREDICTED: LOW QUALITY PROTEIN: fibronectin [Equus caballus]	32280	275586	1200	1052	141	136	28770	1	391.213	780.412	2	780.413	-0.0008	0	31.37	R	ATITGYR	I
1	1	gi|194211292|XP_001489154.2| PREDICTED: LOW QUALITY PROTEIN: fibronectin [Equus caballus]	gi|194211292|XP_001489154.2| PREDICTED: LOW QUALITY PROTEIN: fibronectin [Equus caballus]	32280	275586	1200	1052	141	136	28771	1	391.213	780.412	2	780.413	-0.0008	0	28.33	R	ATITGYR	I
1	1	gi|194211292|XP_001489154.2| PREDICTED: LOW QUALITY PROTEIN: fibronectin [Equus caballus]	gi|194211292|XP_001489154.2| PREDICTED: LOW QUALITY PROTEIN: fibronectin [Equus caballus]	32280	275586	1200	1052	141	136	30437	1	395.71	789.405	2	789.405	-0.0008	1	3.02	K	EKTGPMK	E
1	1	gi|194211292|XP_001489154.2| PREDICTED: LOW QUALITY PROTEIN: fibronectin [Equus caballus]	gi|194211292|XP_001489154.2| PREDICTED: LOW QUALITY PROTEIN: fibronectin [Equus caballus]	32280	275586	1200	1052	141	136	33219	1	403.705	805.395	2	805.397	-0.0017	0	43.89	R	IGDTWSK	K
1	1	gi|194211292|XP_001489154.2| PREDICTED: LOW QUALITY PROTEIN: fibronectin [Equus caballus]	gi|194211292|XP_001489154.2| PREDICTED: LOW QUALITY PROTEIN: fibronectin [Equus caballus]	32280	275586	1200	1052	141	136	33220	1	403.705	805.395	2	805.397	-0.0017	0	33.89	R	IGDTWSK	K
1	1	gi|194211292|XP_001489154.2| PREDICTED: LOW QUALITY PROTEIN: fibronectin [Equus caballus]	gi|194211292|XP_001489154.2| PREDICTED: LOW QUALITY PROTEIN: fibronectin [Equus caballus]	32280	275586	1200	1052	141	136	33221	1	403.705	805.395	2	805.397	-0.0017	0	36.49	R	IGDTWSK	K
1	1	gi|194211292|XP_001489154.2| PREDICTED: LOW QUALITY PROTEIN: fibronectin [Equus caballus]	gi|194211292|XP_001489154.2| PREDICTED: LOW QUALITY PROTEIN: fibronectin [Equus caballus]	32280	275586	1200	1052	141	136	33222	1	403.705	805.395	2	805.397	-0.0017	0	37.63	R	IGDTWSK	K
1	1	gi|194211292|XP_001489154.2| PREDICTED: LOW QUALITY PROTEIN: fibronectin [Equus caballus]	gi|194211292|XP_001489154.2| PREDICTED: LOW QUALITY PROTEIN: fibronectin [Equus caballus]	32280	275586	1200	1052	141	136	33223	1	403.705	805.395	2	805.397	-0.0017	0	36.83	R	IGDTWSK	K
1	1	gi|194211292|XP_001489154.2| PREDICTED: LOW QUALITY PROTEIN: fibronectin [Equus caballus]	gi|194211292|XP_001489154.2| PREDICTED: LOW QUALITY PROTEIN: fibronectin [Equus caballus]	32280	275586	1200	1052	141	136	33228	4	403.707	805.399	2	805.4	-0.0013	1	3.66	K	EKTGPMK	E
1	1	gi|194211292|XP_001489154.2| PREDICTED: LOW QUALITY PROTEIN: fibronectin [Equus caballus]	gi|194211292|XP_001489154.2| PREDICTED: LOW QUALITY PROTEIN: fibronectin [Equus caballus]	32280	275586	1200	1052	141	136	33229	7	403.707	805.399	2	805.4	-0.0013	1	2.16	K	EKTGPMK	E
1	1	gi|194211292|XP_001489154.2| PREDICTED: LOW QUALITY PROTEIN: fibronectin [Equus caballus]	gi|194211292|XP_001489154.2| PREDICTED: LOW QUALITY PROTEIN: fibronectin [Equus caballus]	32280	275586	1200	1052	141	136	33479	1	404.251	806.487	2	806.49	-0.0035	0	6.15	R	ITGYIIK	Y
1	1	gi|194211292|XP_001489154.2| PREDICTED: LOW QUALITY PROTEIN: fibronectin [Equus caballus]	gi|194211292|XP_001489154.2| PREDICTED: LOW QUALITY PROTEIN: fibronectin [Equus caballus]	32280	275586	1200	1052	141	136	33480	2	404.251	806.487	2	806.49	-0.0035	0	5.55	R	ITGYIIK	Y
1	1	gi|194211292|XP_001489154.2| PREDICTED: LOW QUALITY PROTEIN: fibronectin [Equus caballus]	gi|194211292|XP_001489154.2| PREDICTED: LOW QUALITY PROTEIN: fibronectin [Equus caballus]	32280	275586	1200	1052	141	136	33484	1	404.251	806.488	2	806.49	-0.002	0	33.92	R	ITGYIIK	Y
1	1	gi|194211292|XP_001489154.2| PREDICTED: LOW QUALITY PROTEIN: fibronectin [Equus caballus]	gi|194211292|XP_001489154.2| PREDICTED: LOW QUALITY PROTEIN: fibronectin [Equus caballus]	32280	275586	1200	1052	141	136	33485	1	404.251	806.488	2	806.49	-0.002	0	32.2	R	ITGYIIK	Y
1	1	gi|194211292|XP_001489154.2| PREDICTED: LOW QUALITY PROTEIN: fibronectin [Equus caballus]	gi|194211292|XP_001489154.2| PREDICTED: LOW QUALITY PROTEIN: fibronectin [Equus caballus]	32280	275586	1200	1052	141	136	33486	1	404.251	806.488	2	806.49	-0.002	0	28.17	R	ITGYIIK	Y
1	1	gi|194211292|XP_001489154.2| PREDICTED: LOW QUALITY PROTEIN: fibronectin [Equus caballus]	gi|194211292|XP_001489154.2| PREDICTED: LOW QUALITY PROTEIN: fibronectin [Equus caballus]	32280	275586	1200	1052	141	136	33487	1	404.251	806.488	2	806.49	-0.002	0	28.6	R	ITGYIIK	Y
1	1	gi|194211292|XP_001489154.2| PREDICTED: LOW QUALITY PROTEIN: fibronectin [Equus caballus]	gi|194211292|XP_001489154.2| PREDICTED: LOW QUALITY PROTEIN: fibronectin [Equus caballus]	32280	275586	1200	1052	141	136	33488	1	404.251	806.488	2	806.49	-0.002	0	23.06	R	ITGYIIK	Y
1	1	gi|194211292|XP_001489154.2| PREDICTED: LOW QUALITY PROTEIN: fibronectin [Equus caballus]	gi|194211292|XP_001489154.2| PREDICTED: LOW QUALITY PROTEIN: fibronectin [Equus caballus]	32280	275586	1200	1052	141	136	37395	1	414.75	827.485	2	827.486	-0.0016	0	38.89	R	TIKPDVR	S
1	1	gi|194211292|XP_001489154.2| PREDICTED: LOW QUALITY PROTEIN: fibronectin [Equus caballus]	gi|194211292|XP_001489154.2| PREDICTED: LOW QUALITY PROTEIN: fibronectin [Equus caballus]	32280	275586	1200	1052	141	136	37396	1	414.75	827.485	2	827.486	-0.0016	0	47.3	R	TIKPDVR	S
1	1	gi|194211292|XP_001489154.2| PREDICTED: LOW QUALITY PROTEIN: fibronectin [Equus caballus]	gi|194211292|XP_001489154.2| PREDICTED: LOW QUALITY PROTEIN: fibronectin [Equus caballus]	32280	275586	1200	1052	141	136	37397	1	414.75	827.485	2	827.486	-0.0016	0	36.28	R	TIKPDVR	S
1	1	gi|194211292|XP_001489154.2| PREDICTED: LOW QUALITY PROTEIN: fibronectin [Equus caballus]	gi|194211292|XP_001489154.2| PREDICTED: LOW QUALITY PROTEIN: fibronectin [Equus caballus]	32280	275586	1200	1052	141	136	37398	1	414.75	827.485	2	827.486	-0.0016	0	30.25	R	TIKPDVR	S
1	1	gi|194211292|XP_001489154.2| PREDICTED: LOW QUALITY PROTEIN: fibronectin [Equus caballus]	gi|194211292|XP_001489154.2| PREDICTED: LOW QUALITY PROTEIN: fibronectin [Equus caballus]	32280	275586	1200	1052	141	136	37399	1	414.75	827.485	2	827.486	-0.0016	0	26.8	R	TIKPDVR	S
1	1	gi|194211292|XP_001489154.2| PREDICTED: LOW QUALITY PROTEIN: fibronectin [Equus caballus]	gi|194211292|XP_001489154.2| PREDICTED: LOW QUALITY PROTEIN: fibronectin [Equus caballus]	32280	275586	1200	1052	141	136	40551	1	424.201	846.387	2	846.387	-0.0001	0	53	R	VGDQWDK	Q
1	1	gi|194211292|XP_001489154.2| PREDICTED: LOW QUALITY PROTEIN: fibronectin [Equus caballus]	gi|194211292|XP_001489154.2| PREDICTED: LOW QUALITY PROTEIN: fibronectin [Equus caballus]	32280	275586	1200	1052	141	136	40552	1	424.201	846.387	2	846.387	-0.0001	0	44.06	R	VGDQWDK	Q
1	1	gi|194211292|XP_001489154.2| PREDICTED: LOW QUALITY PROTEIN: fibronectin [Equus caballus]	gi|194211292|XP_001489154.2| PREDICTED: LOW QUALITY PROTEIN: fibronectin [Equus caballus]	32280	275586	1200	1052	141	136	40553	1	424.201	846.387	2	846.387	-0.0001	0	40.55	R	VGDQWDK	Q
1	1	gi|194211292|XP_001489154.2| PREDICTED: LOW QUALITY PROTEIN: fibronectin [Equus caballus]	gi|194211292|XP_001489154.2| PREDICTED: LOW QUALITY PROTEIN: fibronectin [Equus caballus]	32280	275586	1200	1052	141	136	40554	1	424.201	846.387	2	846.387	-0.0001	0	47.09	R	VGDQWDK	Q
1	1	gi|194211292|XP_001489154.2| PREDICTED: LOW QUALITY PROTEIN: fibronectin [Equus caballus]	gi|194211292|XP_001489154.2| PREDICTED: LOW QUALITY PROTEIN: fibronectin [Equus caballus]	32280	275586	1200	1052	141	136	40555	1	424.201	846.387	2	846.387	-0.0001	0	49.33	R	VGDQWDK	Q
1	1	gi|194211292|XP_001489154.2| PREDICTED: LOW QUALITY PROTEIN: fibronectin [Equus caballus]	gi|194211292|XP_001489154.2| PREDICTED: LOW QUALITY PROTEIN: fibronectin [Equus caballus]	32280	275586	1200	1052	141	136	45385	1	437.706	873.398	2	873.398	-0.0004	0	28.02	K	YTGNTYR	V
1	1	gi|194211292|XP_001489154.2| PREDICTED: LOW QUALITY PROTEIN: fibronectin [Equus caballus]	gi|194211292|XP_001489154.2| PREDICTED: LOW QUALITY PROTEIN: fibronectin [Equus caballus]	32280	275586	1200	1052	141	136	45386	1	437.706	873.398	2	873.398	-0.0004	0	14.5	K	YTGNTYR	V
1	1	gi|194211292|XP_001489154.2| PREDICTED: LOW QUALITY PROTEIN: fibronectin [Equus caballus]	gi|194211292|XP_001489154.2| PREDICTED: LOW QUALITY PROTEIN: fibronectin [Equus caballus]	32280	275586	1200	1052	141	136	45387	1	437.706	873.398	2	873.398	-0.0004	0	33.48	K	YTGNTYR	V
1	1	gi|194211292|XP_001489154.2| PREDICTED: LOW QUALITY PROTEIN: fibronectin [Equus caballus]	gi|194211292|XP_001489154.2| PREDICTED: LOW QUALITY PROTEIN: fibronectin [Equus caballus]	32280	275586	1200	1052	141	136	45388	1	437.706	873.398	2	873.398	-0.0004	0	20.46	K	YTGNTYR	V
1	1	gi|194211292|XP_001489154.2| PREDICTED: LOW QUALITY PROTEIN: fibronectin [Equus caballus]	gi|194211292|XP_001489154.2| PREDICTED: LOW QUALITY PROTEIN: fibronectin [Equus caballus]	32280	275586	1200	1052	141	136	45389	1	437.706	873.398	2	873.398	-0.0004	0	31.15	K	YTGNTYR	V
1	1	gi|194211292|XP_001489154.2| PREDICTED: LOW QUALITY PROTEIN: fibronectin [Equus caballus]	gi|194211292|XP_001489154.2| PREDICTED: LOW QUALITY PROTEIN: fibronectin [Equus caballus]	32280	275586	1200	1052	141	136	46512	1	440.255	878.496	2	878.497	-0.0015	1	9.18	R	ADKVPPPR	D
1	1	gi|194211292|XP_001489154.2| PREDICTED: LOW QUALITY PROTEIN: fibronectin [Equus caballus]	gi|194211292|XP_001489154.2| PREDICTED: LOW QUALITY PROTEIN: fibronectin [Equus caballus]	32280	275586	1200	1052	141	136	49376	2	450.248	898.481	2	898.487	-0.0058	0	0.16	K	LDAPTNLR	F
1	1	gi|194211292|XP_001489154.2| PREDICTED: LOW QUALITY PROTEIN: fibronectin [Equus caballus]	gi|194211292|XP_001489154.2| PREDICTED: LOW QUALITY PROTEIN: fibronectin [Equus caballus]	32280	275586	1200	1052	141	136	49383	2	450.25	898.486	2	898.487	-0.0015	0	0.71	K	LDAPTNLR	F
1	1	gi|194211292|XP_001489154.2| PREDICTED: LOW QUALITY PROTEIN: fibronectin [Equus caballus]	gi|194211292|XP_001489154.2| PREDICTED: LOW QUALITY PROTEIN: fibronectin [Equus caballus]	32280	275586	1200	1052	141	136	49385	1	450.25	898.486	2	898.487	-0.0014	0	50.07	K	LDAPTNLR	F
1	1	gi|194211292|XP_001489154.2| PREDICTED: LOW QUALITY PROTEIN: fibronectin [Equus caballus]	gi|194211292|XP_001489154.2| PREDICTED: LOW QUALITY PROTEIN: fibronectin [Equus caballus]	32280	275586	1200	1052	141	136	49386	1	450.25	898.486	2	898.487	-0.0014	0	48.39	K	LDAPTNLR	F
1	1	gi|194211292|XP_001489154.2| PREDICTED: LOW QUALITY PROTEIN: fibronectin [Equus caballus]	gi|194211292|XP_001489154.2| PREDICTED: LOW QUALITY PROTEIN: fibronectin [Equus caballus]	32280	275586	1200	1052	141	136	49387	1	450.25	898.486	2	898.487	-0.0014	0	37.49	K	LDAPTNLR	F
1	1	gi|194211292|XP_001489154.2| PREDICTED: LOW QUALITY PROTEIN: fibronectin [Equus caballus]	gi|194211292|XP_001489154.2| PREDICTED: LOW QUALITY PROTEIN: fibronectin [Equus caballus]	32280	275586	1200	1052	141	136	49388	1	450.25	898.486	2	898.487	-0.0014	0	41.17	K	LDAPTNLR	F
1	1	gi|194211292|XP_001489154.2| PREDICTED: LOW QUALITY PROTEIN: fibronectin [Equus caballus]	gi|194211292|XP_001489154.2| PREDICTED: LOW QUALITY PROTEIN: fibronectin [Equus caballus]	32280	275586	1200	1052	141	136	49389	1	450.25	898.486	2	898.487	-0.0014	0	44.25	K	LDAPTNLR	F
1	1	gi|194211292|XP_001489154.2| PREDICTED: LOW QUALITY PROTEIN: fibronectin [Equus caballus]	gi|194211292|XP_001489154.2| PREDICTED: LOW QUALITY PROTEIN: fibronectin [Equus caballus]	32280	275586	1200	1052	141	136	50100	2	452.234	902.453	2	902.461	-0.0084	1	0.54	K	IGEKWDR	Q
1	1	gi|194211292|XP_001489154.2| PREDICTED: LOW QUALITY PROTEIN: fibronectin [Equus caballus]	gi|194211292|XP_001489154.2| PREDICTED: LOW QUALITY PROTEIN: fibronectin [Equus caballus]	32280	275586	1200	1052	141	136	50134	1	452.237	902.459	2	902.461	-0.0023	1	45.39	K	IGEKWDR	Q
1	1	gi|194211292|XP_001489154.2| PREDICTED: LOW QUALITY PROTEIN: fibronectin [Equus caballus]	gi|194211292|XP_001489154.2| PREDICTED: LOW QUALITY PROTEIN: fibronectin [Equus caballus]	32280	275586	1200	1052	141	136	50135	1	452.237	902.459	2	902.461	-0.0023	1	43.39	K	IGEKWDR	Q
1	1	gi|194211292|XP_001489154.2| PREDICTED: LOW QUALITY PROTEIN: fibronectin [Equus caballus]	gi|194211292|XP_001489154.2| PREDICTED: LOW QUALITY PROTEIN: fibronectin [Equus caballus]	32280	275586	1200	1052	141	136	50136	1	452.237	902.459	2	902.461	-0.0023	1	39.65	K	IGEKWDR	Q
1	1	gi|194211292|XP_001489154.2| PREDICTED: LOW QUALITY PROTEIN: fibronectin [Equus caballus]	gi|194211292|XP_001489154.2| PREDICTED: LOW QUALITY PROTEIN: fibronectin [Equus caballus]	32280	275586	1200	1052	141	136	50137	1	452.237	902.459	2	902.461	-0.0023	1	41.38	K	IGEKWDR	Q
1	1	gi|194211292|XP_001489154.2| PREDICTED: LOW QUALITY PROTEIN: fibronectin [Equus caballus]	gi|194211292|XP_001489154.2| PREDICTED: LOW QUALITY PROTEIN: fibronectin [Equus caballus]	32280	275586	1200	1052	141	136	50138	1	452.237	902.459	2	902.461	-0.0023	1	39.41	K	IGEKWDR	Q
1	1	gi|194211292|XP_001489154.2| PREDICTED: LOW QUALITY PROTEIN: fibronectin [Equus caballus]	gi|194211292|XP_001489154.2| PREDICTED: LOW QUALITY PROTEIN: fibronectin [Equus caballus]	32280	275586	1200	1052	141	136	50145	3	452.24	902.465	2	902.461	0.0042	1	2.94	K	IGEKWDR	Q
1	1	gi|194211292|XP_001489154.2| PREDICTED: LOW QUALITY PROTEIN: fibronectin [Equus caballus]	gi|194211292|XP_001489154.2| PREDICTED: LOW QUALITY PROTEIN: fibronectin [Equus caballus]	32280	275586	1200	1052	141	136	50150	4	452.241	902.468	2	902.461	0.0072	1	3.15	K	IGEKWDR	Q
1	1	gi|194211292|XP_001489154.2| PREDICTED: LOW QUALITY PROTEIN: fibronectin [Equus caballus]	gi|194211292|XP_001489154.2| PREDICTED: LOW QUALITY PROTEIN: fibronectin [Equus caballus]	32280	275586	1200	1052	141	136	52141	1	457.253	912.491	2	912.493	-0.0016	0	45.68	K	IFAVNHGR	E
1	1	gi|194211292|XP_001489154.2| PREDICTED: LOW QUALITY PROTEIN: fibronectin [Equus caballus]	gi|194211292|XP_001489154.2| PREDICTED: LOW QUALITY PROTEIN: fibronectin [Equus caballus]	32280	275586	1200	1052	141	136	52142	1	457.253	912.491	2	912.493	-0.0016	0	47.19	K	IFAVNHGR	E
1	1	gi|194211292|XP_001489154.2| PREDICTED: LOW QUALITY PROTEIN: fibronectin [Equus caballus]	gi|194211292|XP_001489154.2| PREDICTED: LOW QUALITY PROTEIN: fibronectin [Equus caballus]	32280	275586	1200	1052	141	136	52143	1	457.253	912.491	2	912.493	-0.0016	0	44.16	K	IFAVNHGR	E
1	1	gi|194211292|XP_001489154.2| PREDICTED: LOW QUALITY PROTEIN: fibronectin [Equus caballus]	gi|194211292|XP_001489154.2| PREDICTED: LOW QUALITY PROTEIN: fibronectin [Equus caballus]	32280	275586	1200	1052	141	136	52144	1	457.253	912.491	2	912.493	-0.0016	0	52.74	K	IFAVNHGR	E
1	1	gi|194211292|XP_001489154.2| PREDICTED: LOW QUALITY PROTEIN: fibronectin [Equus caballus]	gi|194211292|XP_001489154.2| PREDICTED: LOW QUALITY PROTEIN: fibronectin [Equus caballus]	32280	275586	1200	1052	141	136	52145	1	457.253	912.491	2	912.493	-0.0016	0	47.78	K	IFAVNHGR	E
1	1	gi|194211292|XP_001489154.2| PREDICTED: LOW QUALITY PROTEIN: fibronectin [Equus caballus]	gi|194211292|XP_001489154.2| PREDICTED: LOW QUALITY PROTEIN: fibronectin [Equus caballus]	32280	275586	1200	1052	141	136	53588	1	462.194	922.374	2	922.375	-0.0013	0	15.26	R	CTCVGNGR	G
1	1	gi|194211292|XP_001489154.2| PREDICTED: LOW QUALITY PROTEIN: fibronectin [Equus caballus]	gi|194211292|XP_001489154.2| PREDICTED: LOW QUALITY PROTEIN: fibronectin [Equus caballus]	32280	275586	1200	1052	141	136	53589	1	462.194	922.374	2	922.375	-0.0013	0	25.68	R	CTCVGNGR	G
1	1	gi|194211292|XP_001489154.2| PREDICTED: LOW QUALITY PROTEIN: fibronectin [Equus caballus]	gi|194211292|XP_001489154.2| PREDICTED: LOW QUALITY PROTEIN: fibronectin [Equus caballus]	32280	275586	1200	1052	141	136	53590	1	462.194	922.374	2	922.375	-0.0013	0	19.7	R	CTCVGNGR	G
1	1	gi|194211292|XP_001489154.2| PREDICTED: LOW QUALITY PROTEIN: fibronectin [Equus caballus]	gi|194211292|XP_001489154.2| PREDICTED: LOW QUALITY PROTEIN: fibronectin [Equus caballus]	32280	275586	1200	1052	141	136	54534	1	464.271	926.528	2	926.53	-0.0022	1	23.92	K	SEPLIGRR	K
1	1	gi|194211292|XP_001489154.2| PREDICTED: LOW QUALITY PROTEIN: fibronectin [Equus caballus]	gi|194211292|XP_001489154.2| PREDICTED: LOW QUALITY PROTEIN: fibronectin [Equus caballus]	32280	275586	1200	1052	141	136	54535	1	464.271	926.528	2	926.53	-0.0022	1	17.61	K	SEPLIGRR	K
1	1	gi|194211292|XP_001489154.2| PREDICTED: LOW QUALITY PROTEIN: fibronectin [Equus caballus]	gi|194211292|XP_001489154.2| PREDICTED: LOW QUALITY PROTEIN: fibronectin [Equus caballus]	32280	275586	1200	1052	141	136	54536	1	464.271	926.528	2	926.53	-0.0022	1	26.76	K	SEPLIGRR	K
1	1	gi|194211292|XP_001489154.2| PREDICTED: LOW QUALITY PROTEIN: fibronectin [Equus caballus]	gi|194211292|XP_001489154.2| PREDICTED: LOW QUALITY PROTEIN: fibronectin [Equus caballus]	32280	275586	1200	1052	141	136	54537	1	464.271	926.528	2	926.53	-0.0022	1	17.57	K	SEPLIGRR	K
1	1	gi|194211292|XP_001489154.2| PREDICTED: LOW QUALITY PROTEIN: fibronectin [Equus caballus]	gi|194211292|XP_001489154.2| PREDICTED: LOW QUALITY PROTEIN: fibronectin [Equus caballus]	32280	275586	1200	1052	141	136	54538	1	464.271	926.528	2	926.53	-0.0022	1	31.11	K	SEPLIGRR	K
1	1	gi|194211292|XP_001489154.2| PREDICTED: LOW QUALITY PROTEIN: fibronectin [Equus caballus]	gi|194211292|XP_001489154.2| PREDICTED: LOW QUALITY PROTEIN: fibronectin [Equus caballus]	32280	275586	1200	1052	141	136	55686	1	467.741	933.468	2	933.47	-0.0018	0	52.09	R	ISCTIANR	C
1	1	gi|194211292|XP_001489154.2| PREDICTED: LOW QUALITY PROTEIN: fibronectin [Equus caballus]	gi|194211292|XP_001489154.2| PREDICTED: LOW QUALITY PROTEIN: fibronectin [Equus caballus]	32280	275586	1200	1052	141	136	55687	1	467.741	933.468	2	933.47	-0.0018	0	38.58	R	ISCTIANR	C
1	1	gi|194211292|XP_001489154.2| PREDICTED: LOW QUALITY PROTEIN: fibronectin [Equus caballus]	gi|194211292|XP_001489154.2| PREDICTED: LOW QUALITY PROTEIN: fibronectin [Equus caballus]	32280	275586	1200	1052	141	136	55688	1	467.741	933.468	2	933.47	-0.0018	0	49.74	R	ISCTIANR	C
1	1	gi|194211292|XP_001489154.2| PREDICTED: LOW QUALITY PROTEIN: fibronectin [Equus caballus]	gi|194211292|XP_001489154.2| PREDICTED: LOW QUALITY PROTEIN: fibronectin [Equus caballus]	32280	275586	1200	1052	141	136	55689	1	467.741	933.468	2	933.47	-0.0018	0	48.12	R	ISCTIANR	C
1	1	gi|194211292|XP_001489154.2| PREDICTED: LOW QUALITY PROTEIN: fibronectin [Equus caballus]	gi|194211292|XP_001489154.2| PREDICTED: LOW QUALITY PROTEIN: fibronectin [Equus caballus]	32280	275586	1200	1052	141	136	55690	1	467.741	933.468	2	933.47	-0.0018	0	45.76	R	ISCTIANR	C
1	1	gi|194211292|XP_001489154.2| PREDICTED: LOW QUALITY PROTEIN: fibronectin [Equus caballus]	gi|194211292|XP_001489154.2| PREDICTED: LOW QUALITY PROTEIN: fibronectin [Equus caballus]	32280	275586	1200	1052	141	136	55698	1	467.752	933.49	2	933.492	-0.0019	1	50.44	R	IGDTWSKK	D
1	1	gi|194211292|XP_001489154.2| PREDICTED: LOW QUALITY PROTEIN: fibronectin [Equus caballus]	gi|194211292|XP_001489154.2| PREDICTED: LOW QUALITY PROTEIN: fibronectin [Equus caballus]	32280	275586	1200	1052	141	136	55699	1	467.752	933.49	2	933.492	-0.0019	1	38.12	R	IGDTWSKK	D
1	1	gi|194211292|XP_001489154.2| PREDICTED: LOW QUALITY PROTEIN: fibronectin [Equus caballus]	gi|194211292|XP_001489154.2| PREDICTED: LOW QUALITY PROTEIN: fibronectin [Equus caballus]	32280	275586	1200	1052	141	136	55700	1	467.752	933.49	2	933.492	-0.0019	1	36.76	R	IGDTWSKK	D
1	1	gi|194211292|XP_001489154.2| PREDICTED: LOW QUALITY PROTEIN: fibronectin [Equus caballus]	gi|194211292|XP_001489154.2| PREDICTED: LOW QUALITY PROTEIN: fibronectin [Equus caballus]	32280	275586	1200	1052	141	136	55701	1	467.752	933.49	2	933.492	-0.0019	1	32.11	R	IGDTWSKK	D
1	1	gi|194211292|XP_001489154.2| PREDICTED: LOW QUALITY PROTEIN: fibronectin [Equus caballus]	gi|194211292|XP_001489154.2| PREDICTED: LOW QUALITY PROTEIN: fibronectin [Equus caballus]	32280	275586	1200	1052	141	136	55702	1	467.752	933.49	2	933.492	-0.0019	1	24.62	R	IGDTWSKK	D
1	1	gi|194211292|XP_001489154.2| PREDICTED: LOW QUALITY PROTEIN: fibronectin [Equus caballus]	gi|194211292|XP_001489154.2| PREDICTED: LOW QUALITY PROTEIN: fibronectin [Equus caballus]	32280	275586	1200	1052	141	136	59210	1	478.251	954.487	2	954.488	-0.0016	1	24.21	R	EDRVPPSR	N
1	1	gi|194211292|XP_001489154.2| PREDICTED: LOW QUALITY PROTEIN: fibronectin [Equus caballus]	gi|194211292|XP_001489154.2| PREDICTED: LOW QUALITY PROTEIN: fibronectin [Equus caballus]	32280	275586	1200	1052	141	136	59211	1	478.251	954.487	2	954.488	-0.0016	1	29.8	R	EDRVPPSR	N
1	1	gi|194211292|XP_001489154.2| PREDICTED: LOW QUALITY PROTEIN: fibronectin [Equus caballus]	gi|194211292|XP_001489154.2| PREDICTED: LOW QUALITY PROTEIN: fibronectin [Equus caballus]	32280	275586	1200	1052	141	136	59212	1	478.251	954.487	2	954.488	-0.0016	1	24.47	R	EDRVPPSR	N
1	1	gi|194211292|XP_001489154.2| PREDICTED: LOW QUALITY PROTEIN: fibronectin [Equus caballus]	gi|194211292|XP_001489154.2| PREDICTED: LOW QUALITY PROTEIN: fibronectin [Equus caballus]	32280	275586	1200	1052	141	136	59213	1	478.251	954.487	2	954.488	-0.0016	1	15.94	R	EDRVPPSR	N
1	1	gi|194211292|XP_001489154.2| PREDICTED: LOW QUALITY PROTEIN: fibronectin [Equus caballus]	gi|194211292|XP_001489154.2| PREDICTED: LOW QUALITY PROTEIN: fibronectin [Equus caballus]	32280	275586	1200	1052	141	136	59214	1	478.251	954.487	2	954.488	-0.0016	1	10.69	R	EDRVPPSR	N
1	1	gi|194211292|XP_001489154.2| PREDICTED: LOW QUALITY PROTEIN: fibronectin [Equus caballus]	gi|194211292|XP_001489154.2| PREDICTED: LOW QUALITY PROTEIN: fibronectin [Equus caballus]	32280	275586	1200	1052	141	136	60651	3	482.714	963.414	2	963.423	-0.009	1	0.1	R	GEWKCER	H
1	1	gi|194211292|XP_001489154.2| PREDICTED: LOW QUALITY PROTEIN: fibronectin [Equus caballus]	gi|194211292|XP_001489154.2| PREDICTED: LOW QUALITY PROTEIN: fibronectin [Equus caballus]	32280	275586	1200	1052	141	136	60656	1	482.719	963.423	2	963.423	0.0001	1	20.86	R	GEWKCER	H
1	1	gi|194211292|XP_001489154.2| PREDICTED: LOW QUALITY PROTEIN: fibronectin [Equus caballus]	gi|194211292|XP_001489154.2| PREDICTED: LOW QUALITY PROTEIN: fibronectin [Equus caballus]	32280	275586	1200	1052	141	136	69649	1	515.768	1029.52	2	1029.52	-0.0023	0	34.27	K	YEKPGSPPR	E
1	1	gi|194211292|XP_001489154.2| PREDICTED: LOW QUALITY PROTEIN: fibronectin [Equus caballus]	gi|194211292|XP_001489154.2| PREDICTED: LOW QUALITY PROTEIN: fibronectin [Equus caballus]	32280	275586	1200	1052	141	136	69650	1	515.768	1029.52	2	1029.52	-0.0023	0	35.31	K	YEKPGSPPR	E
1	1	gi|194211292|XP_001489154.2| PREDICTED: LOW QUALITY PROTEIN: fibronectin [Equus caballus]	gi|194211292|XP_001489154.2| PREDICTED: LOW QUALITY PROTEIN: fibronectin [Equus caballus]	32280	275586	1200	1052	141	136	69651	1	515.768	1029.52	2	1029.52	-0.0023	0	40.03	K	YEKPGSPPR	E
1	1	gi|194211292|XP_001489154.2| PREDICTED: LOW QUALITY PROTEIN: fibronectin [Equus caballus]	gi|194211292|XP_001489154.2| PREDICTED: LOW QUALITY PROTEIN: fibronectin [Equus caballus]	32280	275586	1200	1052	141	136	69652	1	515.768	1029.52	2	1029.52	-0.0023	0	32.97	K	YEKPGSPPR	E
1	1	gi|194211292|XP_001489154.2| PREDICTED: LOW QUALITY PROTEIN: fibronectin [Equus caballus]	gi|194211292|XP_001489154.2| PREDICTED: LOW QUALITY PROTEIN: fibronectin [Equus caballus]	32280	275586	1200	1052	141	136	69653	1	515.768	1029.52	2	1029.52	-0.0023	0	37.99	K	YEKPGSPPR	E
1	1	gi|194211292|XP_001489154.2| PREDICTED: LOW QUALITY PROTEIN: fibronectin [Equus caballus]	gi|194211292|XP_001489154.2| PREDICTED: LOW QUALITY PROTEIN: fibronectin [Equus caballus]	32280	275586	1200	1052	141	136	73024	1	532.771	1063.53	2	1063.53	-0.0027	0	48.12	R	VGDTYERPK	D
1	1	gi|194211292|XP_001489154.2| PREDICTED: LOW QUALITY PROTEIN: fibronectin [Equus caballus]	gi|194211292|XP_001489154.2| PREDICTED: LOW QUALITY PROTEIN: fibronectin [Equus caballus]	32280	275586	1200	1052	141	136	73025	1	532.771	1063.53	2	1063.53	-0.0027	0	49.47	R	VGDTYERPK	D
1	1	gi|194211292|XP_001489154.2| PREDICTED: LOW QUALITY PROTEIN: fibronectin [Equus caballus]	gi|194211292|XP_001489154.2| PREDICTED: LOW QUALITY PROTEIN: fibronectin [Equus caballus]	32280	275586	1200	1052	141	136	73026	1	532.771	1063.53	2	1063.53	-0.0027	0	44.64	R	VGDTYERPK	D
1	1	gi|194211292|XP_001489154.2| PREDICTED: LOW QUALITY PROTEIN: fibronectin [Equus caballus]	gi|194211292|XP_001489154.2| PREDICTED: LOW QUALITY PROTEIN: fibronectin [Equus caballus]	32280	275586	1200	1052	141	136	73027	1	532.771	1063.53	2	1063.53	-0.0027	0	42.26	R	VGDTYERPK	D
1	1	gi|194211292|XP_001489154.2| PREDICTED: LOW QUALITY PROTEIN: fibronectin [Equus caballus]	gi|194211292|XP_001489154.2| PREDICTED: LOW QUALITY PROTEIN: fibronectin [Equus caballus]	32280	275586	1200	1052	141	136	73028	1	532.771	1063.53	2	1063.53	-0.0027	0	25.56	R	VGDTYERPK	D
1	1	gi|194211292|XP_001489154.2| PREDICTED: LOW QUALITY PROTEIN: fibronectin [Equus caballus]	gi|194211292|XP_001489154.2| PREDICTED: LOW QUALITY PROTEIN: fibronectin [Equus caballus]	32280	275586	1200	1052	141	136	73029	1	355.516	1063.53	3	1063.53	-0.0026	0	32.83	R	VGDTYERPK	D
1	1	gi|194211292|XP_001489154.2| PREDICTED: LOW QUALITY PROTEIN: fibronectin [Equus caballus]	gi|194211292|XP_001489154.2| PREDICTED: LOW QUALITY PROTEIN: fibronectin [Equus caballus]	32280	275586	1200	1052	141	136	73030	1	355.516	1063.53	3	1063.53	-0.0026	0	29.98	R	VGDTYERPK	D
1	1	gi|194211292|XP_001489154.2| PREDICTED: LOW QUALITY PROTEIN: fibronectin [Equus caballus]	gi|194211292|XP_001489154.2| PREDICTED: LOW QUALITY PROTEIN: fibronectin [Equus caballus]	32280	275586	1200	1052	141	136	73031	1	355.516	1063.53	3	1063.53	-0.0026	0	34.9	R	VGDTYERPK	D
1	1	gi|194211292|XP_001489154.2| PREDICTED: LOW QUALITY PROTEIN: fibronectin [Equus caballus]	gi|194211292|XP_001489154.2| PREDICTED: LOW QUALITY PROTEIN: fibronectin [Equus caballus]	32280	275586	1200	1052	141	136	73032	1	355.516	1063.53	3	1063.53	-0.0026	0	42.81	R	VGDTYERPK	D
1	1	gi|194211292|XP_001489154.2| PREDICTED: LOW QUALITY PROTEIN: fibronectin [Equus caballus]	gi|194211292|XP_001489154.2| PREDICTED: LOW QUALITY PROTEIN: fibronectin [Equus caballus]	32280	275586	1200	1052	141	136	73033	1	355.516	1063.53	3	1063.53	-0.0026	0	24.34	R	VGDTYERPK	D
1	1	gi|194211292|XP_001489154.2| PREDICTED: LOW QUALITY PROTEIN: fibronectin [Equus caballus]	gi|194211292|XP_001489154.2| PREDICTED: LOW QUALITY PROTEIN: fibronectin [Equus caballus]	32280	275586	1200	1052	141	136	73711	1	536.291	1070.57	2	1070.56	0.0033	0	42.32	K	YEVSVYALK	D
1	1	gi|194211292|XP_001489154.2| PREDICTED: LOW QUALITY PROTEIN: fibronectin [Equus caballus]	gi|194211292|XP_001489154.2| PREDICTED: LOW QUALITY PROTEIN: fibronectin [Equus caballus]	32280	275586	1200	1052	141	136	73712	1	536.291	1070.57	2	1070.56	0.0033	0	46.3	K	YEVSVYALK	D
1	1	gi|194211292|XP_001489154.2| PREDICTED: LOW QUALITY PROTEIN: fibronectin [Equus caballus]	gi|194211292|XP_001489154.2| PREDICTED: LOW QUALITY PROTEIN: fibronectin [Equus caballus]	32280	275586	1200	1052	141	136	73713	1	536.291	1070.57	2	1070.56	0.0033	0	42.53	K	YEVSVYALK	D
1	1	gi|194211292|XP_001489154.2| PREDICTED: LOW QUALITY PROTEIN: fibronectin [Equus caballus]	gi|194211292|XP_001489154.2| PREDICTED: LOW QUALITY PROTEIN: fibronectin [Equus caballus]	32280	275586	1200	1052	141	136	73714	1	536.291	1070.57	2	1070.56	0.0033	0	42.19	K	YEVSVYALK	D
1	1	gi|194211292|XP_001489154.2| PREDICTED: LOW QUALITY PROTEIN: fibronectin [Equus caballus]	gi|194211292|XP_001489154.2| PREDICTED: LOW QUALITY PROTEIN: fibronectin [Equus caballus]	32280	275586	1200	1052	141	136	73715	1	536.291	1070.57	2	1070.56	0.0033	0	39.14	K	YEVSVYALK	D
1	1	gi|194211292|XP_001489154.2| PREDICTED: LOW QUALITY PROTEIN: fibronectin [Equus caballus]	gi|194211292|XP_001489154.2| PREDICTED: LOW QUALITY PROTEIN: fibronectin [Equus caballus]	32280	275586	1200	1052	141	136	76623	1	555.774	1109.53	2	1109.54	-0.0016	0	52.85	R	STTPDITGYR	I
1	1	gi|194211292|XP_001489154.2| PREDICTED: LOW QUALITY PROTEIN: fibronectin [Equus caballus]	gi|194211292|XP_001489154.2| PREDICTED: LOW QUALITY PROTEIN: fibronectin [Equus caballus]	32280	275586	1200	1052	141	136	76624	1	555.774	1109.53	2	1109.54	-0.0016	0	33.48	R	STTPDITGYR	I
1	1	gi|194211292|XP_001489154.2| PREDICTED: LOW QUALITY PROTEIN: fibronectin [Equus caballus]	gi|194211292|XP_001489154.2| PREDICTED: LOW QUALITY PROTEIN: fibronectin [Equus caballus]	32280	275586	1200	1052	141	136	76625	1	555.774	1109.53	2	1109.54	-0.0016	0	38.7	R	STTPDITGYR	I
1	1	gi|194211292|XP_001489154.2| PREDICTED: LOW QUALITY PROTEIN: fibronectin [Equus caballus]	gi|194211292|XP_001489154.2| PREDICTED: LOW QUALITY PROTEIN: fibronectin [Equus caballus]	32280	275586	1200	1052	141	136	76626	1	555.774	1109.53	2	1109.54	-0.0016	0	33.69	R	STTPDITGYR	I
1	1	gi|194211292|XP_001489154.2| PREDICTED: LOW QUALITY PROTEIN: fibronectin [Equus caballus]	gi|194211292|XP_001489154.2| PREDICTED: LOW QUALITY PROTEIN: fibronectin [Equus caballus]	32280	275586	1200	1052	141	136	76627	1	555.774	1109.53	2	1109.54	-0.0016	0	26.32	R	STTPDITGYR	I
1	1	gi|194211292|XP_001489154.2| PREDICTED: LOW QUALITY PROTEIN: fibronectin [Equus caballus]	gi|194211292|XP_001489154.2| PREDICTED: LOW QUALITY PROTEIN: fibronectin [Equus caballus]	32280	275586	1200	1052	141	136	78196	1	569.271	1136.53	2	1136.53	-0.0013	0	44.23	R	FTNVGPDTMR	V
1	1	gi|194211292|XP_001489154.2| PREDICTED: LOW QUALITY PROTEIN: fibronectin [Equus caballus]	gi|194211292|XP_001489154.2| PREDICTED: LOW QUALITY PROTEIN: fibronectin [Equus caballus]	32280	275586	1200	1052	141	136	78197	1	569.271	1136.53	2	1136.53	-0.0013	0	49.49	R	FTNVGPDTMR	V
1	1	gi|194211292|XP_001489154.2| PREDICTED: LOW QUALITY PROTEIN: fibronectin [Equus caballus]	gi|194211292|XP_001489154.2| PREDICTED: LOW QUALITY PROTEIN: fibronectin [Equus caballus]	32280	275586	1200	1052	141	136	78198	1	569.271	1136.53	2	1136.53	-0.0013	0	44.61	R	FTNVGPDTMR	V
1	1	gi|194211292|XP_001489154.2| PREDICTED: LOW QUALITY PROTEIN: fibronectin [Equus caballus]	gi|194211292|XP_001489154.2| PREDICTED: LOW QUALITY PROTEIN: fibronectin [Equus caballus]	32280	275586	1200	1052	141	136	78199	1	569.271	1136.53	2	1136.53	-0.0013	0	41.82	R	FTNVGPDTMR	V
1	1	gi|194211292|XP_001489154.2| PREDICTED: LOW QUALITY PROTEIN: fibronectin [Equus caballus]	gi|194211292|XP_001489154.2| PREDICTED: LOW QUALITY PROTEIN: fibronectin [Equus caballus]	32280	275586	1200	1052	141	136	78200	1	569.271	1136.53	2	1136.53	-0.0013	0	40.17	R	FTNVGPDTMR	V
1	1	gi|194211292|XP_001489154.2| PREDICTED: LOW QUALITY PROTEIN: fibronectin [Equus caballus]	gi|194211292|XP_001489154.2| PREDICTED: LOW QUALITY PROTEIN: fibronectin [Equus caballus]	32280	275586	1200	1052	141	136	78452	1	571.314	1140.61	2	1140.61	-0.0008	0	24.88	R	TTPPTTATPVR	H
1	1	gi|194211292|XP_001489154.2| PREDICTED: LOW QUALITY PROTEIN: fibronectin [Equus caballus]	gi|194211292|XP_001489154.2| PREDICTED: LOW QUALITY PROTEIN: fibronectin [Equus caballus]	32280	275586	1200	1052	141	136	78468	1	381.493	1141.46	3	1141.46	-0.0006	0	23.19	K	QHDMGHMMR	C
1	1	gi|194211292|XP_001489154.2| PREDICTED: LOW QUALITY PROTEIN: fibronectin [Equus caballus]	gi|194211292|XP_001489154.2| PREDICTED: LOW QUALITY PROTEIN: fibronectin [Equus caballus]	32280	275586	1200	1052	141	136	78469	1	381.493	1141.46	3	1141.46	-0.0006	0	24.95	K	QHDMGHMMR	C
1	1	gi|194211292|XP_001489154.2| PREDICTED: LOW QUALITY PROTEIN: fibronectin [Equus caballus]	gi|194211292|XP_001489154.2| PREDICTED: LOW QUALITY PROTEIN: fibronectin [Equus caballus]	32280	275586	1200	1052	141	136	78470	1	381.493	1141.46	3	1141.46	-0.0006	0	22.46	K	QHDMGHMMR	C
1	1	gi|194211292|XP_001489154.2| PREDICTED: LOW QUALITY PROTEIN: fibronectin [Equus caballus]	gi|194211292|XP_001489154.2| PREDICTED: LOW QUALITY PROTEIN: fibronectin [Equus caballus]	32280	275586	1200	1052	141	136	78471	1	381.493	1141.46	3	1141.46	-0.0006	0	24.98	K	QHDMGHMMR	C
1	1	gi|194211292|XP_001489154.2| PREDICTED: LOW QUALITY PROTEIN: fibronectin [Equus caballus]	gi|194211292|XP_001489154.2| PREDICTED: LOW QUALITY PROTEIN: fibronectin [Equus caballus]	32280	275586	1200	1052	141	136	78472	1	381.493	1141.46	3	1141.46	-0.0006	0	13.81	K	QHDMGHMMR	C
1	1	gi|194211292|XP_001489154.2| PREDICTED: LOW QUALITY PROTEIN: fibronectin [Equus caballus]	gi|194211292|XP_001489154.2| PREDICTED: LOW QUALITY PROTEIN: fibronectin [Equus caballus]	32280	275586	1200	1052	141	136	78473	1	571.736	1141.46	2	1141.46	-0.0001	0	42.02	K	QHDMGHMMR	C
1	1	gi|194211292|XP_001489154.2| PREDICTED: LOW QUALITY PROTEIN: fibronectin [Equus caballus]	gi|194211292|XP_001489154.2| PREDICTED: LOW QUALITY PROTEIN: fibronectin [Equus caballus]	32280	275586	1200	1052	141	136	78474	1	571.736	1141.46	2	1141.46	-0.0001	0	42.45	K	QHDMGHMMR	C
1	1	gi|194211292|XP_001489154.2| PREDICTED: LOW QUALITY PROTEIN: fibronectin [Equus caballus]	gi|194211292|XP_001489154.2| PREDICTED: LOW QUALITY PROTEIN: fibronectin [Equus caballus]	32280	275586	1200	1052	141	136	78475	1	571.736	1141.46	2	1141.46	-0.0001	0	49.14	K	QHDMGHMMR	C
1	1	gi|194211292|XP_001489154.2| PREDICTED: LOW QUALITY PROTEIN: fibronectin [Equus caballus]	gi|194211292|XP_001489154.2| PREDICTED: LOW QUALITY PROTEIN: fibronectin [Equus caballus]	32280	275586	1200	1052	141	136	78476	1	571.736	1141.46	2	1141.46	-0.0001	0	50.55	K	QHDMGHMMR	C
1	1	gi|194211292|XP_001489154.2| PREDICTED: LOW QUALITY PROTEIN: fibronectin [Equus caballus]	gi|194211292|XP_001489154.2| PREDICTED: LOW QUALITY PROTEIN: fibronectin [Equus caballus]	32280	275586	1200	1052	141	136	78477	1	571.736	1141.46	2	1141.46	-0.0001	0	16.72	K	QHDMGHMMR	C
1	1	gi|194211292|XP_001489154.2| PREDICTED: LOW QUALITY PROTEIN: fibronectin [Equus caballus]	gi|194211292|XP_001489154.2| PREDICTED: LOW QUALITY PROTEIN: fibronectin [Equus caballus]	32280	275586	1200	1052	141	136	78777	1	574.303	1146.59	2	1146.59	-0.0004	1	22.55	R	GRISCTIANR	C
1	1	gi|194211292|XP_001489154.2| PREDICTED: LOW QUALITY PROTEIN: fibronectin [Equus caballus]	gi|194211292|XP_001489154.2| PREDICTED: LOW QUALITY PROTEIN: fibronectin [Equus caballus]	32280	275586	1200	1052	141	136	78778	1	574.303	1146.59	2	1146.59	-0.0004	1	22.83	R	GRISCTIANR	C
1	1	gi|194211292|XP_001489154.2| PREDICTED: LOW QUALITY PROTEIN: fibronectin [Equus caballus]	gi|194211292|XP_001489154.2| PREDICTED: LOW QUALITY PROTEIN: fibronectin [Equus caballus]	32280	275586	1200	1052	141	136	78779	1	574.303	1146.59	2	1146.59	-0.0004	1	23.38	R	GRISCTIANR	C
1	1	gi|194211292|XP_001489154.2| PREDICTED: LOW QUALITY PROTEIN: fibronectin [Equus caballus]	gi|194211292|XP_001489154.2| PREDICTED: LOW QUALITY PROTEIN: fibronectin [Equus caballus]	32280	275586	1200	1052	141	136	78780	1	574.303	1146.59	2	1146.59	-0.0004	1	17.15	R	GRISCTIANR	C
1	1	gi|194211292|XP_001489154.2| PREDICTED: LOW QUALITY PROTEIN: fibronectin [Equus caballus]	gi|194211292|XP_001489154.2| PREDICTED: LOW QUALITY PROTEIN: fibronectin [Equus caballus]	32280	275586	1200	1052	141	136	79144	1	577.269	1152.52	2	1152.52	0.0009	0	30.4	R	FTNVGPDTMR	V
1	1	gi|194211292|XP_001489154.2| PREDICTED: LOW QUALITY PROTEIN: fibronectin [Equus caballus]	gi|194211292|XP_001489154.2| PREDICTED: LOW QUALITY PROTEIN: fibronectin [Equus caballus]	32280	275586	1200	1052	141	136	79145	1	577.269	1152.52	2	1152.52	0.0009	0	28.78	R	FTNVGPDTMR	V
1	1	gi|194211292|XP_001489154.2| PREDICTED: LOW QUALITY PROTEIN: fibronectin [Equus caballus]	gi|194211292|XP_001489154.2| PREDICTED: LOW QUALITY PROTEIN: fibronectin [Equus caballus]	32280	275586	1200	1052	141	136	79146	1	577.269	1152.52	2	1152.52	0.0009	0	29.07	R	FTNVGPDTMR	V
1	1	gi|194211292|XP_001489154.2| PREDICTED: LOW QUALITY PROTEIN: fibronectin [Equus caballus]	gi|194211292|XP_001489154.2| PREDICTED: LOW QUALITY PROTEIN: fibronectin [Equus caballus]	32280	275586	1200	1052	141	136	79147	1	577.269	1152.52	2	1152.52	0.0009	0	31.62	R	FTNVGPDTMR	V
1	1	gi|194211292|XP_001489154.2| PREDICTED: LOW QUALITY PROTEIN: fibronectin [Equus caballus]	gi|194211292|XP_001489154.2| PREDICTED: LOW QUALITY PROTEIN: fibronectin [Equus caballus]	32280	275586	1200	1052	141	136	79148	1	577.269	1152.52	2	1152.52	0.0009	0	26.18	R	FTNVGPDTMR	V
1	1	gi|194211292|XP_001489154.2| PREDICTED: LOW QUALITY PROTEIN: fibronectin [Equus caballus]	gi|194211292|XP_001489154.2| PREDICTED: LOW QUALITY PROTEIN: fibronectin [Equus caballus]	32280	275586	1200	1052	141	136	79149	1	577.271	1152.53	2	1152.52	0.0048	0	27.37	R	FTNVGPDTMR	V
1	1	gi|194211292|XP_001489154.2| PREDICTED: LOW QUALITY PROTEIN: fibronectin [Equus caballus]	gi|194211292|XP_001489154.2| PREDICTED: LOW QUALITY PROTEIN: fibronectin [Equus caballus]	32280	275586	1200	1052	141	136	79150	1	577.271	1152.53	2	1152.52	0.0048	0	23.23	R	FTNVGPDTMR	V
1	1	gi|194211292|XP_001489154.2| PREDICTED: LOW QUALITY PROTEIN: fibronectin [Equus caballus]	gi|194211292|XP_001489154.2| PREDICTED: LOW QUALITY PROTEIN: fibronectin [Equus caballus]	32280	275586	1200	1052	141	136	79151	1	577.271	1152.53	2	1152.52	0.0048	0	22.82	R	FTNVGPDTMR	V
1	1	gi|194211292|XP_001489154.2| PREDICTED: LOW QUALITY PROTEIN: fibronectin [Equus caballus]	gi|194211292|XP_001489154.2| PREDICTED: LOW QUALITY PROTEIN: fibronectin [Equus caballus]	32280	275586	1200	1052	141	136	79152	1	577.271	1152.53	2	1152.52	0.0048	0	25.81	R	FTNVGPDTMR	V
1	1	gi|194211292|XP_001489154.2| PREDICTED: LOW QUALITY PROTEIN: fibronectin [Equus caballus]	gi|194211292|XP_001489154.2| PREDICTED: LOW QUALITY PROTEIN: fibronectin [Equus caballus]	32280	275586	1200	1052	141	136	79153	1	577.271	1152.53	2	1152.52	0.0048	0	16.02	R	FTNVGPDTMR	V
1	1	gi|194211292|XP_001489154.2| PREDICTED: LOW QUALITY PROTEIN: fibronectin [Equus caballus]	gi|194211292|XP_001489154.2| PREDICTED: LOW QUALITY PROTEIN: fibronectin [Equus caballus]	32280	275586	1200	1052	141	136	79400	1	386.825	1157.45	3	1157.45	-0.0004	0	19.06	K	QHDMGHMMR	C
1	1	gi|194211292|XP_001489154.2| PREDICTED: LOW QUALITY PROTEIN: fibronectin [Equus caballus]	gi|194211292|XP_001489154.2| PREDICTED: LOW QUALITY PROTEIN: fibronectin [Equus caballus]	32280	275586	1200	1052	141	136	79401	1	386.825	1157.45	3	1157.45	-0.0004	0	15.33	K	QHDMGHMMR	C
1	1	gi|194211292|XP_001489154.2| PREDICTED: LOW QUALITY PROTEIN: fibronectin [Equus caballus]	gi|194211292|XP_001489154.2| PREDICTED: LOW QUALITY PROTEIN: fibronectin [Equus caballus]	32280	275586	1200	1052	141	136	79402	1	386.825	1157.45	3	1157.45	-0.0004	0	21.45	K	QHDMGHMMR	C
1	1	gi|194211292|XP_001489154.2| PREDICTED: LOW QUALITY PROTEIN: fibronectin [Equus caballus]	gi|194211292|XP_001489154.2| PREDICTED: LOW QUALITY PROTEIN: fibronectin [Equus caballus]	32280	275586	1200	1052	141	136	79403	1	386.825	1157.45	3	1157.45	-0.0004	0	15.13	K	QHDMGHMMR	C
1	1	gi|194211292|XP_001489154.2| PREDICTED: LOW QUALITY PROTEIN: fibronectin [Equus caballus]	gi|194211292|XP_001489154.2| PREDICTED: LOW QUALITY PROTEIN: fibronectin [Equus caballus]	32280	275586	1200	1052	141	136	79404	1	386.825	1157.45	3	1157.45	-0.0004	0	10.95	K	QHDMGHMMR	C
1	1	gi|194211292|XP_001489154.2| PREDICTED: LOW QUALITY PROTEIN: fibronectin [Equus caballus]	gi|194211292|XP_001489154.2| PREDICTED: LOW QUALITY PROTEIN: fibronectin [Equus caballus]	32280	275586	1200	1052	141	136	79405	1	579.734	1157.45	2	1157.45	0.0005	0	2.08	K	QHDMGHMMR	C
1	1	gi|194211292|XP_001489154.2| PREDICTED: LOW QUALITY PROTEIN: fibronectin [Equus caballus]	gi|194211292|XP_001489154.2| PREDICTED: LOW QUALITY PROTEIN: fibronectin [Equus caballus]	32280	275586	1200	1052	141	136	80108	1	585.228	1168.44	2	1168.44	-0.002	0	35.78	R	YQCYCYGR	G
1	1	gi|194211292|XP_001489154.2| PREDICTED: LOW QUALITY PROTEIN: fibronectin [Equus caballus]	gi|194211292|XP_001489154.2| PREDICTED: LOW QUALITY PROTEIN: fibronectin [Equus caballus]	32280	275586	1200	1052	141	136	80109	1	585.228	1168.44	2	1168.44	-0.002	0	40.29	R	YQCYCYGR	G
1	1	gi|194211292|XP_001489154.2| PREDICTED: LOW QUALITY PROTEIN: fibronectin [Equus caballus]	gi|194211292|XP_001489154.2| PREDICTED: LOW QUALITY PROTEIN: fibronectin [Equus caballus]	32280	275586	1200	1052	141	136	80110	1	585.228	1168.44	2	1168.44	-0.002	0	31.5	R	YQCYCYGR	G
1	1	gi|194211292|XP_001489154.2| PREDICTED: LOW QUALITY PROTEIN: fibronectin [Equus caballus]	gi|194211292|XP_001489154.2| PREDICTED: LOW QUALITY PROTEIN: fibronectin [Equus caballus]	32280	275586	1200	1052	141	136	80111	1	585.228	1168.44	2	1168.44	-0.002	0	39.36	R	YQCYCYGR	G
1	1	gi|194211292|XP_001489154.2| PREDICTED: LOW QUALITY PROTEIN: fibronectin [Equus caballus]	gi|194211292|XP_001489154.2| PREDICTED: LOW QUALITY PROTEIN: fibronectin [Equus caballus]	32280	275586	1200	1052	141	136	80112	1	585.228	1168.44	2	1168.44	-0.002	0	27.8	R	YQCYCYGR	G
1	1	gi|194211292|XP_001489154.2| PREDICTED: LOW QUALITY PROTEIN: fibronectin [Equus caballus]	gi|194211292|XP_001489154.2| PREDICTED: LOW QUALITY PROTEIN: fibronectin [Equus caballus]	32280	275586	1200	1052	141	136	83004	1	611.263	1220.51	2	1220.51	-0.0018	0	52.91	R	TFYSCTTEGR	Q
1	1	gi|194211292|XP_001489154.2| PREDICTED: LOW QUALITY PROTEIN: fibronectin [Equus caballus]	gi|194211292|XP_001489154.2| PREDICTED: LOW QUALITY PROTEIN: fibronectin [Equus caballus]	32280	275586	1200	1052	141	136	83005	1	611.263	1220.51	2	1220.51	-0.0018	0	59.71	R	TFYSCTTEGR	Q
1	1	gi|194211292|XP_001489154.2| PREDICTED: LOW QUALITY PROTEIN: fibronectin [Equus caballus]	gi|194211292|XP_001489154.2| PREDICTED: LOW QUALITY PROTEIN: fibronectin [Equus caballus]	32280	275586	1200	1052	141	136	83006	1	611.263	1220.51	2	1220.51	-0.0018	0	45.37	R	TFYSCTTEGR	Q
1	1	gi|194211292|XP_001489154.2| PREDICTED: LOW QUALITY PROTEIN: fibronectin [Equus caballus]	gi|194211292|XP_001489154.2| PREDICTED: LOW QUALITY PROTEIN: fibronectin [Equus caballus]	32280	275586	1200	1052	141	136	83007	1	611.263	1220.51	2	1220.51	-0.0018	0	68.12	R	TFYSCTTEGR	Q
1	1	gi|194211292|XP_001489154.2| PREDICTED: LOW QUALITY PROTEIN: fibronectin [Equus caballus]	gi|194211292|XP_001489154.2| PREDICTED: LOW QUALITY PROTEIN: fibronectin [Equus caballus]	32280	275586	1200	1052	141	136	83008	1	611.263	1220.51	2	1220.51	-0.0018	0	51.54	R	TFYSCTTEGR	Q
1	1	gi|194211292|XP_001489154.2| PREDICTED: LOW QUALITY PROTEIN: fibronectin [Equus caballus]	gi|194211292|XP_001489154.2| PREDICTED: LOW QUALITY PROTEIN: fibronectin [Equus caballus]	32280	275586	1200	1052	141	136	85106	1	419.229	1254.67	3	1254.67	-0.0013	1	38.29	K	NNQKSEPLIGR	R
1	1	gi|194211292|XP_001489154.2| PREDICTED: LOW QUALITY PROTEIN: fibronectin [Equus caballus]	gi|194211292|XP_001489154.2| PREDICTED: LOW QUALITY PROTEIN: fibronectin [Equus caballus]	32280	275586	1200	1052	141	136	85107	1	419.229	1254.67	3	1254.67	-0.0013	1	28.39	K	NNQKSEPLIGR	R
1	1	gi|194211292|XP_001489154.2| PREDICTED: LOW QUALITY PROTEIN: fibronectin [Equus caballus]	gi|194211292|XP_001489154.2| PREDICTED: LOW QUALITY PROTEIN: fibronectin [Equus caballus]	32280	275586	1200	1052	141	136	85108	1	419.229	1254.67	3	1254.67	-0.0013	1	34.93	K	NNQKSEPLIGR	R
1	1	gi|194211292|XP_001489154.2| PREDICTED: LOW QUALITY PROTEIN: fibronectin [Equus caballus]	gi|194211292|XP_001489154.2| PREDICTED: LOW QUALITY PROTEIN: fibronectin [Equus caballus]	32280	275586	1200	1052	141	136	85109	1	419.229	1254.67	3	1254.67	-0.0013	1	12.83	K	NNQKSEPLIGR	R
1	1	gi|194211292|XP_001489154.2| PREDICTED: LOW QUALITY PROTEIN: fibronectin [Equus caballus]	gi|194211292|XP_001489154.2| PREDICTED: LOW QUALITY PROTEIN: fibronectin [Equus caballus]	32280	275586	1200	1052	141	136	85110	1	419.229	1254.67	3	1254.67	-0.0013	1	6.06	K	NNQKSEPLIGR	R
1	1	gi|194211292|XP_001489154.2| PREDICTED: LOW QUALITY PROTEIN: fibronectin [Equus caballus]	gi|194211292|XP_001489154.2| PREDICTED: LOW QUALITY PROTEIN: fibronectin [Equus caballus]	32280	275586	1200	1052	141	136	85111	1	628.342	1254.67	2	1254.67	0.0006	1	35.6	K	NNQKSEPLIGR	R
1	1	gi|194211292|XP_001489154.2| PREDICTED: LOW QUALITY PROTEIN: fibronectin [Equus caballus]	gi|194211292|XP_001489154.2| PREDICTED: LOW QUALITY PROTEIN: fibronectin [Equus caballus]	32280	275586	1200	1052	141	136	85112	1	628.342	1254.67	2	1254.67	0.0006	1	42.07	K	NNQKSEPLIGR	R
1	1	gi|194211292|XP_001489154.2| PREDICTED: LOW QUALITY PROTEIN: fibronectin [Equus caballus]	gi|194211292|XP_001489154.2| PREDICTED: LOW QUALITY PROTEIN: fibronectin [Equus caballus]	32280	275586	1200	1052	141	136	85113	1	628.342	1254.67	2	1254.67	0.0006	1	40.2	K	NNQKSEPLIGR	R
1	1	gi|194211292|XP_001489154.2| PREDICTED: LOW QUALITY PROTEIN: fibronectin [Equus caballus]	gi|194211292|XP_001489154.2| PREDICTED: LOW QUALITY PROTEIN: fibronectin [Equus caballus]	32280	275586	1200	1052	141	136	85114	1	628.342	1254.67	2	1254.67	0.0006	1	47.81	K	NNQKSEPLIGR	R
1	1	gi|194211292|XP_001489154.2| PREDICTED: LOW QUALITY PROTEIN: fibronectin [Equus caballus]	gi|194211292|XP_001489154.2| PREDICTED: LOW QUALITY PROTEIN: fibronectin [Equus caballus]	32280	275586	1200	1052	141	136	85115	1	628.342	1254.67	2	1254.67	0.0006	1	43.7	K	NNQKSEPLIGR	R
1	1	gi|194211292|XP_001489154.2| PREDICTED: LOW QUALITY PROTEIN: fibronectin [Equus caballus]	gi|194211292|XP_001489154.2| PREDICTED: LOW QUALITY PROTEIN: fibronectin [Equus caballus]	32280	275586	1200	1052	141	136	86188	1	425.875	1274.6	3	1274.6	-0.0016	0	30.73	K	TYHVGEQWQK	E
1	1	gi|194211292|XP_001489154.2| PREDICTED: LOW QUALITY PROTEIN: fibronectin [Equus caballus]	gi|194211292|XP_001489154.2| PREDICTED: LOW QUALITY PROTEIN: fibronectin [Equus caballus]	32280	275586	1200	1052	141	136	86189	1	425.875	1274.6	3	1274.6	-0.0016	0	27.65	K	TYHVGEQWQK	E
1	1	gi|194211292|XP_001489154.2| PREDICTED: LOW QUALITY PROTEIN: fibronectin [Equus caballus]	gi|194211292|XP_001489154.2| PREDICTED: LOW QUALITY PROTEIN: fibronectin [Equus caballus]	32280	275586	1200	1052	141	136	86190	1	425.875	1274.6	3	1274.6	-0.0016	0	44.86	K	TYHVGEQWQK	E
1	1	gi|194211292|XP_001489154.2| PREDICTED: LOW QUALITY PROTEIN: fibronectin [Equus caballus]	gi|194211292|XP_001489154.2| PREDICTED: LOW QUALITY PROTEIN: fibronectin [Equus caballus]	32280	275586	1200	1052	141	136	86191	1	425.875	1274.6	3	1274.6	-0.0016	0	27.49	K	TYHVGEQWQK	E
1	1	gi|194211292|XP_001489154.2| PREDICTED: LOW QUALITY PROTEIN: fibronectin [Equus caballus]	gi|194211292|XP_001489154.2| PREDICTED: LOW QUALITY PROTEIN: fibronectin [Equus caballus]	32280	275586	1200	1052	141	136	86192	1	425.875	1274.6	3	1274.6	-0.0016	0	41.93	K	TYHVGEQWQK	E
1	1	gi|194211292|XP_001489154.2| PREDICTED: LOW QUALITY PROTEIN: fibronectin [Equus caballus]	gi|194211292|XP_001489154.2| PREDICTED: LOW QUALITY PROTEIN: fibronectin [Equus caballus]	32280	275586	1200	1052	141	136	86193	1	638.309	1274.6	2	1274.6	-0.0005	0	33.61	K	TYHVGEQWQK	E
1	1	gi|194211292|XP_001489154.2| PREDICTED: LOW QUALITY PROTEIN: fibronectin [Equus caballus]	gi|194211292|XP_001489154.2| PREDICTED: LOW QUALITY PROTEIN: fibronectin [Equus caballus]	32280	275586	1200	1052	141	136	86194	1	638.309	1274.6	2	1274.6	-0.0005	0	45.26	K	TYHVGEQWQK	E
1	1	gi|194211292|XP_001489154.2| PREDICTED: LOW QUALITY PROTEIN: fibronectin [Equus caballus]	gi|194211292|XP_001489154.2| PREDICTED: LOW QUALITY PROTEIN: fibronectin [Equus caballus]	32280	275586	1200	1052	141	136	86195	1	638.309	1274.6	2	1274.6	-0.0005	0	38.54	K	TYHVGEQWQK	E
1	1	gi|194211292|XP_001489154.2| PREDICTED: LOW QUALITY PROTEIN: fibronectin [Equus caballus]	gi|194211292|XP_001489154.2| PREDICTED: LOW QUALITY PROTEIN: fibronectin [Equus caballus]	32280	275586	1200	1052	141	136	86196	1	638.309	1274.6	2	1274.6	-0.0005	0	32.23	K	TYHVGEQWQK	E
1	1	gi|194211292|XP_001489154.2| PREDICTED: LOW QUALITY PROTEIN: fibronectin [Equus caballus]	gi|194211292|XP_001489154.2| PREDICTED: LOW QUALITY PROTEIN: fibronectin [Equus caballus]	32280	275586	1200	1052	141	136	86197	1	638.309	1274.6	2	1274.6	-0.0005	0	29.51	K	TYHVGEQWQK	E
1	1	gi|194211292|XP_001489154.2| PREDICTED: LOW QUALITY PROTEIN: fibronectin [Equus caballus]	gi|194211292|XP_001489154.2| PREDICTED: LOW QUALITY PROTEIN: fibronectin [Equus caballus]	32280	275586	1200	1052	141	136	86451	1	427.549	1279.63	3	1279.63	-0.003	0	29.4	R	HHPEHTGGRPR	E
1	1	gi|194211292|XP_001489154.2| PREDICTED: LOW QUALITY PROTEIN: fibronectin [Equus caballus]	gi|194211292|XP_001489154.2| PREDICTED: LOW QUALITY PROTEIN: fibronectin [Equus caballus]	32280	275586	1200	1052	141	136	86452	1	427.549	1279.63	3	1279.63	-0.003	0	29.91	R	HHPEHTGGRPR	E
1	1	gi|194211292|XP_001489154.2| PREDICTED: LOW QUALITY PROTEIN: fibronectin [Equus caballus]	gi|194211292|XP_001489154.2| PREDICTED: LOW QUALITY PROTEIN: fibronectin [Equus caballus]	32280	275586	1200	1052	141	136	86453	1	427.549	1279.63	3	1279.63	-0.003	0	28.33	R	HHPEHTGGRPR	E
1	1	gi|194211292|XP_001489154.2| PREDICTED: LOW QUALITY PROTEIN: fibronectin [Equus caballus]	gi|194211292|XP_001489154.2| PREDICTED: LOW QUALITY PROTEIN: fibronectin [Equus caballus]	32280	275586	1200	1052	141	136	86454	1	427.549	1279.63	3	1279.63	-0.003	0	31.48	R	HHPEHTGGRPR	E
1	1	gi|194211292|XP_001489154.2| PREDICTED: LOW QUALITY PROTEIN: fibronectin [Equus caballus]	gi|194211292|XP_001489154.2| PREDICTED: LOW QUALITY PROTEIN: fibronectin [Equus caballus]	32280	275586	1200	1052	141	136	86455	1	427.549	1279.63	3	1279.63	-0.003	0	31.53	R	HHPEHTGGRPR	E
1	1	gi|194211292|XP_001489154.2| PREDICTED: LOW QUALITY PROTEIN: fibronectin [Equus caballus]	gi|194211292|XP_001489154.2| PREDICTED: LOW QUALITY PROTEIN: fibronectin [Equus caballus]	32280	275586	1200	1052	141	136	86456	1	427.549	1279.63	3	1279.63	-0.0029	0	14.21	R	HHPEHTGGRPR	E
1	1	gi|194211292|XP_001489154.2| PREDICTED: LOW QUALITY PROTEIN: fibronectin [Equus caballus]	gi|194211292|XP_001489154.2| PREDICTED: LOW QUALITY PROTEIN: fibronectin [Equus caballus]	32280	275586	1200	1052	141	136	86457	1	427.549	1279.63	3	1279.63	-0.0029	0	7.56	R	HHPEHTGGRPR	E
1	1	gi|194211292|XP_001489154.2| PREDICTED: LOW QUALITY PROTEIN: fibronectin [Equus caballus]	gi|194211292|XP_001489154.2| PREDICTED: LOW QUALITY PROTEIN: fibronectin [Equus caballus]	32280	275586	1200	1052	141	136	86458	1	427.549	1279.63	3	1279.63	-0.0029	0	15.39	R	HHPEHTGGRPR	E
1	1	gi|194211292|XP_001489154.2| PREDICTED: LOW QUALITY PROTEIN: fibronectin [Equus caballus]	gi|194211292|XP_001489154.2| PREDICTED: LOW QUALITY PROTEIN: fibronectin [Equus caballus]	32280	275586	1200	1052	141	136	86459	1	427.549	1279.63	3	1279.63	-0.0029	0	5.91	R	HHPEHTGGRPR	E
1	1	gi|194211292|XP_001489154.2| PREDICTED: LOW QUALITY PROTEIN: fibronectin [Equus caballus]	gi|194211292|XP_001489154.2| PREDICTED: LOW QUALITY PROTEIN: fibronectin [Equus caballus]	32280	275586	1200	1052	141	136	86460	1	427.549	1279.63	3	1279.63	-0.0029	0	23.71	R	HHPEHTGGRPR	E
1	1	gi|194211292|XP_001489154.2| PREDICTED: LOW QUALITY PROTEIN: fibronectin [Equus caballus]	gi|194211292|XP_001489154.2| PREDICTED: LOW QUALITY PROTEIN: fibronectin [Equus caballus]	32280	275586	1200	1052	141	136	86461	1	640.82	1279.63	2	1279.63	-0.0021	0	14.3	R	HHPEHTGGRPR	E
1	1	gi|194211292|XP_001489154.2| PREDICTED: LOW QUALITY PROTEIN: fibronectin [Equus caballus]	gi|194211292|XP_001489154.2| PREDICTED: LOW QUALITY PROTEIN: fibronectin [Equus caballus]	32280	275586	1200	1052	141	136	86462	1	640.82	1279.63	2	1279.63	-0.0021	0	14.52	R	HHPEHTGGRPR	E
1	1	gi|194211292|XP_001489154.2| PREDICTED: LOW QUALITY PROTEIN: fibronectin [Equus caballus]	gi|194211292|XP_001489154.2| PREDICTED: LOW QUALITY PROTEIN: fibronectin [Equus caballus]	32280	275586	1200	1052	141	136	86463	1	640.82	1279.63	2	1279.63	-0.0021	0	13.74	R	HHPEHTGGRPR	E
1	1	gi|194211292|XP_001489154.2| PREDICTED: LOW QUALITY PROTEIN: fibronectin [Equus caballus]	gi|194211292|XP_001489154.2| PREDICTED: LOW QUALITY PROTEIN: fibronectin [Equus caballus]	32280	275586	1200	1052	141	136	86464	2	640.82	1279.63	2	1279.63	-0.0021	0	3.82	R	HHPEHTGGRPR	E
1	1	gi|194211292|XP_001489154.2| PREDICTED: LOW QUALITY PROTEIN: fibronectin [Equus caballus]	gi|194211292|XP_001489154.2| PREDICTED: LOW QUALITY PROTEIN: fibronectin [Equus caballus]	32280	275586	1200	1052	141	136	86465	1	640.82	1279.63	2	1279.63	-0.0021	0	7.65	R	HHPEHTGGRPR	E
1	1	gi|194211292|XP_001489154.2| PREDICTED: LOW QUALITY PROTEIN: fibronectin [Equus caballus]	gi|194211292|XP_001489154.2| PREDICTED: LOW QUALITY PROTEIN: fibronectin [Equus caballus]	32280	275586	1200	1052	141	136	86466	2	427.549	1279.63	3	1279.63	-0.002	0	5.54	R	HHPEHTGGRPR	E
1	1	gi|194211292|XP_001489154.2| PREDICTED: LOW QUALITY PROTEIN: fibronectin [Equus caballus]	gi|194211292|XP_001489154.2| PREDICTED: LOW QUALITY PROTEIN: fibronectin [Equus caballus]	32280	275586	1200	1052	141	136	86468	2	427.549	1279.63	3	1279.63	-0.002	0	9.87	R	HHPEHTGGRPR	E
1	1	gi|194211292|XP_001489154.2| PREDICTED: LOW QUALITY PROTEIN: fibronectin [Equus caballus]	gi|194211292|XP_001489154.2| PREDICTED: LOW QUALITY PROTEIN: fibronectin [Equus caballus]	32280	275586	1200	1052	141	136	86469	2	427.549	1279.63	3	1279.63	-0.002	0	8.95	R	HHPEHTGGRPR	E
1	1	gi|194211292|XP_001489154.2| PREDICTED: LOW QUALITY PROTEIN: fibronectin [Equus caballus]	gi|194211292|XP_001489154.2| PREDICTED: LOW QUALITY PROTEIN: fibronectin [Equus caballus]	32280	275586	1200	1052	141	136	87089	1	646.366	1290.72	2	1290.72	-0.0016	0	81.25	R	GATYNIIVEALK	D
1	1	gi|194211292|XP_001489154.2| PREDICTED: LOW QUALITY PROTEIN: fibronectin [Equus caballus]	gi|194211292|XP_001489154.2| PREDICTED: LOW QUALITY PROTEIN: fibronectin [Equus caballus]	32280	275586	1200	1052	141	136	87090	1	646.366	1290.72	2	1290.72	-0.0016	0	72.65	R	GATYNIIVEALK	D
1	1	gi|194211292|XP_001489154.2| PREDICTED: LOW QUALITY PROTEIN: fibronectin [Equus caballus]	gi|194211292|XP_001489154.2| PREDICTED: LOW QUALITY PROTEIN: fibronectin [Equus caballus]	32280	275586	1200	1052	141	136	87091	1	646.366	1290.72	2	1290.72	-0.0016	0	69.85	R	GATYNIIVEALK	D
1	1	gi|194211292|XP_001489154.2| PREDICTED: LOW QUALITY PROTEIN: fibronectin [Equus caballus]	gi|194211292|XP_001489154.2| PREDICTED: LOW QUALITY PROTEIN: fibronectin [Equus caballus]	32280	275586	1200	1052	141	136	87092	1	646.366	1290.72	2	1290.72	-0.0016	0	66.36	R	GATYNIIVEALK	D
1	1	gi|194211292|XP_001489154.2| PREDICTED: LOW QUALITY PROTEIN: fibronectin [Equus caballus]	gi|194211292|XP_001489154.2| PREDICTED: LOW QUALITY PROTEIN: fibronectin [Equus caballus]	32280	275586	1200	1052	141	136	87093	1	646.366	1290.72	2	1290.72	-0.0016	0	67.59	R	GATYNIIVEALK	D
1	1	gi|194211292|XP_001489154.2| PREDICTED: LOW QUALITY PROTEIN: fibronectin [Equus caballus]	gi|194211292|XP_001489154.2| PREDICTED: LOW QUALITY PROTEIN: fibronectin [Equus caballus]	32280	275586	1200	1052	141	136	87120	1	431.521	1291.54	3	1291.54	0.002	0	22.37	K	WCHDNGVNYK	I
1	1	gi|194211292|XP_001489154.2| PREDICTED: LOW QUALITY PROTEIN: fibronectin [Equus caballus]	gi|194211292|XP_001489154.2| PREDICTED: LOW QUALITY PROTEIN: fibronectin [Equus caballus]	32280	275586	1200	1052	141	136	87121	1	431.521	1291.54	3	1291.54	0.002	0	15	K	WCHDNGVNYK	I
1	1	gi|194211292|XP_001489154.2| PREDICTED: LOW QUALITY PROTEIN: fibronectin [Equus caballus]	gi|194211292|XP_001489154.2| PREDICTED: LOW QUALITY PROTEIN: fibronectin [Equus caballus]	32280	275586	1200	1052	141	136	87122	1	431.521	1291.54	3	1291.54	0.002	0	19.22	K	WCHDNGVNYK	I
1	1	gi|194211292|XP_001489154.2| PREDICTED: LOW QUALITY PROTEIN: fibronectin [Equus caballus]	gi|194211292|XP_001489154.2| PREDICTED: LOW QUALITY PROTEIN: fibronectin [Equus caballus]	32280	275586	1200	1052	141	136	87123	1	431.521	1291.54	3	1291.54	0.002	0	18.38	K	WCHDNGVNYK	I
1	1	gi|194211292|XP_001489154.2| PREDICTED: LOW QUALITY PROTEIN: fibronectin [Equus caballus]	gi|194211292|XP_001489154.2| PREDICTED: LOW QUALITY PROTEIN: fibronectin [Equus caballus]	32280	275586	1200	1052	141	136	87124	1	431.521	1291.54	3	1291.54	0.002	0	17.16	K	WCHDNGVNYK	I
1	1	gi|194211292|XP_001489154.2| PREDICTED: LOW QUALITY PROTEIN: fibronectin [Equus caballus]	gi|194211292|XP_001489154.2| PREDICTED: LOW QUALITY PROTEIN: fibronectin [Equus caballus]	32280	275586	1200	1052	141	136	87146	1	646.837	1291.66	2	1291.67	-0.0066	0	75.54	R	DLQFVEVTDVK	I
1	1	gi|194211292|XP_001489154.2| PREDICTED: LOW QUALITY PROTEIN: fibronectin [Equus caballus]	gi|194211292|XP_001489154.2| PREDICTED: LOW QUALITY PROTEIN: fibronectin [Equus caballus]	32280	275586	1200	1052	141	136	87147	1	646.837	1291.66	2	1291.67	-0.0066	0	74.73	R	DLQFVEVTDVK	I
1	1	gi|194211292|XP_001489154.2| PREDICTED: LOW QUALITY PROTEIN: fibronectin [Equus caballus]	gi|194211292|XP_001489154.2| PREDICTED: LOW QUALITY PROTEIN: fibronectin [Equus caballus]	32280	275586	1200	1052	141	136	87148	1	646.837	1291.66	2	1291.67	-0.0066	0	66.8	R	DLQFVEVTDVK	I
1	1	gi|194211292|XP_001489154.2| PREDICTED: LOW QUALITY PROTEIN: fibronectin [Equus caballus]	gi|194211292|XP_001489154.2| PREDICTED: LOW QUALITY PROTEIN: fibronectin [Equus caballus]	32280	275586	1200	1052	141	136	87149	1	646.837	1291.66	2	1291.67	-0.0066	0	57.6	R	DLQFVEVTDVK	I
1	1	gi|194211292|XP_001489154.2| PREDICTED: LOW QUALITY PROTEIN: fibronectin [Equus caballus]	gi|194211292|XP_001489154.2| PREDICTED: LOW QUALITY PROTEIN: fibronectin [Equus caballus]	32280	275586	1200	1052	141	136	87150	1	646.837	1291.66	2	1291.67	-0.0066	0	66.52	R	DLQFVEVTDVK	I
1	1	gi|194211292|XP_001489154.2| PREDICTED: LOW QUALITY PROTEIN: fibronectin [Equus caballus]	gi|194211292|XP_001489154.2| PREDICTED: LOW QUALITY PROTEIN: fibronectin [Equus caballus]	32280	275586	1200	1052	141	136	88362	1	659.825	1317.64	2	1317.64	-0.0031	0	53.53	K	GEWTCKPIAEK	C
1	1	gi|194211292|XP_001489154.2| PREDICTED: LOW QUALITY PROTEIN: fibronectin [Equus caballus]	gi|194211292|XP_001489154.2| PREDICTED: LOW QUALITY PROTEIN: fibronectin [Equus caballus]	32280	275586	1200	1052	141	136	88363	1	659.825	1317.64	2	1317.64	-0.0031	0	49.38	K	GEWTCKPIAEK	C
1	1	gi|194211292|XP_001489154.2| PREDICTED: LOW QUALITY PROTEIN: fibronectin [Equus caballus]	gi|194211292|XP_001489154.2| PREDICTED: LOW QUALITY PROTEIN: fibronectin [Equus caballus]	32280	275586	1200	1052	141	136	88364	1	659.825	1317.64	2	1317.64	-0.0031	0	32.95	K	GEWTCKPIAEK	C
1	1	gi|194211292|XP_001489154.2| PREDICTED: LOW QUALITY PROTEIN: fibronectin [Equus caballus]	gi|194211292|XP_001489154.2| PREDICTED: LOW QUALITY PROTEIN: fibronectin [Equus caballus]	32280	275586	1200	1052	141	136	88365	1	659.825	1317.64	2	1317.64	-0.0031	0	48.99	K	GEWTCKPIAEK	C
1	1	gi|194211292|XP_001489154.2| PREDICTED: LOW QUALITY PROTEIN: fibronectin [Equus caballus]	gi|194211292|XP_001489154.2| PREDICTED: LOW QUALITY PROTEIN: fibronectin [Equus caballus]	32280	275586	1200	1052	141	136	88366	1	659.825	1317.64	2	1317.64	-0.0031	0	38.5	K	GEWTCKPIAEK	C
1	1	gi|194211292|XP_001489154.2| PREDICTED: LOW QUALITY PROTEIN: fibronectin [Equus caballus]	gi|194211292|XP_001489154.2| PREDICTED: LOW QUALITY PROTEIN: fibronectin [Equus caballus]	32280	275586	1200	1052	141	136	88367	1	440.219	1317.64	3	1317.64	-0.0024	0	26.66	K	GEWTCKPIAEK	C
1	1	gi|194211292|XP_001489154.2| PREDICTED: LOW QUALITY PROTEIN: fibronectin [Equus caballus]	gi|194211292|XP_001489154.2| PREDICTED: LOW QUALITY PROTEIN: fibronectin [Equus caballus]	32280	275586	1200	1052	141	136	88368	1	440.219	1317.64	3	1317.64	-0.0024	0	28.07	K	GEWTCKPIAEK	C
1	1	gi|194211292|XP_001489154.2| PREDICTED: LOW QUALITY PROTEIN: fibronectin [Equus caballus]	gi|194211292|XP_001489154.2| PREDICTED: LOW QUALITY PROTEIN: fibronectin [Equus caballus]	32280	275586	1200	1052	141	136	88369	1	440.219	1317.64	3	1317.64	-0.0024	0	25.27	K	GEWTCKPIAEK	C
1	1	gi|194211292|XP_001489154.2| PREDICTED: LOW QUALITY PROTEIN: fibronectin [Equus caballus]	gi|194211292|XP_001489154.2| PREDICTED: LOW QUALITY PROTEIN: fibronectin [Equus caballus]	32280	275586	1200	1052	141	136	88370	1	440.219	1317.64	3	1317.64	-0.0024	0	25.5	K	GEWTCKPIAEK	C
1	1	gi|194211292|XP_001489154.2| PREDICTED: LOW QUALITY PROTEIN: fibronectin [Equus caballus]	gi|194211292|XP_001489154.2| PREDICTED: LOW QUALITY PROTEIN: fibronectin [Equus caballus]	32280	275586	1200	1052	141	136	88371	1	440.219	1317.64	3	1317.64	-0.0024	0	23.24	K	GEWTCKPIAEK	C
1	1	gi|194211292|XP_001489154.2| PREDICTED: LOW QUALITY PROTEIN: fibronectin [Equus caballus]	gi|194211292|XP_001489154.2| PREDICTED: LOW QUALITY PROTEIN: fibronectin [Equus caballus]	32280	275586	1200	1052	141	136	88372	1	440.232	1317.68	3	1317.68	-0.0023	0	26.57	R	ESKPLTGEQTTK	L
1	1	gi|194211292|XP_001489154.2| PREDICTED: LOW QUALITY PROTEIN: fibronectin [Equus caballus]	gi|194211292|XP_001489154.2| PREDICTED: LOW QUALITY PROTEIN: fibronectin [Equus caballus]	32280	275586	1200	1052	141	136	88373	1	440.232	1317.68	3	1317.68	-0.0023	0	21.38	R	ESKPLTGEQTTK	L
1	1	gi|194211292|XP_001489154.2| PREDICTED: LOW QUALITY PROTEIN: fibronectin [Equus caballus]	gi|194211292|XP_001489154.2| PREDICTED: LOW QUALITY PROTEIN: fibronectin [Equus caballus]	32280	275586	1200	1052	141	136	88374	1	440.232	1317.68	3	1317.68	-0.0023	0	28.63	R	ESKPLTGEQTTK	L
1	1	gi|194211292|XP_001489154.2| PREDICTED: LOW QUALITY PROTEIN: fibronectin [Equus caballus]	gi|194211292|XP_001489154.2| PREDICTED: LOW QUALITY PROTEIN: fibronectin [Equus caballus]	32280	275586	1200	1052	141	136	88375	1	440.232	1317.68	3	1317.68	-0.0023	0	38.59	R	ESKPLTGEQTTK	L
1	1	gi|194211292|XP_001489154.2| PREDICTED: LOW QUALITY PROTEIN: fibronectin [Equus caballus]	gi|194211292|XP_001489154.2| PREDICTED: LOW QUALITY PROTEIN: fibronectin [Equus caballus]	32280	275586	1200	1052	141	136	88376	1	440.232	1317.68	3	1317.68	-0.0023	0	23.77	R	ESKPLTGEQTTK	L
1	1	gi|194211292|XP_001489154.2| PREDICTED: LOW QUALITY PROTEIN: fibronectin [Equus caballus]	gi|194211292|XP_001489154.2| PREDICTED: LOW QUALITY PROTEIN: fibronectin [Equus caballus]	32280	275586	1200	1052	141	136	88377	1	659.845	1317.68	2	1317.68	-0.0022	0	44	R	ESKPLTGEQTTK	L
1	1	gi|194211292|XP_001489154.2| PREDICTED: LOW QUALITY PROTEIN: fibronectin [Equus caballus]	gi|194211292|XP_001489154.2| PREDICTED: LOW QUALITY PROTEIN: fibronectin [Equus caballus]	32280	275586	1200	1052	141	136	88378	1	659.845	1317.68	2	1317.68	-0.0022	0	41.84	R	ESKPLTGEQTTK	L
1	1	gi|194211292|XP_001489154.2| PREDICTED: LOW QUALITY PROTEIN: fibronectin [Equus caballus]	gi|194211292|XP_001489154.2| PREDICTED: LOW QUALITY PROTEIN: fibronectin [Equus caballus]	32280	275586	1200	1052	141	136	88379	1	659.845	1317.68	2	1317.68	-0.0022	0	59.33	R	ESKPLTGEQTTK	L
1	1	gi|194211292|XP_001489154.2| PREDICTED: LOW QUALITY PROTEIN: fibronectin [Equus caballus]	gi|194211292|XP_001489154.2| PREDICTED: LOW QUALITY PROTEIN: fibronectin [Equus caballus]	32280	275586	1200	1052	141	136	88380	1	659.845	1317.68	2	1317.68	-0.0022	0	51.07	R	ESKPLTGEQTTK	L
1	1	gi|194211292|XP_001489154.2| PREDICTED: LOW QUALITY PROTEIN: fibronectin [Equus caballus]	gi|194211292|XP_001489154.2| PREDICTED: LOW QUALITY PROTEIN: fibronectin [Equus caballus]	32280	275586	1200	1052	141	136	88381	1	659.845	1317.68	2	1317.68	-0.0022	0	51.35	R	ESKPLTGEQTTK	L
1	1	gi|194211292|XP_001489154.2| PREDICTED: LOW QUALITY PROTEIN: fibronectin [Equus caballus]	gi|194211292|XP_001489154.2| PREDICTED: LOW QUALITY PROTEIN: fibronectin [Equus caballus]	32280	275586	1200	1052	141	136	88581	1	662.359	1322.7	2	1322.71	-0.0022	0	50.72	K	LGVRPSQGGEAPR	E
1	1	gi|194211292|XP_001489154.2| PREDICTED: LOW QUALITY PROTEIN: fibronectin [Equus caballus]	gi|194211292|XP_001489154.2| PREDICTED: LOW QUALITY PROTEIN: fibronectin [Equus caballus]	32280	275586	1200	1052	141	136	88582	1	662.359	1322.7	2	1322.71	-0.0022	0	41.13	K	LGVRPSQGGEAPR	E
1	1	gi|194211292|XP_001489154.2| PREDICTED: LOW QUALITY PROTEIN: fibronectin [Equus caballus]	gi|194211292|XP_001489154.2| PREDICTED: LOW QUALITY PROTEIN: fibronectin [Equus caballus]	32280	275586	1200	1052	141	136	88583	1	662.359	1322.7	2	1322.71	-0.0022	0	48.76	K	LGVRPSQGGEAPR	E
1	1	gi|194211292|XP_001489154.2| PREDICTED: LOW QUALITY PROTEIN: fibronectin [Equus caballus]	gi|194211292|XP_001489154.2| PREDICTED: LOW QUALITY PROTEIN: fibronectin [Equus caballus]	32280	275586	1200	1052	141	136	88584	1	662.359	1322.7	2	1322.71	-0.0022	0	46.54	K	LGVRPSQGGEAPR	E
1	1	gi|194211292|XP_001489154.2| PREDICTED: LOW QUALITY PROTEIN: fibronectin [Equus caballus]	gi|194211292|XP_001489154.2| PREDICTED: LOW QUALITY PROTEIN: fibronectin [Equus caballus]	32280	275586	1200	1052	141	136	88585	1	662.359	1322.7	2	1322.71	-0.0022	0	47.07	K	LGVRPSQGGEAPR	E
1	1	gi|194211292|XP_001489154.2| PREDICTED: LOW QUALITY PROTEIN: fibronectin [Equus caballus]	gi|194211292|XP_001489154.2| PREDICTED: LOW QUALITY PROTEIN: fibronectin [Equus caballus]	32280	275586	1200	1052	141	136	88586	1	441.909	1322.7	3	1322.71	-0.0019	0	59.04	K	LGVRPSQGGEAPR	E
1	1	gi|194211292|XP_001489154.2| PREDICTED: LOW QUALITY PROTEIN: fibronectin [Equus caballus]	gi|194211292|XP_001489154.2| PREDICTED: LOW QUALITY PROTEIN: fibronectin [Equus caballus]	32280	275586	1200	1052	141	136	88587	1	441.909	1322.7	3	1322.71	-0.0019	0	61.3	K	LGVRPSQGGEAPR	E
1	1	gi|194211292|XP_001489154.2| PREDICTED: LOW QUALITY PROTEIN: fibronectin [Equus caballus]	gi|194211292|XP_001489154.2| PREDICTED: LOW QUALITY PROTEIN: fibronectin [Equus caballus]	32280	275586	1200	1052	141	136	88588	1	441.909	1322.7	3	1322.71	-0.0019	0	49.34	K	LGVRPSQGGEAPR	E
1	1	gi|194211292|XP_001489154.2| PREDICTED: LOW QUALITY PROTEIN: fibronectin [Equus caballus]	gi|194211292|XP_001489154.2| PREDICTED: LOW QUALITY PROTEIN: fibronectin [Equus caballus]	32280	275586	1200	1052	141	136	88589	1	441.909	1322.7	3	1322.71	-0.0019	0	54.19	K	LGVRPSQGGEAPR	E
1	1	gi|194211292|XP_001489154.2| PREDICTED: LOW QUALITY PROTEIN: fibronectin [Equus caballus]	gi|194211292|XP_001489154.2| PREDICTED: LOW QUALITY PROTEIN: fibronectin [Equus caballus]	32280	275586	1200	1052	141	136	88590	1	441.909	1322.7	3	1322.71	-0.0019	0	48.26	K	LGVRPSQGGEAPR	E
1	1	gi|194211292|XP_001489154.2| PREDICTED: LOW QUALITY PROTEIN: fibronectin [Equus caballus]	gi|194211292|XP_001489154.2| PREDICTED: LOW QUALITY PROTEIN: fibronectin [Equus caballus]	32280	275586	1200	1052	141	136	89572	1	675.345	1348.67	2	1348.68	-0.0028	0	44.27	R	WLPSSSPVTGYR	V
1	1	gi|194211292|XP_001489154.2| PREDICTED: LOW QUALITY PROTEIN: fibronectin [Equus caballus]	gi|194211292|XP_001489154.2| PREDICTED: LOW QUALITY PROTEIN: fibronectin [Equus caballus]	32280	275586	1200	1052	141	136	89573	1	675.345	1348.67	2	1348.68	-0.0028	0	48.01	R	WLPSSSPVTGYR	V
1	1	gi|194211292|XP_001489154.2| PREDICTED: LOW QUALITY PROTEIN: fibronectin [Equus caballus]	gi|194211292|XP_001489154.2| PREDICTED: LOW QUALITY PROTEIN: fibronectin [Equus caballus]	32280	275586	1200	1052	141	136	89574	1	675.345	1348.67	2	1348.68	-0.0028	0	44.23	R	WLPSSSPVTGYR	V
1	1	gi|194211292|XP_001489154.2| PREDICTED: LOW QUALITY PROTEIN: fibronectin [Equus caballus]	gi|194211292|XP_001489154.2| PREDICTED: LOW QUALITY PROTEIN: fibronectin [Equus caballus]	32280	275586	1200	1052	141	136	89575	1	675.345	1348.67	2	1348.68	-0.0028	0	50.06	R	WLPSSSPVTGYR	V
1	1	gi|194211292|XP_001489154.2| PREDICTED: LOW QUALITY PROTEIN: fibronectin [Equus caballus]	gi|194211292|XP_001489154.2| PREDICTED: LOW QUALITY PROTEIN: fibronectin [Equus caballus]	32280	275586	1200	1052	141	136	89576	1	675.345	1348.67	2	1348.68	-0.0028	0	40.22	R	WLPSSSPVTGYR	V
1	1	gi|194211292|XP_001489154.2| PREDICTED: LOW QUALITY PROTEIN: fibronectin [Equus caballus]	gi|194211292|XP_001489154.2| PREDICTED: LOW QUALITY PROTEIN: fibronectin [Equus caballus]	32280	275586	1200	1052	141	136	89821	1	678.349	1354.68	2	1354.69	-0.0053	0	37.95	K	IYLYTLNDNAR	S
1	1	gi|194211292|XP_001489154.2| PREDICTED: LOW QUALITY PROTEIN: fibronectin [Equus caballus]	gi|194211292|XP_001489154.2| PREDICTED: LOW QUALITY PROTEIN: fibronectin [Equus caballus]	32280	275586	1200	1052	141	136	89822	1	678.349	1354.68	2	1354.69	-0.0053	0	28.48	K	IYLYTLNDNAR	S
1	1	gi|194211292|XP_001489154.2| PREDICTED: LOW QUALITY PROTEIN: fibronectin [Equus caballus]	gi|194211292|XP_001489154.2| PREDICTED: LOW QUALITY PROTEIN: fibronectin [Equus caballus]	32280	275586	1200	1052	141	136	89823	1	678.349	1354.68	2	1354.69	-0.0053	0	29.2	K	IYLYTLNDNAR	S
1	1	gi|194211292|XP_001489154.2| PREDICTED: LOW QUALITY PROTEIN: fibronectin [Equus caballus]	gi|194211292|XP_001489154.2| PREDICTED: LOW QUALITY PROTEIN: fibronectin [Equus caballus]	32280	275586	1200	1052	141	136	89824	1	678.349	1354.68	2	1354.69	-0.0053	0	15.48	K	IYLYTLNDNAR	S
1	1	gi|194211292|XP_001489154.2| PREDICTED: LOW QUALITY PROTEIN: fibronectin [Equus caballus]	gi|194211292|XP_001489154.2| PREDICTED: LOW QUALITY PROTEIN: fibronectin [Equus caballus]	32280	275586	1200	1052	141	136	89825	1	678.349	1354.68	2	1354.69	-0.0053	0	27.65	K	IYLYTLNDNAR	S
1	1	gi|194211292|XP_001489154.2| PREDICTED: LOW QUALITY PROTEIN: fibronectin [Equus caballus]	gi|194211292|XP_001489154.2| PREDICTED: LOW QUALITY PROTEIN: fibronectin [Equus caballus]	32280	275586	1200	1052	141	136	89826	1	678.35	1354.69	2	1354.69	-0.0028	0	72.3	K	IYLYTLNDNAR	S
1	1	gi|194211292|XP_001489154.2| PREDICTED: LOW QUALITY PROTEIN: fibronectin [Equus caballus]	gi|194211292|XP_001489154.2| PREDICTED: LOW QUALITY PROTEIN: fibronectin [Equus caballus]	32280	275586	1200	1052	141	136	89827	1	678.35	1354.69	2	1354.69	-0.0028	0	72.28	K	IYLYTLNDNAR	S
1	1	gi|194211292|XP_001489154.2| PREDICTED: LOW QUALITY PROTEIN: fibronectin [Equus caballus]	gi|194211292|XP_001489154.2| PREDICTED: LOW QUALITY PROTEIN: fibronectin [Equus caballus]	32280	275586	1200	1052	141	136	89828	1	678.35	1354.69	2	1354.69	-0.0028	0	72.56	K	IYLYTLNDNAR	S
1	1	gi|194211292|XP_001489154.2| PREDICTED: LOW QUALITY PROTEIN: fibronectin [Equus caballus]	gi|194211292|XP_001489154.2| PREDICTED: LOW QUALITY PROTEIN: fibronectin [Equus caballus]	32280	275586	1200	1052	141	136	89829	1	678.35	1354.69	2	1354.69	-0.0028	0	72.32	K	IYLYTLNDNAR	S
1	1	gi|194211292|XP_001489154.2| PREDICTED: LOW QUALITY PROTEIN: fibronectin [Equus caballus]	gi|194211292|XP_001489154.2| PREDICTED: LOW QUALITY PROTEIN: fibronectin [Equus caballus]	32280	275586	1200	1052	141	136	89830	1	678.35	1354.69	2	1354.69	-0.0028	0	72.48	K	IYLYTLNDNAR	S
1	1	gi|194211292|XP_001489154.2| PREDICTED: LOW QUALITY PROTEIN: fibronectin [Equus caballus]	gi|194211292|XP_001489154.2| PREDICTED: LOW QUALITY PROTEIN: fibronectin [Equus caballus]	32280	275586	1200	1052	141	136	89831	1	678.35	1354.69	2	1354.69	-0.0019	0	60.34	K	IYLYTLNDNAR	S
1	1	gi|194211292|XP_001489154.2| PREDICTED: LOW QUALITY PROTEIN: fibronectin [Equus caballus]	gi|194211292|XP_001489154.2| PREDICTED: LOW QUALITY PROTEIN: fibronectin [Equus caballus]	32280	275586	1200	1052	141	136	89832	1	678.35	1354.69	2	1354.69	-0.0019	0	65.41	K	IYLYTLNDNAR	S
1	1	gi|194211292|XP_001489154.2| PREDICTED: LOW QUALITY PROTEIN: fibronectin [Equus caballus]	gi|194211292|XP_001489154.2| PREDICTED: LOW QUALITY PROTEIN: fibronectin [Equus caballus]	32280	275586	1200	1052	141	136	89833	1	678.35	1354.69	2	1354.69	-0.0019	0	41.91	K	IYLYTLNDNAR	S
1	1	gi|194211292|XP_001489154.2| PREDICTED: LOW QUALITY PROTEIN: fibronectin [Equus caballus]	gi|194211292|XP_001489154.2| PREDICTED: LOW QUALITY PROTEIN: fibronectin [Equus caballus]	32280	275586	1200	1052	141	136	89834	1	678.35	1354.69	2	1354.69	-0.0019	0	61.15	K	IYLYTLNDNAR	S
1	1	gi|194211292|XP_001489154.2| PREDICTED: LOW QUALITY PROTEIN: fibronectin [Equus caballus]	gi|194211292|XP_001489154.2| PREDICTED: LOW QUALITY PROTEIN: fibronectin [Equus caballus]	32280	275586	1200	1052	141	136	89835	3	678.352	1354.69	2	1354.69	0.0005	0	11.06	K	IYLYTLNDNAR	S
1	1	gi|194211292|XP_001489154.2| PREDICTED: LOW QUALITY PROTEIN: fibronectin [Equus caballus]	gi|194211292|XP_001489154.2| PREDICTED: LOW QUALITY PROTEIN: fibronectin [Equus caballus]	32280	275586	1200	1052	141	136	90511	1	687.322	1372.63	2	1372.63	-0.0014	0	57.08	R	TFYQIGDSWEK	Y
1	1	gi|194211292|XP_001489154.2| PREDICTED: LOW QUALITY PROTEIN: fibronectin [Equus caballus]	gi|194211292|XP_001489154.2| PREDICTED: LOW QUALITY PROTEIN: fibronectin [Equus caballus]	32280	275586	1200	1052	141	136	90512	1	687.322	1372.63	2	1372.63	-0.0014	0	52.69	R	TFYQIGDSWEK	Y
1	1	gi|194211292|XP_001489154.2| PREDICTED: LOW QUALITY PROTEIN: fibronectin [Equus caballus]	gi|194211292|XP_001489154.2| PREDICTED: LOW QUALITY PROTEIN: fibronectin [Equus caballus]	32280	275586	1200	1052	141	136	90513	1	687.322	1372.63	2	1372.63	-0.0014	0	52.66	R	TFYQIGDSWEK	Y
1	1	gi|194211292|XP_001489154.2| PREDICTED: LOW QUALITY PROTEIN: fibronectin [Equus caballus]	gi|194211292|XP_001489154.2| PREDICTED: LOW QUALITY PROTEIN: fibronectin [Equus caballus]	32280	275586	1200	1052	141	136	90514	1	687.322	1372.63	2	1372.63	-0.0014	0	47.58	R	TFYQIGDSWEK	Y
1	1	gi|194211292|XP_001489154.2| PREDICTED: LOW QUALITY PROTEIN: fibronectin [Equus caballus]	gi|194211292|XP_001489154.2| PREDICTED: LOW QUALITY PROTEIN: fibronectin [Equus caballus]	32280	275586	1200	1052	141	136	90515	1	687.322	1372.63	2	1372.63	-0.0014	0	43.45	R	TFYQIGDSWEK	Y
1	1	gi|194211292|XP_001489154.2| PREDICTED: LOW QUALITY PROTEIN: fibronectin [Equus caballus]	gi|194211292|XP_001489154.2| PREDICTED: LOW QUALITY PROTEIN: fibronectin [Equus caballus]	32280	275586	1200	1052	141	136	91477	1	467.893	1400.66	3	1400.66	-0.0023	0	37.65	K	HYQINQQWER	T
1	1	gi|194211292|XP_001489154.2| PREDICTED: LOW QUALITY PROTEIN: fibronectin [Equus caballus]	gi|194211292|XP_001489154.2| PREDICTED: LOW QUALITY PROTEIN: fibronectin [Equus caballus]	32280	275586	1200	1052	141	136	91478	1	467.893	1400.66	3	1400.66	-0.0023	0	33.75	K	HYQINQQWER	T
1	1	gi|194211292|XP_001489154.2| PREDICTED: LOW QUALITY PROTEIN: fibronectin [Equus caballus]	gi|194211292|XP_001489154.2| PREDICTED: LOW QUALITY PROTEIN: fibronectin [Equus caballus]	32280	275586	1200	1052	141	136	91479	1	467.893	1400.66	3	1400.66	-0.0023	0	37.82	K	HYQINQQWER	T
1	1	gi|194211292|XP_001489154.2| PREDICTED: LOW QUALITY PROTEIN: fibronectin [Equus caballus]	gi|194211292|XP_001489154.2| PREDICTED: LOW QUALITY PROTEIN: fibronectin [Equus caballus]	32280	275586	1200	1052	141	136	91480	1	467.893	1400.66	3	1400.66	-0.0023	0	38.4	K	HYQINQQWER	T
1	1	gi|194211292|XP_001489154.2| PREDICTED: LOW QUALITY PROTEIN: fibronectin [Equus caballus]	gi|194211292|XP_001489154.2| PREDICTED: LOW QUALITY PROTEIN: fibronectin [Equus caballus]	32280	275586	1200	1052	141	136	91481	1	467.893	1400.66	3	1400.66	-0.0023	0	38.03	K	HYQINQQWER	T
1	1	gi|194211292|XP_001489154.2| PREDICTED: LOW QUALITY PROTEIN: fibronectin [Equus caballus]	gi|194211292|XP_001489154.2| PREDICTED: LOW QUALITY PROTEIN: fibronectin [Equus caballus]	32280	275586	1200	1052	141	136	91482	1	701.336	1400.66	2	1400.66	-0.0018	0	48.85	K	HYQINQQWER	T
1	1	gi|194211292|XP_001489154.2| PREDICTED: LOW QUALITY PROTEIN: fibronectin [Equus caballus]	gi|194211292|XP_001489154.2| PREDICTED: LOW QUALITY PROTEIN: fibronectin [Equus caballus]	32280	275586	1200	1052	141	136	91483	1	701.336	1400.66	2	1400.66	-0.0018	0	46.13	K	HYQINQQWER	T
1	1	gi|194211292|XP_001489154.2| PREDICTED: LOW QUALITY PROTEIN: fibronectin [Equus caballus]	gi|194211292|XP_001489154.2| PREDICTED: LOW QUALITY PROTEIN: fibronectin [Equus caballus]	32280	275586	1200	1052	141	136	91484	1	701.336	1400.66	2	1400.66	-0.0018	0	49.37	K	HYQINQQWER	T
1	1	gi|194211292|XP_001489154.2| PREDICTED: LOW QUALITY PROTEIN: fibronectin [Equus caballus]	gi|194211292|XP_001489154.2| PREDICTED: LOW QUALITY PROTEIN: fibronectin [Equus caballus]	32280	275586	1200	1052	141	136	91485	1	701.336	1400.66	2	1400.66	-0.0018	0	45.73	K	HYQINQQWER	T
1	1	gi|194211292|XP_001489154.2| PREDICTED: LOW QUALITY PROTEIN: fibronectin [Equus caballus]	gi|194211292|XP_001489154.2| PREDICTED: LOW QUALITY PROTEIN: fibronectin [Equus caballus]	32280	275586	1200	1052	141	136	91486	1	701.336	1400.66	2	1400.66	-0.0018	0	49.69	K	HYQINQQWER	T
1	1	gi|194211292|XP_001489154.2| PREDICTED: LOW QUALITY PROTEIN: fibronectin [Equus caballus]	gi|194211292|XP_001489154.2| PREDICTED: LOW QUALITY PROTEIN: fibronectin [Equus caballus]	32280	275586	1200	1052	141	136	92508	1	477.92	1430.74	3	1430.74	-0.003	0	40.96	R	WSRPQAPITGYR	I
1	1	gi|194211292|XP_001489154.2| PREDICTED: LOW QUALITY PROTEIN: fibronectin [Equus caballus]	gi|194211292|XP_001489154.2| PREDICTED: LOW QUALITY PROTEIN: fibronectin [Equus caballus]	32280	275586	1200	1052	141	136	92509	1	477.92	1430.74	3	1430.74	-0.003	0	35.82	R	WSRPQAPITGYR	I
1	1	gi|194211292|XP_001489154.2| PREDICTED: LOW QUALITY PROTEIN: fibronectin [Equus caballus]	gi|194211292|XP_001489154.2| PREDICTED: LOW QUALITY PROTEIN: fibronectin [Equus caballus]	32280	275586	1200	1052	141	136	92510	1	477.92	1430.74	3	1430.74	-0.003	0	41.29	R	WSRPQAPITGYR	I
1	1	gi|194211292|XP_001489154.2| PREDICTED: LOW QUALITY PROTEIN: fibronectin [Equus caballus]	gi|194211292|XP_001489154.2| PREDICTED: LOW QUALITY PROTEIN: fibronectin [Equus caballus]	32280	275586	1200	1052	141	136	92511	1	477.92	1430.74	3	1430.74	-0.003	0	39.28	R	WSRPQAPITGYR	I
1	1	gi|194211292|XP_001489154.2| PREDICTED: LOW QUALITY PROTEIN: fibronectin [Equus caballus]	gi|194211292|XP_001489154.2| PREDICTED: LOW QUALITY PROTEIN: fibronectin [Equus caballus]	32280	275586	1200	1052	141	136	92512	1	477.92	1430.74	3	1430.74	-0.003	0	34.91	R	WSRPQAPITGYR	I
1	1	gi|194211292|XP_001489154.2| PREDICTED: LOW QUALITY PROTEIN: fibronectin [Equus caballus]	gi|194211292|XP_001489154.2| PREDICTED: LOW QUALITY PROTEIN: fibronectin [Equus caballus]	32280	275586	1200	1052	141	136	92513	1	716.377	1430.74	2	1430.74	-0.0025	0	42.64	R	WSRPQAPITGYR	I
1	1	gi|194211292|XP_001489154.2| PREDICTED: LOW QUALITY PROTEIN: fibronectin [Equus caballus]	gi|194211292|XP_001489154.2| PREDICTED: LOW QUALITY PROTEIN: fibronectin [Equus caballus]	32280	275586	1200	1052	141	136	92514	1	716.377	1430.74	2	1430.74	-0.0025	0	49.6	R	WSRPQAPITGYR	I
1	1	gi|194211292|XP_001489154.2| PREDICTED: LOW QUALITY PROTEIN: fibronectin [Equus caballus]	gi|194211292|XP_001489154.2| PREDICTED: LOW QUALITY PROTEIN: fibronectin [Equus caballus]	32280	275586	1200	1052	141	136	92515	1	716.377	1430.74	2	1430.74	-0.0025	0	50.69	R	WSRPQAPITGYR	I
1	1	gi|194211292|XP_001489154.2| PREDICTED: LOW QUALITY PROTEIN: fibronectin [Equus caballus]	gi|194211292|XP_001489154.2| PREDICTED: LOW QUALITY PROTEIN: fibronectin [Equus caballus]	32280	275586	1200	1052	141	136	92516	1	716.377	1430.74	2	1430.74	-0.0025	0	46.4	R	WSRPQAPITGYR	I
1	1	gi|194211292|XP_001489154.2| PREDICTED: LOW QUALITY PROTEIN: fibronectin [Equus caballus]	gi|194211292|XP_001489154.2| PREDICTED: LOW QUALITY PROTEIN: fibronectin [Equus caballus]	32280	275586	1200	1052	141	136	92517	1	716.377	1430.74	2	1430.74	-0.0025	0	29.7	R	WSRPQAPITGYR	I
1	1	gi|194211292|XP_001489154.2| PREDICTED: LOW QUALITY PROTEIN: fibronectin [Equus caballus]	gi|194211292|XP_001489154.2| PREDICTED: LOW QUALITY PROTEIN: fibronectin [Equus caballus]	32280	275586	1200	1052	141	136	92518	1	477.931	1430.77	3	1430.77	-0.0029	0	41.09	R	VPGTSASATLTGLTR	G
1	1	gi|194211292|XP_001489154.2| PREDICTED: LOW QUALITY PROTEIN: fibronectin [Equus caballus]	gi|194211292|XP_001489154.2| PREDICTED: LOW QUALITY PROTEIN: fibronectin [Equus caballus]	32280	275586	1200	1052	141	136	92519	1	477.931	1430.77	3	1430.77	-0.0029	0	29.18	R	VPGTSASATLTGLTR	G
1	1	gi|194211292|XP_001489154.2| PREDICTED: LOW QUALITY PROTEIN: fibronectin [Equus caballus]	gi|194211292|XP_001489154.2| PREDICTED: LOW QUALITY PROTEIN: fibronectin [Equus caballus]	32280	275586	1200	1052	141	136	92520	1	477.931	1430.77	3	1430.77	-0.0029	0	19.6	R	VPGTSASATLTGLTR	G
1	1	gi|194211292|XP_001489154.2| PREDICTED: LOW QUALITY PROTEIN: fibronectin [Equus caballus]	gi|194211292|XP_001489154.2| PREDICTED: LOW QUALITY PROTEIN: fibronectin [Equus caballus]	32280	275586	1200	1052	141	136	92523	1	716.392	1430.77	2	1430.77	-0.0026	0	78.19	R	VPGTSASATLTGLTR	G
1	1	gi|194211292|XP_001489154.2| PREDICTED: LOW QUALITY PROTEIN: fibronectin [Equus caballus]	gi|194211292|XP_001489154.2| PREDICTED: LOW QUALITY PROTEIN: fibronectin [Equus caballus]	32280	275586	1200	1052	141	136	92524	1	716.392	1430.77	2	1430.77	-0.0026	0	77.98	R	VPGTSASATLTGLTR	G
1	1	gi|194211292|XP_001489154.2| PREDICTED: LOW QUALITY PROTEIN: fibronectin [Equus caballus]	gi|194211292|XP_001489154.2| PREDICTED: LOW QUALITY PROTEIN: fibronectin [Equus caballus]	32280	275586	1200	1052	141	136	92525	1	716.392	1430.77	2	1430.77	-0.0026	0	74.26	R	VPGTSASATLTGLTR	G
1	1	gi|194211292|XP_001489154.2| PREDICTED: LOW QUALITY PROTEIN: fibronectin [Equus caballus]	gi|194211292|XP_001489154.2| PREDICTED: LOW QUALITY PROTEIN: fibronectin [Equus caballus]	32280	275586	1200	1052	141	136	92526	1	716.392	1430.77	2	1430.77	-0.0026	0	82.14	R	VPGTSASATLTGLTR	G
1	1	gi|194211292|XP_001489154.2| PREDICTED: LOW QUALITY PROTEIN: fibronectin [Equus caballus]	gi|194211292|XP_001489154.2| PREDICTED: LOW QUALITY PROTEIN: fibronectin [Equus caballus]	32280	275586	1200	1052	141	136	92527	1	716.392	1430.77	2	1430.77	-0.0026	0	74.25	R	VPGTSASATLTGLTR	G
1	1	gi|194211292|XP_001489154.2| PREDICTED: LOW QUALITY PROTEIN: fibronectin [Equus caballus]	gi|194211292|XP_001489154.2| PREDICTED: LOW QUALITY PROTEIN: fibronectin [Equus caballus]	32280	275586	1200	1052	141	136	92528	2	716.395	1430.78	2	1430.77	0.003	0	0.07	R	VPGTSASATLTGLTR	G
1	1	gi|194211292|XP_001489154.2| PREDICTED: LOW QUALITY PROTEIN: fibronectin [Equus caballus]	gi|194211292|XP_001489154.2| PREDICTED: LOW QUALITY PROTEIN: fibronectin [Equus caballus]	32280	275586	1200	1052	141	136	92529	3	716.398	1430.78	2	1430.77	0.0093	0	2.64	R	VPGTSASATLTGLTR	G
1	1	gi|194211292|XP_001489154.2| PREDICTED: LOW QUALITY PROTEIN: fibronectin [Equus caballus]	gi|194211292|XP_001489154.2| PREDICTED: LOW QUALITY PROTEIN: fibronectin [Equus caballus]	32280	275586	1200	1052	141	136	92530	6	716.398	1430.78	2	1430.77	0.0093	0	2.82	R	VPGTSASATLTGLTR	G
1	1	gi|194211292|XP_001489154.2| PREDICTED: LOW QUALITY PROTEIN: fibronectin [Equus caballus]	gi|194211292|XP_001489154.2| PREDICTED: LOW QUALITY PROTEIN: fibronectin [Equus caballus]	32280	275586	1200	1052	141	136	92531	2	716.398	1430.78	2	1430.77	0.0093	0	18.7	R	VPGTSASATLTGLTR	G
1	1	gi|194211292|XP_001489154.2| PREDICTED: LOW QUALITY PROTEIN: fibronectin [Equus caballus]	gi|194211292|XP_001489154.2| PREDICTED: LOW QUALITY PROTEIN: fibronectin [Equus caballus]	32280	275586	1200	1052	141	136	93630	1	731.847	1461.68	2	1461.68	-0.0017	0	53.9	R	GNLLQCICTGNGR	G
1	1	gi|194211292|XP_001489154.2| PREDICTED: LOW QUALITY PROTEIN: fibronectin [Equus caballus]	gi|194211292|XP_001489154.2| PREDICTED: LOW QUALITY PROTEIN: fibronectin [Equus caballus]	32280	275586	1200	1052	141	136	93631	1	731.847	1461.68	2	1461.68	-0.0017	0	56.32	R	GNLLQCICTGNGR	G
1	1	gi|194211292|XP_001489154.2| PREDICTED: LOW QUALITY PROTEIN: fibronectin [Equus caballus]	gi|194211292|XP_001489154.2| PREDICTED: LOW QUALITY PROTEIN: fibronectin [Equus caballus]	32280	275586	1200	1052	141	136	93632	1	731.847	1461.68	2	1461.68	-0.0017	0	56.6	R	GNLLQCICTGNGR	G
1	1	gi|194211292|XP_001489154.2| PREDICTED: LOW QUALITY PROTEIN: fibronectin [Equus caballus]	gi|194211292|XP_001489154.2| PREDICTED: LOW QUALITY PROTEIN: fibronectin [Equus caballus]	32280	275586	1200	1052	141	136	93633	1	731.847	1461.68	2	1461.68	-0.0017	0	55.5	R	GNLLQCICTGNGR	G
1	1	gi|194211292|XP_001489154.2| PREDICTED: LOW QUALITY PROTEIN: fibronectin [Equus caballus]	gi|194211292|XP_001489154.2| PREDICTED: LOW QUALITY PROTEIN: fibronectin [Equus caballus]	32280	275586	1200	1052	141	136	93634	1	731.847	1461.68	2	1461.68	-0.0017	0	56.31	R	GNLLQCICTGNGR	G
1	1	gi|194211292|XP_001489154.2| PREDICTED: LOW QUALITY PROTEIN: fibronectin [Equus caballus]	gi|194211292|XP_001489154.2| PREDICTED: LOW QUALITY PROTEIN: fibronectin [Equus caballus]	32280	275586	1200	1052	141	136	93909	1	490.566	1468.67	3	1468.68	-0.0019	0	29.7	R	GEWTCVAYSQLR	D
1	1	gi|194211292|XP_001489154.2| PREDICTED: LOW QUALITY PROTEIN: fibronectin [Equus caballus]	gi|194211292|XP_001489154.2| PREDICTED: LOW QUALITY PROTEIN: fibronectin [Equus caballus]	32280	275586	1200	1052	141	136	93910	1	490.566	1468.67	3	1468.68	-0.0019	0	31.81	R	GEWTCVAYSQLR	D
1	1	gi|194211292|XP_001489154.2| PREDICTED: LOW QUALITY PROTEIN: fibronectin [Equus caballus]	gi|194211292|XP_001489154.2| PREDICTED: LOW QUALITY PROTEIN: fibronectin [Equus caballus]	32280	275586	1200	1052	141	136	93911	1	490.566	1468.67	3	1468.68	-0.0019	0	46.76	R	GEWTCVAYSQLR	D
1	1	gi|194211292|XP_001489154.2| PREDICTED: LOW QUALITY PROTEIN: fibronectin [Equus caballus]	gi|194211292|XP_001489154.2| PREDICTED: LOW QUALITY PROTEIN: fibronectin [Equus caballus]	32280	275586	1200	1052	141	136	93912	1	490.566	1468.67	3	1468.68	-0.0019	0	33.99	R	GEWTCVAYSQLR	D
1	1	gi|194211292|XP_001489154.2| PREDICTED: LOW QUALITY PROTEIN: fibronectin [Equus caballus]	gi|194211292|XP_001489154.2| PREDICTED: LOW QUALITY PROTEIN: fibronectin [Equus caballus]	32280	275586	1200	1052	141	136	93913	1	490.566	1468.67	3	1468.68	-0.0019	0	27.03	R	GEWTCVAYSQLR	D
1	1	gi|194211292|XP_001489154.2| PREDICTED: LOW QUALITY PROTEIN: fibronectin [Equus caballus]	gi|194211292|XP_001489154.2| PREDICTED: LOW QUALITY PROTEIN: fibronectin [Equus caballus]	32280	275586	1200	1052	141	136	93914	1	735.345	1468.68	2	1468.68	-0.0012	0	62.04	R	GEWTCVAYSQLR	D
1	1	gi|194211292|XP_001489154.2| PREDICTED: LOW QUALITY PROTEIN: fibronectin [Equus caballus]	gi|194211292|XP_001489154.2| PREDICTED: LOW QUALITY PROTEIN: fibronectin [Equus caballus]	32280	275586	1200	1052	141	136	93915	1	735.345	1468.68	2	1468.68	-0.0012	0	72.33	R	GEWTCVAYSQLR	D
1	1	gi|194211292|XP_001489154.2| PREDICTED: LOW QUALITY PROTEIN: fibronectin [Equus caballus]	gi|194211292|XP_001489154.2| PREDICTED: LOW QUALITY PROTEIN: fibronectin [Equus caballus]	32280	275586	1200	1052	141	136	93916	1	735.345	1468.68	2	1468.68	-0.0012	0	75.08	R	GEWTCVAYSQLR	D
1	1	gi|194211292|XP_001489154.2| PREDICTED: LOW QUALITY PROTEIN: fibronectin [Equus caballus]	gi|194211292|XP_001489154.2| PREDICTED: LOW QUALITY PROTEIN: fibronectin [Equus caballus]	32280	275586	1200	1052	141	136	93917	1	735.345	1468.68	2	1468.68	-0.0012	0	72.35	R	GEWTCVAYSQLR	D
1	1	gi|194211292|XP_001489154.2| PREDICTED: LOW QUALITY PROTEIN: fibronectin [Equus caballus]	gi|194211292|XP_001489154.2| PREDICTED: LOW QUALITY PROTEIN: fibronectin [Equus caballus]	32280	275586	1200	1052	141	136	93918	1	735.345	1468.68	2	1468.68	-0.0012	0	96.96	R	GEWTCVAYSQLR	D
1	1	gi|194211292|XP_001489154.2| PREDICTED: LOW QUALITY PROTEIN: fibronectin [Equus caballus]	gi|194211292|XP_001489154.2| PREDICTED: LOW QUALITY PROTEIN: fibronectin [Equus caballus]	32280	275586	1200	1052	141	136	96791	1	772.384	1542.75	2	1542.76	-0.0025	0	75.68	R	SYTITGLQPGTDYK	I
1	1	gi|194211292|XP_001489154.2| PREDICTED: LOW QUALITY PROTEIN: fibronectin [Equus caballus]	gi|194211292|XP_001489154.2| PREDICTED: LOW QUALITY PROTEIN: fibronectin [Equus caballus]	32280	275586	1200	1052	141	136	96792	1	772.384	1542.75	2	1542.76	-0.0025	0	77.81	R	SYTITGLQPGTDYK	I
1	1	gi|194211292|XP_001489154.2| PREDICTED: LOW QUALITY PROTEIN: fibronectin [Equus caballus]	gi|194211292|XP_001489154.2| PREDICTED: LOW QUALITY PROTEIN: fibronectin [Equus caballus]	32280	275586	1200	1052	141	136	96793	1	772.384	1542.75	2	1542.76	-0.0025	0	77.85	R	SYTITGLQPGTDYK	I
1	1	gi|194211292|XP_001489154.2| PREDICTED: LOW QUALITY PROTEIN: fibronectin [Equus caballus]	gi|194211292|XP_001489154.2| PREDICTED: LOW QUALITY PROTEIN: fibronectin [Equus caballus]	32280	275586	1200	1052	141	136	96794	1	772.384	1542.75	2	1542.76	-0.0025	0	72.75	R	SYTITGLQPGTDYK	I
1	1	gi|194211292|XP_001489154.2| PREDICTED: LOW QUALITY PROTEIN: fibronectin [Equus caballus]	gi|194211292|XP_001489154.2| PREDICTED: LOW QUALITY PROTEIN: fibronectin [Equus caballus]	32280	275586	1200	1052	141	136	96795	1	772.384	1542.75	2	1542.76	-0.0025	0	79.99	R	SYTITGLQPGTDYK	I
1	1	gi|194211292|XP_001489154.2| PREDICTED: LOW QUALITY PROTEIN: fibronectin [Equus caballus]	gi|194211292|XP_001489154.2| PREDICTED: LOW QUALITY PROTEIN: fibronectin [Equus caballus]	32280	275586	1200	1052	141	136	96796	1	772.393	1542.77	2	1542.76	0.0147	0	22.77	R	SYTITGLQPGTDYK	I
1	1	gi|194211292|XP_001489154.2| PREDICTED: LOW QUALITY PROTEIN: fibronectin [Equus caballus]	gi|194211292|XP_001489154.2| PREDICTED: LOW QUALITY PROTEIN: fibronectin [Equus caballus]	32280	275586	1200	1052	141	136	96797	1	772.393	1542.77	2	1542.76	0.0147	0	13.37	R	SYTITGLQPGTDYK	I
1	1	gi|194211292|XP_001489154.2| PREDICTED: LOW QUALITY PROTEIN: fibronectin [Equus caballus]	gi|194211292|XP_001489154.2| PREDICTED: LOW QUALITY PROTEIN: fibronectin [Equus caballus]	32280	275586	1200	1052	141	136	96798	1	772.393	1542.77	2	1542.76	0.0147	0	8.11	R	SYTITGLQPGTDYK	I
1	1	gi|194211292|XP_001489154.2| PREDICTED: LOW QUALITY PROTEIN: fibronectin [Equus caballus]	gi|194211292|XP_001489154.2| PREDICTED: LOW QUALITY PROTEIN: fibronectin [Equus caballus]	32280	275586	1200	1052	141	136	96799	1	772.393	1542.77	2	1542.76	0.0147	0	26.14	R	SYTITGLQPGTDYK	I
1	1	gi|194211292|XP_001489154.2| PREDICTED: LOW QUALITY PROTEIN: fibronectin [Equus caballus]	gi|194211292|XP_001489154.2| PREDICTED: LOW QUALITY PROTEIN: fibronectin [Equus caballus]	32280	275586	1200	1052	141	136	96800	1	772.393	1542.77	2	1542.76	0.0147	0	4.69	R	SYTITGLQPGTDYK	I
1	1	gi|194211292|XP_001489154.2| PREDICTED: LOW QUALITY PROTEIN: fibronectin [Equus caballus]	gi|194211292|XP_001489154.2| PREDICTED: LOW QUALITY PROTEIN: fibronectin [Equus caballus]	32280	275586	1200	1052	141	136	96806	1	515.274	1542.8	3	1542.8	-0.0041	0	17.64	K	EATIPGHLNSYTIK	G
1	1	gi|194211292|XP_001489154.2| PREDICTED: LOW QUALITY PROTEIN: fibronectin [Equus caballus]	gi|194211292|XP_001489154.2| PREDICTED: LOW QUALITY PROTEIN: fibronectin [Equus caballus]	32280	275586	1200	1052	141	136	96807	1	515.274	1542.8	3	1542.8	-0.0041	0	13.23	K	EATIPGHLNSYTIK	G
1	1	gi|194211292|XP_001489154.2| PREDICTED: LOW QUALITY PROTEIN: fibronectin [Equus caballus]	gi|194211292|XP_001489154.2| PREDICTED: LOW QUALITY PROTEIN: fibronectin [Equus caballus]	32280	275586	1200	1052	141	136	96808	1	515.274	1542.8	3	1542.8	-0.0041	0	19.46	K	EATIPGHLNSYTIK	G
1	1	gi|194211292|XP_001489154.2| PREDICTED: LOW QUALITY PROTEIN: fibronectin [Equus caballus]	gi|194211292|XP_001489154.2| PREDICTED: LOW QUALITY PROTEIN: fibronectin [Equus caballus]	32280	275586	1200	1052	141	136	96809	1	515.274	1542.8	3	1542.8	-0.0041	0	9.35	K	EATIPGHLNSYTIK	G
1	1	gi|194211292|XP_001489154.2| PREDICTED: LOW QUALITY PROTEIN: fibronectin [Equus caballus]	gi|194211292|XP_001489154.2| PREDICTED: LOW QUALITY PROTEIN: fibronectin [Equus caballus]	32280	275586	1200	1052	141	136	96810	1	515.274	1542.8	3	1542.8	-0.0041	0	14.6	K	EATIPGHLNSYTIK	G
1	1	gi|194211292|XP_001489154.2| PREDICTED: LOW QUALITY PROTEIN: fibronectin [Equus caballus]	gi|194211292|XP_001489154.2| PREDICTED: LOW QUALITY PROTEIN: fibronectin [Equus caballus]	32280	275586	1200	1052	141	136	97747	1	523.197	1566.57	3	1566.57	-0.0027	0	40.53	K	CDPHEATCYDDGK	T
1	1	gi|194211292|XP_001489154.2| PREDICTED: LOW QUALITY PROTEIN: fibronectin [Equus caballus]	gi|194211292|XP_001489154.2| PREDICTED: LOW QUALITY PROTEIN: fibronectin [Equus caballus]	32280	275586	1200	1052	141	136	97748	1	523.197	1566.57	3	1566.57	-0.0027	0	35.79	K	CDPHEATCYDDGK	T
1	1	gi|194211292|XP_001489154.2| PREDICTED: LOW QUALITY PROTEIN: fibronectin [Equus caballus]	gi|194211292|XP_001489154.2| PREDICTED: LOW QUALITY PROTEIN: fibronectin [Equus caballus]	32280	275586	1200	1052	141	136	97749	1	523.197	1566.57	3	1566.57	-0.0027	0	39.58	K	CDPHEATCYDDGK	T
1	1	gi|194211292|XP_001489154.2| PREDICTED: LOW QUALITY PROTEIN: fibronectin [Equus caballus]	gi|194211292|XP_001489154.2| PREDICTED: LOW QUALITY PROTEIN: fibronectin [Equus caballus]	32280	275586	1200	1052	141	136	97750	1	523.197	1566.57	3	1566.57	-0.0027	0	35.82	K	CDPHEATCYDDGK	T
1	1	gi|194211292|XP_001489154.2| PREDICTED: LOW QUALITY PROTEIN: fibronectin [Equus caballus]	gi|194211292|XP_001489154.2| PREDICTED: LOW QUALITY PROTEIN: fibronectin [Equus caballus]	32280	275586	1200	1052	141	136	97751	1	523.197	1566.57	3	1566.57	-0.0027	0	49.99	K	CDPHEATCYDDGK	T
1	1	gi|194211292|XP_001489154.2| PREDICTED: LOW QUALITY PROTEIN: fibronectin [Equus caballus]	gi|194211292|XP_001489154.2| PREDICTED: LOW QUALITY PROTEIN: fibronectin [Equus caballus]	32280	275586	1200	1052	141	136	97752	1	523.197	1566.57	3	1566.57	-0.0019	0	60.28	K	CDPHEATCYDDGK	T
1	1	gi|194211292|XP_001489154.2| PREDICTED: LOW QUALITY PROTEIN: fibronectin [Equus caballus]	gi|194211292|XP_001489154.2| PREDICTED: LOW QUALITY PROTEIN: fibronectin [Equus caballus]	32280	275586	1200	1052	141	136	97753	1	523.197	1566.57	3	1566.57	-0.0019	0	50.21	K	CDPHEATCYDDGK	T
1	1	gi|194211292|XP_001489154.2| PREDICTED: LOW QUALITY PROTEIN: fibronectin [Equus caballus]	gi|194211292|XP_001489154.2| PREDICTED: LOW QUALITY PROTEIN: fibronectin [Equus caballus]	32280	275586	1200	1052	141	136	97754	1	523.197	1566.57	3	1566.57	-0.0019	0	48.18	K	CDPHEATCYDDGK	T
1	1	gi|194211292|XP_001489154.2| PREDICTED: LOW QUALITY PROTEIN: fibronectin [Equus caballus]	gi|194211292|XP_001489154.2| PREDICTED: LOW QUALITY PROTEIN: fibronectin [Equus caballus]	32280	275586	1200	1052	141	136	97755	1	523.197	1566.57	3	1566.57	-0.0019	0	49.6	K	CDPHEATCYDDGK	T
1	1	gi|194211292|XP_001489154.2| PREDICTED: LOW QUALITY PROTEIN: fibronectin [Equus caballus]	gi|194211292|XP_001489154.2| PREDICTED: LOW QUALITY PROTEIN: fibronectin [Equus caballus]	32280	275586	1200	1052	141	136	97756	1	523.197	1566.57	3	1566.57	-0.0019	0	46.88	K	CDPHEATCYDDGK	T
1	1	gi|194211292|XP_001489154.2| PREDICTED: LOW QUALITY PROTEIN: fibronectin [Equus caballus]	gi|194211292|XP_001489154.2| PREDICTED: LOW QUALITY PROTEIN: fibronectin [Equus caballus]	32280	275586	1200	1052	141	136	97757	1	784.293	1566.57	2	1566.57	-0.0011	0	25.41	K	CDPHEATCYDDGK	T
1	1	gi|194211292|XP_001489154.2| PREDICTED: LOW QUALITY PROTEIN: fibronectin [Equus caballus]	gi|194211292|XP_001489154.2| PREDICTED: LOW QUALITY PROTEIN: fibronectin [Equus caballus]	32280	275586	1200	1052	141	136	97758	1	784.293	1566.57	2	1566.57	-0.0011	0	41.79	K	CDPHEATCYDDGK	T
1	1	gi|194211292|XP_001489154.2| PREDICTED: LOW QUALITY PROTEIN: fibronectin [Equus caballus]	gi|194211292|XP_001489154.2| PREDICTED: LOW QUALITY PROTEIN: fibronectin [Equus caballus]	32280	275586	1200	1052	141	136	97759	1	784.293	1566.57	2	1566.57	-0.0011	0	30.49	K	CDPHEATCYDDGK	T
1	1	gi|194211292|XP_001489154.2| PREDICTED: LOW QUALITY PROTEIN: fibronectin [Equus caballus]	gi|194211292|XP_001489154.2| PREDICTED: LOW QUALITY PROTEIN: fibronectin [Equus caballus]	32280	275586	1200	1052	141	136	97760	1	784.293	1566.57	2	1566.57	-0.001	0	55.41	K	CDPHEATCYDDGK	T
1	1	gi|194211292|XP_001489154.2| PREDICTED: LOW QUALITY PROTEIN: fibronectin [Equus caballus]	gi|194211292|XP_001489154.2| PREDICTED: LOW QUALITY PROTEIN: fibronectin [Equus caballus]	32280	275586	1200	1052	141	136	97761	1	784.293	1566.57	2	1566.57	-0.001	0	51.74	K	CDPHEATCYDDGK	T
1	1	gi|194211292|XP_001489154.2| PREDICTED: LOW QUALITY PROTEIN: fibronectin [Equus caballus]	gi|194211292|XP_001489154.2| PREDICTED: LOW QUALITY PROTEIN: fibronectin [Equus caballus]	32280	275586	1200	1052	141	136	97762	1	784.293	1566.57	2	1566.57	-0.001	0	50.58	K	CDPHEATCYDDGK	T
1	1	gi|194211292|XP_001489154.2| PREDICTED: LOW QUALITY PROTEIN: fibronectin [Equus caballus]	gi|194211292|XP_001489154.2| PREDICTED: LOW QUALITY PROTEIN: fibronectin [Equus caballus]	32280	275586	1200	1052	141	136	97763	1	784.293	1566.57	2	1566.57	-0.001	0	58.26	K	CDPHEATCYDDGK	T
1	1	gi|194211292|XP_001489154.2| PREDICTED: LOW QUALITY PROTEIN: fibronectin [Equus caballus]	gi|194211292|XP_001489154.2| PREDICTED: LOW QUALITY PROTEIN: fibronectin [Equus caballus]	32280	275586	1200	1052	141	136	97764	1	784.293	1566.57	2	1566.57	-0.001	0	66.62	K	CDPHEATCYDDGK	T
1	1	gi|194211292|XP_001489154.2| PREDICTED: LOW QUALITY PROTEIN: fibronectin [Equus caballus]	gi|194211292|XP_001489154.2| PREDICTED: LOW QUALITY PROTEIN: fibronectin [Equus caballus]	32280	275586	1200	1052	141	136	98163	1	527.266	1578.78	3	1578.78	-0.003	0	59.06	K	QYNVGPSASQYPLR	S
1	1	gi|194211292|XP_001489154.2| PREDICTED: LOW QUALITY PROTEIN: fibronectin [Equus caballus]	gi|194211292|XP_001489154.2| PREDICTED: LOW QUALITY PROTEIN: fibronectin [Equus caballus]	32280	275586	1200	1052	141	136	98164	1	527.266	1578.78	3	1578.78	-0.003	0	55.81	K	QYNVGPSASQYPLR	S
1	1	gi|194211292|XP_001489154.2| PREDICTED: LOW QUALITY PROTEIN: fibronectin [Equus caballus]	gi|194211292|XP_001489154.2| PREDICTED: LOW QUALITY PROTEIN: fibronectin [Equus caballus]	32280	275586	1200	1052	141	136	98165	1	527.266	1578.78	3	1578.78	-0.003	0	46.77	K	QYNVGPSASQYPLR	S
1	1	gi|194211292|XP_001489154.2| PREDICTED: LOW QUALITY PROTEIN: fibronectin [Equus caballus]	gi|194211292|XP_001489154.2| PREDICTED: LOW QUALITY PROTEIN: fibronectin [Equus caballus]	32280	275586	1200	1052	141	136	98166	1	527.266	1578.78	3	1578.78	-0.003	0	42.81	K	QYNVGPSASQYPLR	S
1	1	gi|194211292|XP_001489154.2| PREDICTED: LOW QUALITY PROTEIN: fibronectin [Equus caballus]	gi|194211292|XP_001489154.2| PREDICTED: LOW QUALITY PROTEIN: fibronectin [Equus caballus]	32280	275586	1200	1052	141	136	98167	1	527.266	1578.78	3	1578.78	-0.003	0	45.91	K	QYNVGPSASQYPLR	S
1	1	gi|194211292|XP_001489154.2| PREDICTED: LOW QUALITY PROTEIN: fibronectin [Equus caballus]	gi|194211292|XP_001489154.2| PREDICTED: LOW QUALITY PROTEIN: fibronectin [Equus caballus]	32280	275586	1200	1052	141	136	98168	1	790.396	1578.78	2	1578.78	-0.0017	0	82.53	K	QYNVGPSASQYPLR	S
1	1	gi|194211292|XP_001489154.2| PREDICTED: LOW QUALITY PROTEIN: fibronectin [Equus caballus]	gi|194211292|XP_001489154.2| PREDICTED: LOW QUALITY PROTEIN: fibronectin [Equus caballus]	32280	275586	1200	1052	141	136	98169	1	790.396	1578.78	2	1578.78	-0.0017	0	63.54	K	QYNVGPSASQYPLR	S
1	1	gi|194211292|XP_001489154.2| PREDICTED: LOW QUALITY PROTEIN: fibronectin [Equus caballus]	gi|194211292|XP_001489154.2| PREDICTED: LOW QUALITY PROTEIN: fibronectin [Equus caballus]	32280	275586	1200	1052	141	136	98170	1	790.396	1578.78	2	1578.78	-0.0017	0	69.75	K	QYNVGPSASQYPLR	S
1	1	gi|194211292|XP_001489154.2| PREDICTED: LOW QUALITY PROTEIN: fibronectin [Equus caballus]	gi|194211292|XP_001489154.2| PREDICTED: LOW QUALITY PROTEIN: fibronectin [Equus caballus]	32280	275586	1200	1052	141	136	98171	1	790.396	1578.78	2	1578.78	-0.0017	0	73.57	K	QYNVGPSASQYPLR	S
1	1	gi|194211292|XP_001489154.2| PREDICTED: LOW QUALITY PROTEIN: fibronectin [Equus caballus]	gi|194211292|XP_001489154.2| PREDICTED: LOW QUALITY PROTEIN: fibronectin [Equus caballus]	32280	275586	1200	1052	141	136	98172	1	790.396	1578.78	2	1578.78	-0.0017	0	69	K	QYNVGPSASQYPLR	S
1	1	gi|194211292|XP_001489154.2| PREDICTED: LOW QUALITY PROTEIN: fibronectin [Equus caballus]	gi|194211292|XP_001489154.2| PREDICTED: LOW QUALITY PROTEIN: fibronectin [Equus caballus]	32280	275586	1200	1052	141	136	98411	1	793.829	1585.64	2	1585.65	-0.0036	0	69.73	K	WCGTTQNYDADQK	F
1	1	gi|194211292|XP_001489154.2| PREDICTED: LOW QUALITY PROTEIN: fibronectin [Equus caballus]	gi|194211292|XP_001489154.2| PREDICTED: LOW QUALITY PROTEIN: fibronectin [Equus caballus]	32280	275586	1200	1052	141	136	98412	1	793.829	1585.64	2	1585.65	-0.0026	0	91.31	K	WCGTTQNYDADQK	F
1	1	gi|194211292|XP_001489154.2| PREDICTED: LOW QUALITY PROTEIN: fibronectin [Equus caballus]	gi|194211292|XP_001489154.2| PREDICTED: LOW QUALITY PROTEIN: fibronectin [Equus caballus]	32280	275586	1200	1052	141	136	98413	1	793.829	1585.64	2	1585.65	-0.0026	0	77.47	K	WCGTTQNYDADQK	F
1	1	gi|194211292|XP_001489154.2| PREDICTED: LOW QUALITY PROTEIN: fibronectin [Equus caballus]	gi|194211292|XP_001489154.2| PREDICTED: LOW QUALITY PROTEIN: fibronectin [Equus caballus]	32280	275586	1200	1052	141	136	98414	1	793.829	1585.64	2	1585.65	-0.0026	0	94.72	K	WCGTTQNYDADQK	F
1	1	gi|194211292|XP_001489154.2| PREDICTED: LOW QUALITY PROTEIN: fibronectin [Equus caballus]	gi|194211292|XP_001489154.2| PREDICTED: LOW QUALITY PROTEIN: fibronectin [Equus caballus]	32280	275586	1200	1052	141	136	98415	1	793.829	1585.64	2	1585.65	-0.0026	0	95.37	K	WCGTTQNYDADQK	F
1	1	gi|194211292|XP_001489154.2| PREDICTED: LOW QUALITY PROTEIN: fibronectin [Equus caballus]	gi|194211292|XP_001489154.2| PREDICTED: LOW QUALITY PROTEIN: fibronectin [Equus caballus]	32280	275586	1200	1052	141	136	98416	1	793.829	1585.64	2	1585.65	-0.0026	0	88.77	K	WCGTTQNYDADQK	F
1	1	gi|194211292|XP_001489154.2| PREDICTED: LOW QUALITY PROTEIN: fibronectin [Equus caballus]	gi|194211292|XP_001489154.2| PREDICTED: LOW QUALITY PROTEIN: fibronectin [Equus caballus]	32280	275586	1200	1052	141	136	98418	1	529.556	1585.65	3	1585.65	0	0	3.71	K	WCGTTQNYDADQK	F
1	1	gi|194211292|XP_001489154.2| PREDICTED: LOW QUALITY PROTEIN: fibronectin [Equus caballus]	gi|194211292|XP_001489154.2| PREDICTED: LOW QUALITY PROTEIN: fibronectin [Equus caballus]	32280	275586	1200	1052	141	136	98599	1	531.601	1591.78	3	1591.78	-0.0018	0	53.15	R	GDSPASSKPISIDYR	T
1	1	gi|194211292|XP_001489154.2| PREDICTED: LOW QUALITY PROTEIN: fibronectin [Equus caballus]	gi|194211292|XP_001489154.2| PREDICTED: LOW QUALITY PROTEIN: fibronectin [Equus caballus]	32280	275586	1200	1052	141	136	98600	1	531.601	1591.78	3	1591.78	-0.0018	0	42.43	R	GDSPASSKPISIDYR	T
1	1	gi|194211292|XP_001489154.2| PREDICTED: LOW QUALITY PROTEIN: fibronectin [Equus caballus]	gi|194211292|XP_001489154.2| PREDICTED: LOW QUALITY PROTEIN: fibronectin [Equus caballus]	32280	275586	1200	1052	141	136	98601	1	531.601	1591.78	3	1591.78	-0.0018	0	45.79	R	GDSPASSKPISIDYR	T
1	1	gi|194211292|XP_001489154.2| PREDICTED: LOW QUALITY PROTEIN: fibronectin [Equus caballus]	gi|194211292|XP_001489154.2| PREDICTED: LOW QUALITY PROTEIN: fibronectin [Equus caballus]	32280	275586	1200	1052	141	136	98602	1	531.601	1591.78	3	1591.78	-0.0018	0	51.17	R	GDSPASSKPISIDYR	T
1	1	gi|194211292|XP_001489154.2| PREDICTED: LOW QUALITY PROTEIN: fibronectin [Equus caballus]	gi|194211292|XP_001489154.2| PREDICTED: LOW QUALITY PROTEIN: fibronectin [Equus caballus]	32280	275586	1200	1052	141	136	98603	1	531.601	1591.78	3	1591.78	-0.0018	0	44.15	R	GDSPASSKPISIDYR	T
1	1	gi|194211292|XP_001489154.2| PREDICTED: LOW QUALITY PROTEIN: fibronectin [Equus caballus]	gi|194211292|XP_001489154.2| PREDICTED: LOW QUALITY PROTEIN: fibronectin [Equus caballus]	32280	275586	1200	1052	141	136	98604	1	796.899	1591.78	2	1591.78	-0.0016	0	71.92	R	GDSPASSKPISIDYR	T
1	1	gi|194211292|XP_001489154.2| PREDICTED: LOW QUALITY PROTEIN: fibronectin [Equus caballus]	gi|194211292|XP_001489154.2| PREDICTED: LOW QUALITY PROTEIN: fibronectin [Equus caballus]	32280	275586	1200	1052	141	136	98605	1	796.899	1591.78	2	1591.78	-0.0016	0	72.01	R	GDSPASSKPISIDYR	T
1	1	gi|194211292|XP_001489154.2| PREDICTED: LOW QUALITY PROTEIN: fibronectin [Equus caballus]	gi|194211292|XP_001489154.2| PREDICTED: LOW QUALITY PROTEIN: fibronectin [Equus caballus]	32280	275586	1200	1052	141	136	98606	1	796.899	1591.78	2	1591.78	-0.0016	0	74	R	GDSPASSKPISIDYR	T
1	1	gi|194211292|XP_001489154.2| PREDICTED: LOW QUALITY PROTEIN: fibronectin [Equus caballus]	gi|194211292|XP_001489154.2| PREDICTED: LOW QUALITY PROTEIN: fibronectin [Equus caballus]	32280	275586	1200	1052	141	136	98607	1	796.899	1591.78	2	1591.78	-0.0016	0	66.64	R	GDSPASSKPISIDYR	T
1	1	gi|194211292|XP_001489154.2| PREDICTED: LOW QUALITY PROTEIN: fibronectin [Equus caballus]	gi|194211292|XP_001489154.2| PREDICTED: LOW QUALITY PROTEIN: fibronectin [Equus caballus]	32280	275586	1200	1052	141	136	98608	1	796.899	1591.78	2	1591.78	-0.0016	0	73.43	R	GDSPASSKPISIDYR	T
1	1	gi|194211292|XP_001489154.2| PREDICTED: LOW QUALITY PROTEIN: fibronectin [Equus caballus]	gi|194211292|XP_001489154.2| PREDICTED: LOW QUALITY PROTEIN: fibronectin [Equus caballus]	32280	275586	1200	1052	141	136	98652	1	797.408	1592.8	2	1592.8	-0.0027	0	98.64	R	VTDATETTITISWR	T
1	1	gi|194211292|XP_001489154.2| PREDICTED: LOW QUALITY PROTEIN: fibronectin [Equus caballus]	gi|194211292|XP_001489154.2| PREDICTED: LOW QUALITY PROTEIN: fibronectin [Equus caballus]	32280	275586	1200	1052	141	136	98653	1	797.408	1592.8	2	1592.8	-0.0027	0	119.73	R	VTDATETTITISWR	T
1	1	gi|194211292|XP_001489154.2| PREDICTED: LOW QUALITY PROTEIN: fibronectin [Equus caballus]	gi|194211292|XP_001489154.2| PREDICTED: LOW QUALITY PROTEIN: fibronectin [Equus caballus]	32280	275586	1200	1052	141	136	98654	1	797.408	1592.8	2	1592.8	-0.0027	0	104.87	R	VTDATETTITISWR	T
1	1	gi|194211292|XP_001489154.2| PREDICTED: LOW QUALITY PROTEIN: fibronectin [Equus caballus]	gi|194211292|XP_001489154.2| PREDICTED: LOW QUALITY PROTEIN: fibronectin [Equus caballus]	32280	275586	1200	1052	141	136	98655	1	797.408	1592.8	2	1592.8	-0.0027	0	86.76	R	VTDATETTITISWR	T
1	1	gi|194211292|XP_001489154.2| PREDICTED: LOW QUALITY PROTEIN: fibronectin [Equus caballus]	gi|194211292|XP_001489154.2| PREDICTED: LOW QUALITY PROTEIN: fibronectin [Equus caballus]	32280	275586	1200	1052	141	136	98656	1	797.408	1592.8	2	1592.8	-0.0027	0	95.48	R	VTDATETTITISWR	T
1	1	gi|194211292|XP_001489154.2| PREDICTED: LOW QUALITY PROTEIN: fibronectin [Equus caballus]	gi|194211292|XP_001489154.2| PREDICTED: LOW QUALITY PROTEIN: fibronectin [Equus caballus]	32280	275586	1200	1052	141	136	98657	1	797.414	1592.81	2	1592.8	0.0093	0	40.82	R	VTDATETTITISWR	T
1	1	gi|194211292|XP_001489154.2| PREDICTED: LOW QUALITY PROTEIN: fibronectin [Equus caballus]	gi|194211292|XP_001489154.2| PREDICTED: LOW QUALITY PROTEIN: fibronectin [Equus caballus]	32280	275586	1200	1052	141	136	99770	1	812.321	1622.63	2	1622.63	-0.002	0	85.57	K	CDPIDQCQDSETR	T
1	1	gi|194211292|XP_001489154.2| PREDICTED: LOW QUALITY PROTEIN: fibronectin [Equus caballus]	gi|194211292|XP_001489154.2| PREDICTED: LOW QUALITY PROTEIN: fibronectin [Equus caballus]	32280	275586	1200	1052	141	136	99771	1	812.321	1622.63	2	1622.63	-0.002	0	89.98	K	CDPIDQCQDSETR	T
1	1	gi|194211292|XP_001489154.2| PREDICTED: LOW QUALITY PROTEIN: fibronectin [Equus caballus]	gi|194211292|XP_001489154.2| PREDICTED: LOW QUALITY PROTEIN: fibronectin [Equus caballus]	32280	275586	1200	1052	141	136	99772	1	812.321	1622.63	2	1622.63	-0.002	0	83.56	K	CDPIDQCQDSETR	T
1	1	gi|194211292|XP_001489154.2| PREDICTED: LOW QUALITY PROTEIN: fibronectin [Equus caballus]	gi|194211292|XP_001489154.2| PREDICTED: LOW QUALITY PROTEIN: fibronectin [Equus caballus]	32280	275586	1200	1052	141	136	99773	1	812.321	1622.63	2	1622.63	-0.002	0	82.71	K	CDPIDQCQDSETR	T
1	1	gi|194211292|XP_001489154.2| PREDICTED: LOW QUALITY PROTEIN: fibronectin [Equus caballus]	gi|194211292|XP_001489154.2| PREDICTED: LOW QUALITY PROTEIN: fibronectin [Equus caballus]	32280	275586	1200	1052	141	136	99774	1	812.321	1622.63	2	1622.63	-0.002	0	89.86	K	CDPIDQCQDSETR	T
1	1	gi|194211292|XP_001489154.2| PREDICTED: LOW QUALITY PROTEIN: fibronectin [Equus caballus]	gi|194211292|XP_001489154.2| PREDICTED: LOW QUALITY PROTEIN: fibronectin [Equus caballus]	32280	275586	1200	1052	141	136	99868	1	813.368	1624.72	2	1624.72	-0.0025	0	76.63	K	LSCQCLGFGSGHFR	C
1	1	gi|194211292|XP_001489154.2| PREDICTED: LOW QUALITY PROTEIN: fibronectin [Equus caballus]	gi|194211292|XP_001489154.2| PREDICTED: LOW QUALITY PROTEIN: fibronectin [Equus caballus]	32280	275586	1200	1052	141	136	99869	1	813.368	1624.72	2	1624.72	-0.0025	0	79.66	K	LSCQCLGFGSGHFR	C
1	1	gi|194211292|XP_001489154.2| PREDICTED: LOW QUALITY PROTEIN: fibronectin [Equus caballus]	gi|194211292|XP_001489154.2| PREDICTED: LOW QUALITY PROTEIN: fibronectin [Equus caballus]	32280	275586	1200	1052	141	136	99870	1	813.368	1624.72	2	1624.72	-0.0025	0	80.02	K	LSCQCLGFGSGHFR	C
1	1	gi|194211292|XP_001489154.2| PREDICTED: LOW QUALITY PROTEIN: fibronectin [Equus caballus]	gi|194211292|XP_001489154.2| PREDICTED: LOW QUALITY PROTEIN: fibronectin [Equus caballus]	32280	275586	1200	1052	141	136	99871	1	813.368	1624.72	2	1624.72	-0.0025	0	82.57	K	LSCQCLGFGSGHFR	C
1	1	gi|194211292|XP_001489154.2| PREDICTED: LOW QUALITY PROTEIN: fibronectin [Equus caballus]	gi|194211292|XP_001489154.2| PREDICTED: LOW QUALITY PROTEIN: fibronectin [Equus caballus]	32280	275586	1200	1052	141	136	99872	1	813.368	1624.72	2	1624.72	-0.0025	0	72.77	K	LSCQCLGFGSGHFR	C
1	1	gi|194211292|XP_001489154.2| PREDICTED: LOW QUALITY PROTEIN: fibronectin [Equus caballus]	gi|194211292|XP_001489154.2| PREDICTED: LOW QUALITY PROTEIN: fibronectin [Equus caballus]	32280	275586	1200	1052	141	136	99873	1	542.581	1624.72	3	1624.72	-0.0025	0	60.43	K	LSCQCLGFGSGHFR	C
1	1	gi|194211292|XP_001489154.2| PREDICTED: LOW QUALITY PROTEIN: fibronectin [Equus caballus]	gi|194211292|XP_001489154.2| PREDICTED: LOW QUALITY PROTEIN: fibronectin [Equus caballus]	32280	275586	1200	1052	141	136	99874	1	542.581	1624.72	3	1624.72	-0.0025	0	66.85	K	LSCQCLGFGSGHFR	C
1	1	gi|194211292|XP_001489154.2| PREDICTED: LOW QUALITY PROTEIN: fibronectin [Equus caballus]	gi|194211292|XP_001489154.2| PREDICTED: LOW QUALITY PROTEIN: fibronectin [Equus caballus]	32280	275586	1200	1052	141	136	99875	1	542.581	1624.72	3	1624.72	-0.0025	0	62.03	K	LSCQCLGFGSGHFR	C
1	1	gi|194211292|XP_001489154.2| PREDICTED: LOW QUALITY PROTEIN: fibronectin [Equus caballus]	gi|194211292|XP_001489154.2| PREDICTED: LOW QUALITY PROTEIN: fibronectin [Equus caballus]	32280	275586	1200	1052	141	136	99876	1	542.581	1624.72	3	1624.72	-0.0025	0	56.53	K	LSCQCLGFGSGHFR	C
1	1	gi|194211292|XP_001489154.2| PREDICTED: LOW QUALITY PROTEIN: fibronectin [Equus caballus]	gi|194211292|XP_001489154.2| PREDICTED: LOW QUALITY PROTEIN: fibronectin [Equus caballus]	32280	275586	1200	1052	141	136	99877	1	542.581	1624.72	3	1624.72	-0.0025	0	67.15	K	LSCQCLGFGSGHFR	C
1	1	gi|194211292|XP_001489154.2| PREDICTED: LOW QUALITY PROTEIN: fibronectin [Equus caballus]	gi|194211292|XP_001489154.2| PREDICTED: LOW QUALITY PROTEIN: fibronectin [Equus caballus]	32280	275586	1200	1052	141	136	100044	1	543.961	1628.86	3	1628.86	-0.0014	0	42.69	R	VDVLPVNLPGEHGQR	L
1	1	gi|194211292|XP_001489154.2| PREDICTED: LOW QUALITY PROTEIN: fibronectin [Equus caballus]	gi|194211292|XP_001489154.2| PREDICTED: LOW QUALITY PROTEIN: fibronectin [Equus caballus]	32280	275586	1200	1052	141	136	100045	1	543.961	1628.86	3	1628.86	-0.0014	0	41.66	R	VDVLPVNLPGEHGQR	L
1	1	gi|194211292|XP_001489154.2| PREDICTED: LOW QUALITY PROTEIN: fibronectin [Equus caballus]	gi|194211292|XP_001489154.2| PREDICTED: LOW QUALITY PROTEIN: fibronectin [Equus caballus]	32280	275586	1200	1052	141	136	100046	1	543.961	1628.86	3	1628.86	-0.0014	0	65.69	R	VDVLPVNLPGEHGQR	L
1	1	gi|194211292|XP_001489154.2| PREDICTED: LOW QUALITY PROTEIN: fibronectin [Equus caballus]	gi|194211292|XP_001489154.2| PREDICTED: LOW QUALITY PROTEIN: fibronectin [Equus caballus]	32280	275586	1200	1052	141	136	100047	1	543.961	1628.86	3	1628.86	-0.0014	0	46.13	R	VDVLPVNLPGEHGQR	L
1	1	gi|194211292|XP_001489154.2| PREDICTED: LOW QUALITY PROTEIN: fibronectin [Equus caballus]	gi|194211292|XP_001489154.2| PREDICTED: LOW QUALITY PROTEIN: fibronectin [Equus caballus]	32280	275586	1200	1052	141	136	100048	1	543.961	1628.86	3	1628.86	-0.0014	0	24.44	R	VDVLPVNLPGEHGQR	L
1	1	gi|194211292|XP_001489154.2| PREDICTED: LOW QUALITY PROTEIN: fibronectin [Equus caballus]	gi|194211292|XP_001489154.2| PREDICTED: LOW QUALITY PROTEIN: fibronectin [Equus caballus]	32280	275586	1200	1052	141	136	100049	1	815.439	1628.86	2	1628.86	-0.0008	0	74.08	R	VDVLPVNLPGEHGQR	L
1	1	gi|194211292|XP_001489154.2| PREDICTED: LOW QUALITY PROTEIN: fibronectin [Equus caballus]	gi|194211292|XP_001489154.2| PREDICTED: LOW QUALITY PROTEIN: fibronectin [Equus caballus]	32280	275586	1200	1052	141	136	100050	1	815.439	1628.86	2	1628.86	-0.0008	0	60.09	R	VDVLPVNLPGEHGQR	L
1	1	gi|194211292|XP_001489154.2| PREDICTED: LOW QUALITY PROTEIN: fibronectin [Equus caballus]	gi|194211292|XP_001489154.2| PREDICTED: LOW QUALITY PROTEIN: fibronectin [Equus caballus]	32280	275586	1200	1052	141	136	100051	1	815.439	1628.86	2	1628.86	-0.0008	0	65.21	R	VDVLPVNLPGEHGQR	L
1	1	gi|194211292|XP_001489154.2| PREDICTED: LOW QUALITY PROTEIN: fibronectin [Equus caballus]	gi|194211292|XP_001489154.2| PREDICTED: LOW QUALITY PROTEIN: fibronectin [Equus caballus]	32280	275586	1200	1052	141	136	100052	1	815.439	1628.86	2	1628.86	-0.0008	0	64.8	R	VDVLPVNLPGEHGQR	L
1	1	gi|194211292|XP_001489154.2| PREDICTED: LOW QUALITY PROTEIN: fibronectin [Equus caballus]	gi|194211292|XP_001489154.2| PREDICTED: LOW QUALITY PROTEIN: fibronectin [Equus caballus]	32280	275586	1200	1052	141	136	100053	1	815.439	1628.86	2	1628.86	-0.0008	0	59.91	R	VDVLPVNLPGEHGQR	L
1	1	gi|194211292|XP_001489154.2| PREDICTED: LOW QUALITY PROTEIN: fibronectin [Equus caballus]	gi|194211292|XP_001489154.2| PREDICTED: LOW QUALITY PROTEIN: fibronectin [Equus caballus]	32280	275586	1200	1052	141	136	100434	1	821.344	1640.67	2	1640.67	-0.0003	0	89.43	K	DSMIWDCTCIGAGR	G
1	1	gi|194211292|XP_001489154.2| PREDICTED: LOW QUALITY PROTEIN: fibronectin [Equus caballus]	gi|194211292|XP_001489154.2| PREDICTED: LOW QUALITY PROTEIN: fibronectin [Equus caballus]	32280	275586	1200	1052	141	136	100435	1	821.344	1640.67	2	1640.67	-0.0003	0	85.86	K	DSMIWDCTCIGAGR	G
1	1	gi|194211292|XP_001489154.2| PREDICTED: LOW QUALITY PROTEIN: fibronectin [Equus caballus]	gi|194211292|XP_001489154.2| PREDICTED: LOW QUALITY PROTEIN: fibronectin [Equus caballus]	32280	275586	1200	1052	141	136	100436	1	821.344	1640.67	2	1640.67	-0.0003	0	85.78	K	DSMIWDCTCIGAGR	G
1	1	gi|194211292|XP_001489154.2| PREDICTED: LOW QUALITY PROTEIN: fibronectin [Equus caballus]	gi|194211292|XP_001489154.2| PREDICTED: LOW QUALITY PROTEIN: fibronectin [Equus caballus]	32280	275586	1200	1052	141	136	100437	1	821.344	1640.67	2	1640.67	-0.0003	0	71.79	K	DSMIWDCTCIGAGR	G
1	1	gi|194211292|XP_001489154.2| PREDICTED: LOW QUALITY PROTEIN: fibronectin [Equus caballus]	gi|194211292|XP_001489154.2| PREDICTED: LOW QUALITY PROTEIN: fibronectin [Equus caballus]	32280	275586	1200	1052	141	136	100438	1	821.344	1640.67	2	1640.67	-0.0003	0	97.56	K	DSMIWDCTCIGAGR	G
1	1	gi|194211292|XP_001489154.2| PREDICTED: LOW QUALITY PROTEIN: fibronectin [Equus caballus]	gi|194211292|XP_001489154.2| PREDICTED: LOW QUALITY PROTEIN: fibronectin [Equus caballus]	32280	275586	1200	1052	141	136	100650	1	823.892	1645.77	2	1645.78	-0.0073	0	52.81	K	YSFCTDSAVLVQTR	G
1	1	gi|194211292|XP_001489154.2| PREDICTED: LOW QUALITY PROTEIN: fibronectin [Equus caballus]	gi|194211292|XP_001489154.2| PREDICTED: LOW QUALITY PROTEIN: fibronectin [Equus caballus]	32280	275586	1200	1052	141	136	100656	1	823.895	1645.77	2	1645.78	-0.0024	0	34.28	K	YSFCTDSAVLVQTR	G
1	1	gi|194211292|XP_001489154.2| PREDICTED: LOW QUALITY PROTEIN: fibronectin [Equus caballus]	gi|194211292|XP_001489154.2| PREDICTED: LOW QUALITY PROTEIN: fibronectin [Equus caballus]	32280	275586	1200	1052	141	136	100657	1	823.895	1645.77	2	1645.78	-0.0024	0	52.3	K	YSFCTDSAVLVQTR	G
1	1	gi|194211292|XP_001489154.2| PREDICTED: LOW QUALITY PROTEIN: fibronectin [Equus caballus]	gi|194211292|XP_001489154.2| PREDICTED: LOW QUALITY PROTEIN: fibronectin [Equus caballus]	32280	275586	1200	1052	141	136	100658	1	549.599	1645.78	3	1645.78	-0.0016	0	11.59	K	YSFCTDSAVLVQTR	G
1	1	gi|194211292|XP_001489154.2| PREDICTED: LOW QUALITY PROTEIN: fibronectin [Equus caballus]	gi|194211292|XP_001489154.2| PREDICTED: LOW QUALITY PROTEIN: fibronectin [Equus caballus]	32280	275586	1200	1052	141	136	100659	1	549.599	1645.78	3	1645.78	-0.0016	0	20.08	K	YSFCTDSAVLVQTR	G
1	1	gi|194211292|XP_001489154.2| PREDICTED: LOW QUALITY PROTEIN: fibronectin [Equus caballus]	gi|194211292|XP_001489154.2| PREDICTED: LOW QUALITY PROTEIN: fibronectin [Equus caballus]	32280	275586	1200	1052	141	136	100660	1	549.599	1645.78	3	1645.78	-0.0016	0	20.37	K	YSFCTDSAVLVQTR	G
1	1	gi|194211292|XP_001489154.2| PREDICTED: LOW QUALITY PROTEIN: fibronectin [Equus caballus]	gi|194211292|XP_001489154.2| PREDICTED: LOW QUALITY PROTEIN: fibronectin [Equus caballus]	32280	275586	1200	1052	141	136	100661	1	549.599	1645.78	3	1645.78	-0.0016	0	24.38	K	YSFCTDSAVLVQTR	G
1	1	gi|194211292|XP_001489154.2| PREDICTED: LOW QUALITY PROTEIN: fibronectin [Equus caballus]	gi|194211292|XP_001489154.2| PREDICTED: LOW QUALITY PROTEIN: fibronectin [Equus caballus]	32280	275586	1200	1052	141	136	100662	1	549.599	1645.78	3	1645.78	-0.0016	0	30.09	K	YSFCTDSAVLVQTR	G
1	1	gi|194211292|XP_001489154.2| PREDICTED: LOW QUALITY PROTEIN: fibronectin [Equus caballus]	gi|194211292|XP_001489154.2| PREDICTED: LOW QUALITY PROTEIN: fibronectin [Equus caballus]	32280	275586	1200	1052	141	136	100663	1	823.895	1645.78	2	1645.78	-0.0015	0	123.97	K	YSFCTDSAVLVQTR	G
1	1	gi|194211292|XP_001489154.2| PREDICTED: LOW QUALITY PROTEIN: fibronectin [Equus caballus]	gi|194211292|XP_001489154.2| PREDICTED: LOW QUALITY PROTEIN: fibronectin [Equus caballus]	32280	275586	1200	1052	141	136	100664	1	823.895	1645.78	2	1645.78	-0.0015	0	97.08	K	YSFCTDSAVLVQTR	G
1	1	gi|194211292|XP_001489154.2| PREDICTED: LOW QUALITY PROTEIN: fibronectin [Equus caballus]	gi|194211292|XP_001489154.2| PREDICTED: LOW QUALITY PROTEIN: fibronectin [Equus caballus]	32280	275586	1200	1052	141	136	100665	1	823.895	1645.78	2	1645.78	-0.0015	0	109.3	K	YSFCTDSAVLVQTR	G
1	1	gi|194211292|XP_001489154.2| PREDICTED: LOW QUALITY PROTEIN: fibronectin [Equus caballus]	gi|194211292|XP_001489154.2| PREDICTED: LOW QUALITY PROTEIN: fibronectin [Equus caballus]	32280	275586	1200	1052	141	136	100666	1	823.895	1645.78	2	1645.78	-0.0015	0	95.97	K	YSFCTDSAVLVQTR	G
1	1	gi|194211292|XP_001489154.2| PREDICTED: LOW QUALITY PROTEIN: fibronectin [Equus caballus]	gi|194211292|XP_001489154.2| PREDICTED: LOW QUALITY PROTEIN: fibronectin [Equus caballus]	32280	275586	1200	1052	141	136	100667	1	823.895	1645.78	2	1645.78	-0.0015	0	102.51	K	YSFCTDSAVLVQTR	G
1	1	gi|194211292|XP_001489154.2| PREDICTED: LOW QUALITY PROTEIN: fibronectin [Equus caballus]	gi|194211292|XP_001489154.2| PREDICTED: LOW QUALITY PROTEIN: fibronectin [Equus caballus]	32280	275586	1200	1052	141	136	100991	1	829.342	1656.67	2	1656.67	-0.0008	0	46.91	K	DSMIWDCTCIGAGR	G
1	1	gi|194211292|XP_001489154.2| PREDICTED: LOW QUALITY PROTEIN: fibronectin [Equus caballus]	gi|194211292|XP_001489154.2| PREDICTED: LOW QUALITY PROTEIN: fibronectin [Equus caballus]	32280	275586	1200	1052	141	136	100992	1	829.342	1656.67	2	1656.67	-0.0008	0	44.64	K	DSMIWDCTCIGAGR	G
1	1	gi|194211292|XP_001489154.2| PREDICTED: LOW QUALITY PROTEIN: fibronectin [Equus caballus]	gi|194211292|XP_001489154.2| PREDICTED: LOW QUALITY PROTEIN: fibronectin [Equus caballus]	32280	275586	1200	1052	141	136	100993	1	829.342	1656.67	2	1656.67	-0.0008	0	50.32	K	DSMIWDCTCIGAGR	G
1	1	gi|194211292|XP_001489154.2| PREDICTED: LOW QUALITY PROTEIN: fibronectin [Equus caballus]	gi|194211292|XP_001489154.2| PREDICTED: LOW QUALITY PROTEIN: fibronectin [Equus caballus]	32280	275586	1200	1052	141	136	100994	1	829.342	1656.67	2	1656.67	-0.0008	0	24.71	K	DSMIWDCTCIGAGR	G
1	1	gi|194211292|XP_001489154.2| PREDICTED: LOW QUALITY PROTEIN: fibronectin [Equus caballus]	gi|194211292|XP_001489154.2| PREDICTED: LOW QUALITY PROTEIN: fibronectin [Equus caballus]	32280	275586	1200	1052	141	136	100995	1	829.342	1656.67	2	1656.67	0.001	0	70.44	K	DSMIWDCTCIGAGR	G
1	1	gi|194211292|XP_001489154.2| PREDICTED: LOW QUALITY PROTEIN: fibronectin [Equus caballus]	gi|194211292|XP_001489154.2| PREDICTED: LOW QUALITY PROTEIN: fibronectin [Equus caballus]	32280	275586	1200	1052	141	136	100996	1	829.342	1656.67	2	1656.67	0.001	0	71.22	K	DSMIWDCTCIGAGR	G
1	1	gi|194211292|XP_001489154.2| PREDICTED: LOW QUALITY PROTEIN: fibronectin [Equus caballus]	gi|194211292|XP_001489154.2| PREDICTED: LOW QUALITY PROTEIN: fibronectin [Equus caballus]	32280	275586	1200	1052	141	136	100997	1	829.342	1656.67	2	1656.67	0.001	0	66.65	K	DSMIWDCTCIGAGR	G
1	1	gi|194211292|XP_001489154.2| PREDICTED: LOW QUALITY PROTEIN: fibronectin [Equus caballus]	gi|194211292|XP_001489154.2| PREDICTED: LOW QUALITY PROTEIN: fibronectin [Equus caballus]	32280	275586	1200	1052	141	136	100998	1	829.342	1656.67	2	1656.67	0.001	0	45.47	K	DSMIWDCTCIGAGR	G
1	1	gi|194211292|XP_001489154.2| PREDICTED: LOW QUALITY PROTEIN: fibronectin [Equus caballus]	gi|194211292|XP_001489154.2| PREDICTED: LOW QUALITY PROTEIN: fibronectin [Equus caballus]	32280	275586	1200	1052	141	136	100999	1	829.342	1656.67	2	1656.67	0.001	0	75.55	K	DSMIWDCTCIGAGR	G
1	1	gi|194211292|XP_001489154.2| PREDICTED: LOW QUALITY PROTEIN: fibronectin [Equus caballus]	gi|194211292|XP_001489154.2| PREDICTED: LOW QUALITY PROTEIN: fibronectin [Equus caballus]	32280	275586	1200	1052	141	136	101206	1	554.973	1661.9	3	1661.9	-0.0018	1	20.59	R	GATYNIIVEALKDQK	R
1	1	gi|194211292|XP_001489154.2| PREDICTED: LOW QUALITY PROTEIN: fibronectin [Equus caballus]	gi|194211292|XP_001489154.2| PREDICTED: LOW QUALITY PROTEIN: fibronectin [Equus caballus]	32280	275586	1200	1052	141	136	101207	1	554.973	1661.9	3	1661.9	-0.0018	1	23.26	R	GATYNIIVEALKDQK	R
1	1	gi|194211292|XP_001489154.2| PREDICTED: LOW QUALITY PROTEIN: fibronectin [Equus caballus]	gi|194211292|XP_001489154.2| PREDICTED: LOW QUALITY PROTEIN: fibronectin [Equus caballus]	32280	275586	1200	1052	141	136	101208	1	554.973	1661.9	3	1661.9	-0.0018	1	24.01	R	GATYNIIVEALKDQK	R
1	1	gi|194211292|XP_001489154.2| PREDICTED: LOW QUALITY PROTEIN: fibronectin [Equus caballus]	gi|194211292|XP_001489154.2| PREDICTED: LOW QUALITY PROTEIN: fibronectin [Equus caballus]	32280	275586	1200	1052	141	136	101209	1	554.973	1661.9	3	1661.9	-0.0018	1	4.66	R	GATYNIIVEALKDQK	R
1	1	gi|194211292|XP_001489154.2| PREDICTED: LOW QUALITY PROTEIN: fibronectin [Equus caballus]	gi|194211292|XP_001489154.2| PREDICTED: LOW QUALITY PROTEIN: fibronectin [Equus caballus]	32280	275586	1200	1052	141	136	101210	1	554.973	1661.9	3	1661.9	-0.0018	1	33.61	R	GATYNIIVEALKDQK	R
1	1	gi|194211292|XP_001489154.2| PREDICTED: LOW QUALITY PROTEIN: fibronectin [Equus caballus]	gi|194211292|XP_001489154.2| PREDICTED: LOW QUALITY PROTEIN: fibronectin [Equus caballus]	32280	275586	1200	1052	141	136	101211	1	831.956	1661.9	2	1661.9	-0.0008	1	75.72	R	GATYNIIVEALKDQK	R
1	1	gi|194211292|XP_001489154.2| PREDICTED: LOW QUALITY PROTEIN: fibronectin [Equus caballus]	gi|194211292|XP_001489154.2| PREDICTED: LOW QUALITY PROTEIN: fibronectin [Equus caballus]	32280	275586	1200	1052	141	136	101212	1	831.956	1661.9	2	1661.9	-0.0008	1	86.77	R	GATYNIIVEALKDQK	R
1	1	gi|194211292|XP_001489154.2| PREDICTED: LOW QUALITY PROTEIN: fibronectin [Equus caballus]	gi|194211292|XP_001489154.2| PREDICTED: LOW QUALITY PROTEIN: fibronectin [Equus caballus]	32280	275586	1200	1052	141	136	101213	1	831.956	1661.9	2	1661.9	-0.0008	1	66.24	R	GATYNIIVEALKDQK	R
1	1	gi|194211292|XP_001489154.2| PREDICTED: LOW QUALITY PROTEIN: fibronectin [Equus caballus]	gi|194211292|XP_001489154.2| PREDICTED: LOW QUALITY PROTEIN: fibronectin [Equus caballus]	32280	275586	1200	1052	141	136	101214	1	831.956	1661.9	2	1661.9	-0.0008	1	79.48	R	GATYNIIVEALKDQK	R
1	1	gi|194211292|XP_001489154.2| PREDICTED: LOW QUALITY PROTEIN: fibronectin [Equus caballus]	gi|194211292|XP_001489154.2| PREDICTED: LOW QUALITY PROTEIN: fibronectin [Equus caballus]	32280	275586	1200	1052	141	136	101215	1	831.956	1661.9	2	1661.9	-0.0008	1	82.76	R	GATYNIIVEALKDQK	R
1	1	gi|194211292|XP_001489154.2| PREDICTED: LOW QUALITY PROTEIN: fibronectin [Equus caballus]	gi|194211292|XP_001489154.2| PREDICTED: LOW QUALITY PROTEIN: fibronectin [Equus caballus]	32280	275586	1200	1052	141	136	102137	1	846.463	1690.91	2	1690.91	-0.0026	0	23.48	R	SLQPGSEYTVTLVAVK	G
1	1	gi|194211292|XP_001489154.2| PREDICTED: LOW QUALITY PROTEIN: fibronectin [Equus caballus]	gi|194211292|XP_001489154.2| PREDICTED: LOW QUALITY PROTEIN: fibronectin [Equus caballus]	32280	275586	1200	1052	141	136	102138	1	846.463	1690.91	2	1690.91	-0.0026	0	20.29	R	SLQPGSEYTVTLVAVK	G
1	1	gi|194211292|XP_001489154.2| PREDICTED: LOW QUALITY PROTEIN: fibronectin [Equus caballus]	gi|194211292|XP_001489154.2| PREDICTED: LOW QUALITY PROTEIN: fibronectin [Equus caballus]	32280	275586	1200	1052	141	136	102139	1	564.645	1690.91	3	1690.91	-0.0019	0	56.68	R	SLQPGSEYTVTLVAVK	G
1	1	gi|194211292|XP_001489154.2| PREDICTED: LOW QUALITY PROTEIN: fibronectin [Equus caballus]	gi|194211292|XP_001489154.2| PREDICTED: LOW QUALITY PROTEIN: fibronectin [Equus caballus]	32280	275586	1200	1052	141	136	102140	1	564.645	1690.91	3	1690.91	-0.0019	0	39.8	R	SLQPGSEYTVTLVAVK	G
1	1	gi|194211292|XP_001489154.2| PREDICTED: LOW QUALITY PROTEIN: fibronectin [Equus caballus]	gi|194211292|XP_001489154.2| PREDICTED: LOW QUALITY PROTEIN: fibronectin [Equus caballus]	32280	275586	1200	1052	141	136	102141	1	564.645	1690.91	3	1690.91	-0.0019	0	39.4	R	SLQPGSEYTVTLVAVK	G
1	1	gi|194211292|XP_001489154.2| PREDICTED: LOW QUALITY PROTEIN: fibronectin [Equus caballus]	gi|194211292|XP_001489154.2| PREDICTED: LOW QUALITY PROTEIN: fibronectin [Equus caballus]	32280	275586	1200	1052	141	136	102142	1	564.645	1690.91	3	1690.91	-0.0019	0	41.5	R	SLQPGSEYTVTLVAVK	G
1	1	gi|194211292|XP_001489154.2| PREDICTED: LOW QUALITY PROTEIN: fibronectin [Equus caballus]	gi|194211292|XP_001489154.2| PREDICTED: LOW QUALITY PROTEIN: fibronectin [Equus caballus]	32280	275586	1200	1052	141	136	102143	1	564.645	1690.91	3	1690.91	-0.0019	0	41.82	R	SLQPGSEYTVTLVAVK	G
1	1	gi|194211292|XP_001489154.2| PREDICTED: LOW QUALITY PROTEIN: fibronectin [Equus caballus]	gi|194211292|XP_001489154.2| PREDICTED: LOW QUALITY PROTEIN: fibronectin [Equus caballus]	32280	275586	1200	1052	141	136	102144	1	846.463	1690.91	2	1690.91	-0.0017	0	72.41	R	SLQPGSEYTVTLVAVK	G
1	1	gi|194211292|XP_001489154.2| PREDICTED: LOW QUALITY PROTEIN: fibronectin [Equus caballus]	gi|194211292|XP_001489154.2| PREDICTED: LOW QUALITY PROTEIN: fibronectin [Equus caballus]	32280	275586	1200	1052	141	136	102145	1	846.463	1690.91	2	1690.91	-0.0017	0	72.75	R	SLQPGSEYTVTLVAVK	G
1	1	gi|194211292|XP_001489154.2| PREDICTED: LOW QUALITY PROTEIN: fibronectin [Equus caballus]	gi|194211292|XP_001489154.2| PREDICTED: LOW QUALITY PROTEIN: fibronectin [Equus caballus]	32280	275586	1200	1052	141	136	102146	1	846.463	1690.91	2	1690.91	-0.0017	0	77.38	R	SLQPGSEYTVTLVAVK	G
1	1	gi|194211292|XP_001489154.2| PREDICTED: LOW QUALITY PROTEIN: fibronectin [Equus caballus]	gi|194211292|XP_001489154.2| PREDICTED: LOW QUALITY PROTEIN: fibronectin [Equus caballus]	32280	275586	1200	1052	141	136	102147	1	846.463	1690.91	2	1690.91	-0.0017	0	78.1	R	SLQPGSEYTVTLVAVK	G
1	1	gi|194211292|XP_001489154.2| PREDICTED: LOW QUALITY PROTEIN: fibronectin [Equus caballus]	gi|194211292|XP_001489154.2| PREDICTED: LOW QUALITY PROTEIN: fibronectin [Equus caballus]	32280	275586	1200	1052	141	136	102148	1	846.463	1690.91	2	1690.91	-0.0017	0	65.15	R	SLQPGSEYTVTLVAVK	G
1	1	gi|194211292|XP_001489154.2| PREDICTED: LOW QUALITY PROTEIN: fibronectin [Equus caballus]	gi|194211292|XP_001489154.2| PREDICTED: LOW QUALITY PROTEIN: fibronectin [Equus caballus]	32280	275586	1200	1052	141	136	104866	1	597.943	1790.81	3	1790.81	-0.0009	0	36.37	R	TYLGNALVCTCYGGSR	G
1	1	gi|194211292|XP_001489154.2| PREDICTED: LOW QUALITY PROTEIN: fibronectin [Equus caballus]	gi|194211292|XP_001489154.2| PREDICTED: LOW QUALITY PROTEIN: fibronectin [Equus caballus]	32280	275586	1200	1052	141	136	104867	1	597.943	1790.81	3	1790.81	-0.0009	0	33.8	R	TYLGNALVCTCYGGSR	G
1	1	gi|194211292|XP_001489154.2| PREDICTED: LOW QUALITY PROTEIN: fibronectin [Equus caballus]	gi|194211292|XP_001489154.2| PREDICTED: LOW QUALITY PROTEIN: fibronectin [Equus caballus]	32280	275586	1200	1052	141	136	104868	1	597.943	1790.81	3	1790.81	-0.0009	0	28.65	R	TYLGNALVCTCYGGSR	G
1	1	gi|194211292|XP_001489154.2| PREDICTED: LOW QUALITY PROTEIN: fibronectin [Equus caballus]	gi|194211292|XP_001489154.2| PREDICTED: LOW QUALITY PROTEIN: fibronectin [Equus caballus]	32280	275586	1200	1052	141	136	104869	1	597.943	1790.81	3	1790.81	-0.0009	0	15.51	R	TYLGNALVCTCYGGSR	G
1	1	gi|194211292|XP_001489154.2| PREDICTED: LOW QUALITY PROTEIN: fibronectin [Equus caballus]	gi|194211292|XP_001489154.2| PREDICTED: LOW QUALITY PROTEIN: fibronectin [Equus caballus]	32280	275586	1200	1052	141	136	104870	1	597.943	1790.81	3	1790.81	-0.0009	0	22.22	R	TYLGNALVCTCYGGSR	G
1	1	gi|194211292|XP_001489154.2| PREDICTED: LOW QUALITY PROTEIN: fibronectin [Equus caballus]	gi|194211292|XP_001489154.2| PREDICTED: LOW QUALITY PROTEIN: fibronectin [Equus caballus]	32280	275586	1200	1052	141	136	104871	1	896.411	1790.81	2	1790.81	-0.0008	0	77.5	R	TYLGNALVCTCYGGSR	G
1	1	gi|194211292|XP_001489154.2| PREDICTED: LOW QUALITY PROTEIN: fibronectin [Equus caballus]	gi|194211292|XP_001489154.2| PREDICTED: LOW QUALITY PROTEIN: fibronectin [Equus caballus]	32280	275586	1200	1052	141	136	104872	1	896.411	1790.81	2	1790.81	-0.0008	0	72.04	R	TYLGNALVCTCYGGSR	G
1	1	gi|194211292|XP_001489154.2| PREDICTED: LOW QUALITY PROTEIN: fibronectin [Equus caballus]	gi|194211292|XP_001489154.2| PREDICTED: LOW QUALITY PROTEIN: fibronectin [Equus caballus]	32280	275586	1200	1052	141	136	104873	1	896.411	1790.81	2	1790.81	-0.0008	0	79.83	R	TYLGNALVCTCYGGSR	G
1	1	gi|194211292|XP_001489154.2| PREDICTED: LOW QUALITY PROTEIN: fibronectin [Equus caballus]	gi|194211292|XP_001489154.2| PREDICTED: LOW QUALITY PROTEIN: fibronectin [Equus caballus]	32280	275586	1200	1052	141	136	104874	1	896.411	1790.81	2	1790.81	-0.0008	0	78.97	R	TYLGNALVCTCYGGSR	G
1	1	gi|194211292|XP_001489154.2| PREDICTED: LOW QUALITY PROTEIN: fibronectin [Equus caballus]	gi|194211292|XP_001489154.2| PREDICTED: LOW QUALITY PROTEIN: fibronectin [Equus caballus]	32280	275586	1200	1052	141	136	104875	1	896.411	1790.81	2	1790.81	-0.0008	0	75.93	R	TYLGNALVCTCYGGSR	G
1	1	gi|194211292|XP_001489154.2| PREDICTED: LOW QUALITY PROTEIN: fibronectin [Equus caballus]	gi|194211292|XP_001489154.2| PREDICTED: LOW QUALITY PROTEIN: fibronectin [Equus caballus]	32280	275586	1200	1052	141	136	105794	1	910.007	1818	2	1818	-0.0041	1	65.09	R	ITGYIIKYEKPGSPPR	E
1	1	gi|194211292|XP_001489154.2| PREDICTED: LOW QUALITY PROTEIN: fibronectin [Equus caballus]	gi|194211292|XP_001489154.2| PREDICTED: LOW QUALITY PROTEIN: fibronectin [Equus caballus]	32280	275586	1200	1052	141	136	105795	1	910.007	1818	2	1818	-0.0041	1	72.65	R	ITGYIIKYEKPGSPPR	E
1	1	gi|194211292|XP_001489154.2| PREDICTED: LOW QUALITY PROTEIN: fibronectin [Equus caballus]	gi|194211292|XP_001489154.2| PREDICTED: LOW QUALITY PROTEIN: fibronectin [Equus caballus]	32280	275586	1200	1052	141	136	105796	1	910.007	1818	2	1818	-0.0041	1	62.17	R	ITGYIIKYEKPGSPPR	E
1	1	gi|194211292|XP_001489154.2| PREDICTED: LOW QUALITY PROTEIN: fibronectin [Equus caballus]	gi|194211292|XP_001489154.2| PREDICTED: LOW QUALITY PROTEIN: fibronectin [Equus caballus]	32280	275586	1200	1052	141	136	105797	1	910.007	1818	2	1818	-0.0041	1	42.99	R	ITGYIIKYEKPGSPPR	E
1	1	gi|194211292|XP_001489154.2| PREDICTED: LOW QUALITY PROTEIN: fibronectin [Equus caballus]	gi|194211292|XP_001489154.2| PREDICTED: LOW QUALITY PROTEIN: fibronectin [Equus caballus]	32280	275586	1200	1052	141	136	105798	1	910.007	1818	2	1818	-0.0041	1	49.39	R	ITGYIIKYEKPGSPPR	E
1	1	gi|194211292|XP_001489154.2| PREDICTED: LOW QUALITY PROTEIN: fibronectin [Equus caballus]	gi|194211292|XP_001489154.2| PREDICTED: LOW QUALITY PROTEIN: fibronectin [Equus caballus]	32280	275586	1200	1052	141	136	105799	1	607.008	1818	3	1818	-0.0024	1	48.61	R	ITGYIIKYEKPGSPPR	E
1	1	gi|194211292|XP_001489154.2| PREDICTED: LOW QUALITY PROTEIN: fibronectin [Equus caballus]	gi|194211292|XP_001489154.2| PREDICTED: LOW QUALITY PROTEIN: fibronectin [Equus caballus]	32280	275586	1200	1052	141	136	105800	1	607.008	1818	3	1818	-0.0024	1	39.22	R	ITGYIIKYEKPGSPPR	E
1	1	gi|194211292|XP_001489154.2| PREDICTED: LOW QUALITY PROTEIN: fibronectin [Equus caballus]	gi|194211292|XP_001489154.2| PREDICTED: LOW QUALITY PROTEIN: fibronectin [Equus caballus]	32280	275586	1200	1052	141	136	105801	1	607.008	1818	3	1818	-0.0024	1	37.68	R	ITGYIIKYEKPGSPPR	E
1	1	gi|194211292|XP_001489154.2| PREDICTED: LOW QUALITY PROTEIN: fibronectin [Equus caballus]	gi|194211292|XP_001489154.2| PREDICTED: LOW QUALITY PROTEIN: fibronectin [Equus caballus]	32280	275586	1200	1052	141	136	105802	1	607.008	1818	3	1818	-0.0024	1	42.58	R	ITGYIIKYEKPGSPPR	E
1	1	gi|194211292|XP_001489154.2| PREDICTED: LOW QUALITY PROTEIN: fibronectin [Equus caballus]	gi|194211292|XP_001489154.2| PREDICTED: LOW QUALITY PROTEIN: fibronectin [Equus caballus]	32280	275586	1200	1052	141	136	105803	1	607.008	1818	3	1818	-0.0024	1	39.29	R	ITGYIIKYEKPGSPPR	E
1	1	gi|194211292|XP_001489154.2| PREDICTED: LOW QUALITY PROTEIN: fibronectin [Equus caballus]	gi|194211292|XP_001489154.2| PREDICTED: LOW QUALITY PROTEIN: fibronectin [Equus caballus]	32280	275586	1200	1052	141	136	105805	2	455.508	1818	4	1818	-0.0022	1	3.16	R	ITGYIIKYEKPGSPPR	E
1	1	gi|194211292|XP_001489154.2| PREDICTED: LOW QUALITY PROTEIN: fibronectin [Equus caballus]	gi|194211292|XP_001489154.2| PREDICTED: LOW QUALITY PROTEIN: fibronectin [Equus caballus]	32280	275586	1200	1052	141	136	105806	1	455.508	1818	4	1818	-0.0022	1	1.14	R	ITGYIIKYEKPGSPPR	E
1	1	gi|194211292|XP_001489154.2| PREDICTED: LOW QUALITY PROTEIN: fibronectin [Equus caballus]	gi|194211292|XP_001489154.2| PREDICTED: LOW QUALITY PROTEIN: fibronectin [Equus caballus]	32280	275586	1200	1052	141	136	105808	1	455.508	1818	4	1818	-0.0022	1	7.01	R	ITGYIIKYEKPGSPPR	E
1	1	gi|194211292|XP_001489154.2| PREDICTED: LOW QUALITY PROTEIN: fibronectin [Equus caballus]	gi|194211292|XP_001489154.2| PREDICTED: LOW QUALITY PROTEIN: fibronectin [Equus caballus]	32280	275586	1200	1052	141	136	105944	1	607.978	1820.91	3	1820.91	-0.0012	0	43.53	K	ITIMWTPPESAVTGYR	V
1	1	gi|194211292|XP_001489154.2| PREDICTED: LOW QUALITY PROTEIN: fibronectin [Equus caballus]	gi|194211292|XP_001489154.2| PREDICTED: LOW QUALITY PROTEIN: fibronectin [Equus caballus]	32280	275586	1200	1052	141	136	105945	1	607.978	1820.91	3	1820.91	-0.0012	0	35.19	K	ITIMWTPPESAVTGYR	V
1	1	gi|194211292|XP_001489154.2| PREDICTED: LOW QUALITY PROTEIN: fibronectin [Equus caballus]	gi|194211292|XP_001489154.2| PREDICTED: LOW QUALITY PROTEIN: fibronectin [Equus caballus]	32280	275586	1200	1052	141	136	105946	1	607.978	1820.91	3	1820.91	-0.0012	0	29.45	K	ITIMWTPPESAVTGYR	V
1	1	gi|194211292|XP_001489154.2| PREDICTED: LOW QUALITY PROTEIN: fibronectin [Equus caballus]	gi|194211292|XP_001489154.2| PREDICTED: LOW QUALITY PROTEIN: fibronectin [Equus caballus]	32280	275586	1200	1052	141	136	105947	1	607.978	1820.91	3	1820.91	-0.0012	0	26.36	K	ITIMWTPPESAVTGYR	V
1	1	gi|194211292|XP_001489154.2| PREDICTED: LOW QUALITY PROTEIN: fibronectin [Equus caballus]	gi|194211292|XP_001489154.2| PREDICTED: LOW QUALITY PROTEIN: fibronectin [Equus caballus]	32280	275586	1200	1052	141	136	105949	1	911.463	1820.91	2	1820.91	-0.0007	0	59.3	K	ITIMWTPPESAVTGYR	V
1	1	gi|194211292|XP_001489154.2| PREDICTED: LOW QUALITY PROTEIN: fibronectin [Equus caballus]	gi|194211292|XP_001489154.2| PREDICTED: LOW QUALITY PROTEIN: fibronectin [Equus caballus]	32280	275586	1200	1052	141	136	105950	1	911.463	1820.91	2	1820.91	-0.0007	0	49.72	K	ITIMWTPPESAVTGYR	V
1	1	gi|194211292|XP_001489154.2| PREDICTED: LOW QUALITY PROTEIN: fibronectin [Equus caballus]	gi|194211292|XP_001489154.2| PREDICTED: LOW QUALITY PROTEIN: fibronectin [Equus caballus]	32280	275586	1200	1052	141	136	105951	1	911.463	1820.91	2	1820.91	-0.0007	0	56.04	K	ITIMWTPPESAVTGYR	V
1	1	gi|194211292|XP_001489154.2| PREDICTED: LOW QUALITY PROTEIN: fibronectin [Equus caballus]	gi|194211292|XP_001489154.2| PREDICTED: LOW QUALITY PROTEIN: fibronectin [Equus caballus]	32280	275586	1200	1052	141	136	105952	1	911.463	1820.91	2	1820.91	-0.0007	0	37.65	K	ITIMWTPPESAVTGYR	V
1	1	gi|194211292|XP_001489154.2| PREDICTED: LOW QUALITY PROTEIN: fibronectin [Equus caballus]	gi|194211292|XP_001489154.2| PREDICTED: LOW QUALITY PROTEIN: fibronectin [Equus caballus]	32280	275586	1200	1052	141	136	105953	1	911.463	1820.91	2	1820.91	-0.0007	0	49.54	K	ITIMWTPPESAVTGYR	V
1	1	gi|194211292|XP_001489154.2| PREDICTED: LOW QUALITY PROTEIN: fibronectin [Equus caballus]	gi|194211292|XP_001489154.2| PREDICTED: LOW QUALITY PROTEIN: fibronectin [Equus caballus]	32280	275586	1200	1052	141	136	106488	1	919.46	1836.91	2	1836.91	-0.0028	0	29.36	K	ITIMWTPPESAVTGYR	V
1	1	gi|194211292|XP_001489154.2| PREDICTED: LOW QUALITY PROTEIN: fibronectin [Equus caballus]	gi|194211292|XP_001489154.2| PREDICTED: LOW QUALITY PROTEIN: fibronectin [Equus caballus]	32280	275586	1200	1052	141	136	106492	1	919.463	1836.91	2	1836.91	0.0036	0	17.76	K	ITIMWTPPESAVTGYR	V
1	1	gi|194211292|XP_001489154.2| PREDICTED: LOW QUALITY PROTEIN: fibronectin [Equus caballus]	gi|194211292|XP_001489154.2| PREDICTED: LOW QUALITY PROTEIN: fibronectin [Equus caballus]	32280	275586	1200	1052	141	136	106493	1	919.463	1836.91	2	1836.91	0.0036	0	15.07	K	ITIMWTPPESAVTGYR	V
1	1	gi|194211292|XP_001489154.2| PREDICTED: LOW QUALITY PROTEIN: fibronectin [Equus caballus]	gi|194211292|XP_001489154.2| PREDICTED: LOW QUALITY PROTEIN: fibronectin [Equus caballus]	32280	275586	1200	1052	141	136	106539	1	919.999	1837.98	2	1837.99	-0.0102	1	19.64	K	VPPPRDLQFVEVTDVK	I
1	1	gi|194211292|XP_001489154.2| PREDICTED: LOW QUALITY PROTEIN: fibronectin [Equus caballus]	gi|194211292|XP_001489154.2| PREDICTED: LOW QUALITY PROTEIN: fibronectin [Equus caballus]	32280	275586	1200	1052	141	136	106540	1	919.999	1837.98	2	1837.99	-0.0102	1	20.41	K	VPPPRDLQFVEVTDVK	I
1	1	gi|194211292|XP_001489154.2| PREDICTED: LOW QUALITY PROTEIN: fibronectin [Equus caballus]	gi|194211292|XP_001489154.2| PREDICTED: LOW QUALITY PROTEIN: fibronectin [Equus caballus]	32280	275586	1200	1052	141	136	106541	1	613.671	1837.99	3	1837.99	-0.0037	1	31.11	K	VPPPRDLQFVEVTDVK	I
1	1	gi|194211292|XP_001489154.2| PREDICTED: LOW QUALITY PROTEIN: fibronectin [Equus caballus]	gi|194211292|XP_001489154.2| PREDICTED: LOW QUALITY PROTEIN: fibronectin [Equus caballus]	32280	275586	1200	1052	141	136	106542	1	613.671	1837.99	3	1837.99	-0.0037	1	21.38	K	VPPPRDLQFVEVTDVK	I
1	1	gi|194211292|XP_001489154.2| PREDICTED: LOW QUALITY PROTEIN: fibronectin [Equus caballus]	gi|194211292|XP_001489154.2| PREDICTED: LOW QUALITY PROTEIN: fibronectin [Equus caballus]	32280	275586	1200	1052	141	136	106543	1	613.671	1837.99	3	1837.99	-0.0037	1	15.03	K	VPPPRDLQFVEVTDVK	I
1	1	gi|194211292|XP_001489154.2| PREDICTED: LOW QUALITY PROTEIN: fibronectin [Equus caballus]	gi|194211292|XP_001489154.2| PREDICTED: LOW QUALITY PROTEIN: fibronectin [Equus caballus]	32280	275586	1200	1052	141	136	106544	1	613.671	1837.99	3	1837.99	-0.0037	1	14.79	K	VPPPRDLQFVEVTDVK	I
1	1	gi|194211292|XP_001489154.2| PREDICTED: LOW QUALITY PROTEIN: fibronectin [Equus caballus]	gi|194211292|XP_001489154.2| PREDICTED: LOW QUALITY PROTEIN: fibronectin [Equus caballus]	32280	275586	1200	1052	141	136	106545	1	613.671	1837.99	3	1837.99	-0.0037	1	8.16	K	VPPPRDLQFVEVTDVK	I
1	1	gi|194211292|XP_001489154.2| PREDICTED: LOW QUALITY PROTEIN: fibronectin [Equus caballus]	gi|194211292|XP_001489154.2| PREDICTED: LOW QUALITY PROTEIN: fibronectin [Equus caballus]	32280	275586	1200	1052	141	136	107248	1	929.489	1856.96	2	1856.98	-0.0153	1	17.42	R	WKEATIPGHLNSYTIK	G
1	1	gi|194211292|XP_001489154.2| PREDICTED: LOW QUALITY PROTEIN: fibronectin [Equus caballus]	gi|194211292|XP_001489154.2| PREDICTED: LOW QUALITY PROTEIN: fibronectin [Equus caballus]	32280	275586	1200	1052	141	136	107249	1	929.489	1856.96	2	1856.98	-0.0153	1	30.83	R	WKEATIPGHLNSYTIK	G
1	1	gi|194211292|XP_001489154.2| PREDICTED: LOW QUALITY PROTEIN: fibronectin [Equus caballus]	gi|194211292|XP_001489154.2| PREDICTED: LOW QUALITY PROTEIN: fibronectin [Equus caballus]	32280	275586	1200	1052	141	136	107250	1	929.489	1856.96	2	1856.98	-0.0153	1	43.29	R	WKEATIPGHLNSYTIK	G
1	1	gi|194211292|XP_001489154.2| PREDICTED: LOW QUALITY PROTEIN: fibronectin [Equus caballus]	gi|194211292|XP_001489154.2| PREDICTED: LOW QUALITY PROTEIN: fibronectin [Equus caballus]	32280	275586	1200	1052	141	136	107251	1	929.489	1856.96	2	1856.98	-0.0153	1	26.89	R	WKEATIPGHLNSYTIK	G
1	1	gi|194211292|XP_001489154.2| PREDICTED: LOW QUALITY PROTEIN: fibronectin [Equus caballus]	gi|194211292|XP_001489154.2| PREDICTED: LOW QUALITY PROTEIN: fibronectin [Equus caballus]	32280	275586	1200	1052	141	136	107252	1	929.489	1856.96	2	1856.98	-0.0153	1	38.77	R	WKEATIPGHLNSYTIK	G
1	1	gi|194211292|XP_001489154.2| PREDICTED: LOW QUALITY PROTEIN: fibronectin [Equus caballus]	gi|194211292|XP_001489154.2| PREDICTED: LOW QUALITY PROTEIN: fibronectin [Equus caballus]	32280	275586	1200	1052	141	136	107253	1	465.251	1856.97	4	1856.98	-0.0039	1	11.79	R	WKEATIPGHLNSYTIK	G
1	1	gi|194211292|XP_001489154.2| PREDICTED: LOW QUALITY PROTEIN: fibronectin [Equus caballus]	gi|194211292|XP_001489154.2| PREDICTED: LOW QUALITY PROTEIN: fibronectin [Equus caballus]	32280	275586	1200	1052	141	136	107254	1	465.251	1856.97	4	1856.98	-0.0039	1	16.18	R	WKEATIPGHLNSYTIK	G
1	1	gi|194211292|XP_001489154.2| PREDICTED: LOW QUALITY PROTEIN: fibronectin [Equus caballus]	gi|194211292|XP_001489154.2| PREDICTED: LOW QUALITY PROTEIN: fibronectin [Equus caballus]	32280	275586	1200	1052	141	136	107255	1	465.251	1856.97	4	1856.98	-0.0039	1	7.35	R	WKEATIPGHLNSYTIK	G
1	1	gi|194211292|XP_001489154.2| PREDICTED: LOW QUALITY PROTEIN: fibronectin [Equus caballus]	gi|194211292|XP_001489154.2| PREDICTED: LOW QUALITY PROTEIN: fibronectin [Equus caballus]	32280	275586	1200	1052	141	136	107256	1	465.251	1856.97	4	1856.98	-0.0039	1	20.5	R	WKEATIPGHLNSYTIK	G
1	1	gi|194211292|XP_001489154.2| PREDICTED: LOW QUALITY PROTEIN: fibronectin [Equus caballus]	gi|194211292|XP_001489154.2| PREDICTED: LOW QUALITY PROTEIN: fibronectin [Equus caballus]	32280	275586	1200	1052	141	136	107257	1	465.251	1856.97	4	1856.98	-0.0039	1	22.14	R	WKEATIPGHLNSYTIK	G
1	1	gi|194211292|XP_001489154.2| PREDICTED: LOW QUALITY PROTEIN: fibronectin [Equus caballus]	gi|194211292|XP_001489154.2| PREDICTED: LOW QUALITY PROTEIN: fibronectin [Equus caballus]	32280	275586	1200	1052	141	136	107258	1	619.999	1856.98	3	1856.98	-0.0029	1	24.17	R	WKEATIPGHLNSYTIK	G
1	1	gi|194211292|XP_001489154.2| PREDICTED: LOW QUALITY PROTEIN: fibronectin [Equus caballus]	gi|194211292|XP_001489154.2| PREDICTED: LOW QUALITY PROTEIN: fibronectin [Equus caballus]	32280	275586	1200	1052	141	136	107259	1	619.999	1856.98	3	1856.98	-0.0029	1	38.26	R	WKEATIPGHLNSYTIK	G
1	1	gi|194211292|XP_001489154.2| PREDICTED: LOW QUALITY PROTEIN: fibronectin [Equus caballus]	gi|194211292|XP_001489154.2| PREDICTED: LOW QUALITY PROTEIN: fibronectin [Equus caballus]	32280	275586	1200	1052	141	136	107260	1	619.999	1856.98	3	1856.98	-0.0029	1	34.19	R	WKEATIPGHLNSYTIK	G
1	1	gi|194211292|XP_001489154.2| PREDICTED: LOW QUALITY PROTEIN: fibronectin [Equus caballus]	gi|194211292|XP_001489154.2| PREDICTED: LOW QUALITY PROTEIN: fibronectin [Equus caballus]	32280	275586	1200	1052	141	136	107261	1	619.999	1856.98	3	1856.98	-0.0029	1	32.79	R	WKEATIPGHLNSYTIK	G
1	1	gi|194211292|XP_001489154.2| PREDICTED: LOW QUALITY PROTEIN: fibronectin [Equus caballus]	gi|194211292|XP_001489154.2| PREDICTED: LOW QUALITY PROTEIN: fibronectin [Equus caballus]	32280	275586	1200	1052	141	136	107262	1	619.999	1856.98	3	1856.98	-0.0029	1	31.85	R	WKEATIPGHLNSYTIK	G
1	1	gi|194211292|XP_001489154.2| PREDICTED: LOW QUALITY PROTEIN: fibronectin [Equus caballus]	gi|194211292|XP_001489154.2| PREDICTED: LOW QUALITY PROTEIN: fibronectin [Equus caballus]	32280	275586	1200	1052	141	136	107400	1	621.305	1860.89	3	1860.9	-0.0029	0	49.33	R	HASLQTTSTGSGPFTDVR	T
1	1	gi|194211292|XP_001489154.2| PREDICTED: LOW QUALITY PROTEIN: fibronectin [Equus caballus]	gi|194211292|XP_001489154.2| PREDICTED: LOW QUALITY PROTEIN: fibronectin [Equus caballus]	32280	275586	1200	1052	141	136	107401	1	621.305	1860.89	3	1860.9	-0.0029	0	39.78	R	HASLQTTSTGSGPFTDVR	T
1	1	gi|194211292|XP_001489154.2| PREDICTED: LOW QUALITY PROTEIN: fibronectin [Equus caballus]	gi|194211292|XP_001489154.2| PREDICTED: LOW QUALITY PROTEIN: fibronectin [Equus caballus]	32280	275586	1200	1052	141	136	107402	1	621.305	1860.89	3	1860.9	-0.0029	0	49.39	R	HASLQTTSTGSGPFTDVR	T
1	1	gi|194211292|XP_001489154.2| PREDICTED: LOW QUALITY PROTEIN: fibronectin [Equus caballus]	gi|194211292|XP_001489154.2| PREDICTED: LOW QUALITY PROTEIN: fibronectin [Equus caballus]	32280	275586	1200	1052	141	136	107403	1	621.305	1860.89	3	1860.9	-0.0029	0	43.76	R	HASLQTTSTGSGPFTDVR	T
1	1	gi|194211292|XP_001489154.2| PREDICTED: LOW QUALITY PROTEIN: fibronectin [Equus caballus]	gi|194211292|XP_001489154.2| PREDICTED: LOW QUALITY PROTEIN: fibronectin [Equus caballus]	32280	275586	1200	1052	141	136	107404	1	621.305	1860.89	3	1860.9	-0.0029	0	47.68	R	HASLQTTSTGSGPFTDVR	T
1	1	gi|194211292|XP_001489154.2| PREDICTED: LOW QUALITY PROTEIN: fibronectin [Equus caballus]	gi|194211292|XP_001489154.2| PREDICTED: LOW QUALITY PROTEIN: fibronectin [Equus caballus]	32280	275586	1200	1052	141	136	107405	1	931.454	1860.89	2	1860.9	-0.0023	0	103.36	R	HASLQTTSTGSGPFTDVR	T
1	1	gi|194211292|XP_001489154.2| PREDICTED: LOW QUALITY PROTEIN: fibronectin [Equus caballus]	gi|194211292|XP_001489154.2| PREDICTED: LOW QUALITY PROTEIN: fibronectin [Equus caballus]	32280	275586	1200	1052	141	136	107406	1	931.454	1860.89	2	1860.9	-0.0023	0	93.22	R	HASLQTTSTGSGPFTDVR	T
1	1	gi|194211292|XP_001489154.2| PREDICTED: LOW QUALITY PROTEIN: fibronectin [Equus caballus]	gi|194211292|XP_001489154.2| PREDICTED: LOW QUALITY PROTEIN: fibronectin [Equus caballus]	32280	275586	1200	1052	141	136	107407	1	931.454	1860.89	2	1860.9	-0.0023	0	115.72	R	HASLQTTSTGSGPFTDVR	T
1	1	gi|194211292|XP_001489154.2| PREDICTED: LOW QUALITY PROTEIN: fibronectin [Equus caballus]	gi|194211292|XP_001489154.2| PREDICTED: LOW QUALITY PROTEIN: fibronectin [Equus caballus]	32280	275586	1200	1052	141	136	107408	1	931.454	1860.89	2	1860.9	-0.0023	0	100.42	R	HASLQTTSTGSGPFTDVR	T
1	1	gi|194211292|XP_001489154.2| PREDICTED: LOW QUALITY PROTEIN: fibronectin [Equus caballus]	gi|194211292|XP_001489154.2| PREDICTED: LOW QUALITY PROTEIN: fibronectin [Equus caballus]	32280	275586	1200	1052	141	136	107409	1	931.454	1860.89	2	1860.9	-0.0023	0	108.54	R	HASLQTTSTGSGPFTDVR	T
1	1	gi|194211292|XP_001489154.2| PREDICTED: LOW QUALITY PROTEIN: fibronectin [Equus caballus]	gi|194211292|XP_001489154.2| PREDICTED: LOW QUALITY PROTEIN: fibronectin [Equus caballus]	32280	275586	1200	1052	141	136	107625	1	623.926	1868.76	3	1868.76	-0.0017	1	37.87	R	CDSSKWCHDNGVNYK	I
1	1	gi|194211292|XP_001489154.2| PREDICTED: LOW QUALITY PROTEIN: fibronectin [Equus caballus]	gi|194211292|XP_001489154.2| PREDICTED: LOW QUALITY PROTEIN: fibronectin [Equus caballus]	32280	275586	1200	1052	141	136	107626	1	623.926	1868.76	3	1868.76	-0.0017	1	28.82	R	CDSSKWCHDNGVNYK	I
1	1	gi|194211292|XP_001489154.2| PREDICTED: LOW QUALITY PROTEIN: fibronectin [Equus caballus]	gi|194211292|XP_001489154.2| PREDICTED: LOW QUALITY PROTEIN: fibronectin [Equus caballus]	32280	275586	1200	1052	141	136	107627	1	623.926	1868.76	3	1868.76	-0.0017	1	36.72	R	CDSSKWCHDNGVNYK	I
1	1	gi|194211292|XP_001489154.2| PREDICTED: LOW QUALITY PROTEIN: fibronectin [Equus caballus]	gi|194211292|XP_001489154.2| PREDICTED: LOW QUALITY PROTEIN: fibronectin [Equus caballus]	32280	275586	1200	1052	141	136	107628	1	623.926	1868.76	3	1868.76	-0.0017	1	41.5	R	CDSSKWCHDNGVNYK	I
1	1	gi|194211292|XP_001489154.2| PREDICTED: LOW QUALITY PROTEIN: fibronectin [Equus caballus]	gi|194211292|XP_001489154.2| PREDICTED: LOW QUALITY PROTEIN: fibronectin [Equus caballus]	32280	275586	1200	1052	141	136	107629	1	935.386	1868.76	2	1868.76	0.0012	1	75.17	R	CDSSKWCHDNGVNYK	I
1	1	gi|194211292|XP_001489154.2| PREDICTED: LOW QUALITY PROTEIN: fibronectin [Equus caballus]	gi|194211292|XP_001489154.2| PREDICTED: LOW QUALITY PROTEIN: fibronectin [Equus caballus]	32280	275586	1200	1052	141	136	107672	1	624.588	1870.74	3	1870.74	-0.0014	0	5.21	R	QGENGQMMSCTCLGNGK	G
1	1	gi|194211292|XP_001489154.2| PREDICTED: LOW QUALITY PROTEIN: fibronectin [Equus caballus]	gi|194211292|XP_001489154.2| PREDICTED: LOW QUALITY PROTEIN: fibronectin [Equus caballus]	32280	275586	1200	1052	141	136	107673	1	624.588	1870.74	3	1870.74	-0.0014	0	31.59	R	QGENGQMMSCTCLGNGK	G
1	1	gi|194211292|XP_001489154.2| PREDICTED: LOW QUALITY PROTEIN: fibronectin [Equus caballus]	gi|194211292|XP_001489154.2| PREDICTED: LOW QUALITY PROTEIN: fibronectin [Equus caballus]	32280	275586	1200	1052	141	136	107676	1	936.379	1870.74	2	1870.74	0	0	87.27	R	QGENGQMMSCTCLGNGK	G
1	1	gi|194211292|XP_001489154.2| PREDICTED: LOW QUALITY PROTEIN: fibronectin [Equus caballus]	gi|194211292|XP_001489154.2| PREDICTED: LOW QUALITY PROTEIN: fibronectin [Equus caballus]	32280	275586	1200	1052	141	136	107677	1	936.379	1870.74	2	1870.74	0	0	79.75	R	QGENGQMMSCTCLGNGK	G
1	1	gi|194211292|XP_001489154.2| PREDICTED: LOW QUALITY PROTEIN: fibronectin [Equus caballus]	gi|194211292|XP_001489154.2| PREDICTED: LOW QUALITY PROTEIN: fibronectin [Equus caballus]	32280	275586	1200	1052	141	136	107678	1	936.379	1870.74	2	1870.74	0	0	86.57	R	QGENGQMMSCTCLGNGK	G
1	1	gi|194211292|XP_001489154.2| PREDICTED: LOW QUALITY PROTEIN: fibronectin [Equus caballus]	gi|194211292|XP_001489154.2| PREDICTED: LOW QUALITY PROTEIN: fibronectin [Equus caballus]	32280	275586	1200	1052	141	136	107679	1	936.379	1870.74	2	1870.74	0	0	88.53	R	QGENGQMMSCTCLGNGK	G
1	1	gi|194211292|XP_001489154.2| PREDICTED: LOW QUALITY PROTEIN: fibronectin [Equus caballus]	gi|194211292|XP_001489154.2| PREDICTED: LOW QUALITY PROTEIN: fibronectin [Equus caballus]	32280	275586	1200	1052	141	136	107680	1	936.379	1870.74	2	1870.74	0	0	80.85	R	QGENGQMMSCTCLGNGK	G
1	1	gi|194211292|XP_001489154.2| PREDICTED: LOW QUALITY PROTEIN: fibronectin [Equus caballus]	gi|194211292|XP_001489154.2| PREDICTED: LOW QUALITY PROTEIN: fibronectin [Equus caballus]	32280	275586	1200	1052	141	136	107920	1	626.935	1877.78	3	1877.79	-0.0034	0	10.65	K	EYLGAICSCTCFGGQR	G
1	1	gi|194211292|XP_001489154.2| PREDICTED: LOW QUALITY PROTEIN: fibronectin [Equus caballus]	gi|194211292|XP_001489154.2| PREDICTED: LOW QUALITY PROTEIN: fibronectin [Equus caballus]	32280	275586	1200	1052	141	136	107922	1	939.899	1877.78	2	1877.79	-0.0019	0	99.14	K	EYLGAICSCTCFGGQR	G
1	1	gi|194211292|XP_001489154.2| PREDICTED: LOW QUALITY PROTEIN: fibronectin [Equus caballus]	gi|194211292|XP_001489154.2| PREDICTED: LOW QUALITY PROTEIN: fibronectin [Equus caballus]	32280	275586	1200	1052	141	136	107923	1	939.899	1877.78	2	1877.79	-0.0019	0	105.78	K	EYLGAICSCTCFGGQR	G
1	1	gi|194211292|XP_001489154.2| PREDICTED: LOW QUALITY PROTEIN: fibronectin [Equus caballus]	gi|194211292|XP_001489154.2| PREDICTED: LOW QUALITY PROTEIN: fibronectin [Equus caballus]	32280	275586	1200	1052	141	136	107924	1	939.899	1877.78	2	1877.79	-0.0019	0	99.76	K	EYLGAICSCTCFGGQR	G
1	1	gi|194211292|XP_001489154.2| PREDICTED: LOW QUALITY PROTEIN: fibronectin [Equus caballus]	gi|194211292|XP_001489154.2| PREDICTED: LOW QUALITY PROTEIN: fibronectin [Equus caballus]	32280	275586	1200	1052	141	136	107925	1	939.899	1877.78	2	1877.79	-0.0019	0	102.5	K	EYLGAICSCTCFGGQR	G
1	1	gi|194211292|XP_001489154.2| PREDICTED: LOW QUALITY PROTEIN: fibronectin [Equus caballus]	gi|194211292|XP_001489154.2| PREDICTED: LOW QUALITY PROTEIN: fibronectin [Equus caballus]	32280	275586	1200	1052	141	136	107926	1	939.899	1877.78	2	1877.79	-0.0019	0	105.26	K	EYLGAICSCTCFGGQR	G
1	1	gi|194211292|XP_001489154.2| PREDICTED: LOW QUALITY PROTEIN: fibronectin [Equus caballus]	gi|194211292|XP_001489154.2| PREDICTED: LOW QUALITY PROTEIN: fibronectin [Equus caballus]	32280	275586	1200	1052	141	136	107927	1	939.899	1877.78	2	1877.79	-0.0017	0	34.03	K	EYLGAICSCTCFGGQR	G
1	1	gi|194211292|XP_001489154.2| PREDICTED: LOW QUALITY PROTEIN: fibronectin [Equus caballus]	gi|194211292|XP_001489154.2| PREDICTED: LOW QUALITY PROTEIN: fibronectin [Equus caballus]	32280	275586	1200	1052	141	136	107928	1	939.899	1877.78	2	1877.79	-0.0017	0	45.51	K	EYLGAICSCTCFGGQR	G
1	1	gi|194211292|XP_001489154.2| PREDICTED: LOW QUALITY PROTEIN: fibronectin [Equus caballus]	gi|194211292|XP_001489154.2| PREDICTED: LOW QUALITY PROTEIN: fibronectin [Equus caballus]	32280	275586	1200	1052	141	136	107929	1	939.899	1877.78	2	1877.79	-0.0017	0	65.32	K	EYLGAICSCTCFGGQR	G
1	1	gi|194211292|XP_001489154.2| PREDICTED: LOW QUALITY PROTEIN: fibronectin [Equus caballus]	gi|194211292|XP_001489154.2| PREDICTED: LOW QUALITY PROTEIN: fibronectin [Equus caballus]	32280	275586	1200	1052	141	136	107930	1	939.899	1877.78	2	1877.79	-0.0017	0	61.07	K	EYLGAICSCTCFGGQR	G
1	1	gi|194211292|XP_001489154.2| PREDICTED: LOW QUALITY PROTEIN: fibronectin [Equus caballus]	gi|194211292|XP_001489154.2| PREDICTED: LOW QUALITY PROTEIN: fibronectin [Equus caballus]	32280	275586	1200	1052	141	136	107931	1	939.899	1877.78	2	1877.79	-0.0017	0	28.67	K	EYLGAICSCTCFGGQR	G
1	1	gi|194211292|XP_001489154.2| PREDICTED: LOW QUALITY PROTEIN: fibronectin [Equus caballus]	gi|194211292|XP_001489154.2| PREDICTED: LOW QUALITY PROTEIN: fibronectin [Equus caballus]	32280	275586	1200	1052	141	136	107932	1	939.9	1877.79	2	1877.79	-0.0004	0	32.89	K	EYLGAICSCTCFGGQR	G
1	1	gi|194211292|XP_001489154.2| PREDICTED: LOW QUALITY PROTEIN: fibronectin [Equus caballus]	gi|194211292|XP_001489154.2| PREDICTED: LOW QUALITY PROTEIN: fibronectin [Equus caballus]	32280	275586	1200	1052	141	136	107933	1	939.9	1877.79	2	1877.79	-0.0004	0	52.52	K	EYLGAICSCTCFGGQR	G
1	1	gi|194211292|XP_001489154.2| PREDICTED: LOW QUALITY PROTEIN: fibronectin [Equus caballus]	gi|194211292|XP_001489154.2| PREDICTED: LOW QUALITY PROTEIN: fibronectin [Equus caballus]	32280	275586	1200	1052	141	136	108195	1	944.376	1886.74	2	1886.74	-0.0005	0	41.98	R	QGENGQMMSCTCLGNGK	G
1	1	gi|194211292|XP_001489154.2| PREDICTED: LOW QUALITY PROTEIN: fibronectin [Equus caballus]	gi|194211292|XP_001489154.2| PREDICTED: LOW QUALITY PROTEIN: fibronectin [Equus caballus]	32280	275586	1200	1052	141	136	108196	1	944.376	1886.74	2	1886.74	-0.0005	0	91.14	R	QGENGQMMSCTCLGNGK	G
1	1	gi|194211292|XP_001489154.2| PREDICTED: LOW QUALITY PROTEIN: fibronectin [Equus caballus]	gi|194211292|XP_001489154.2| PREDICTED: LOW QUALITY PROTEIN: fibronectin [Equus caballus]	32280	275586	1200	1052	141	136	108197	1	944.376	1886.74	2	1886.74	-0.0005	0	60.86	R	QGENGQMMSCTCLGNGK	G
1	1	gi|194211292|XP_001489154.2| PREDICTED: LOW QUALITY PROTEIN: fibronectin [Equus caballus]	gi|194211292|XP_001489154.2| PREDICTED: LOW QUALITY PROTEIN: fibronectin [Equus caballus]	32280	275586	1200	1052	141	136	108198	1	944.376	1886.74	2	1886.74	-0.0005	0	76.54	R	QGENGQMMSCTCLGNGK	G
1	1	gi|194211292|XP_001489154.2| PREDICTED: LOW QUALITY PROTEIN: fibronectin [Equus caballus]	gi|194211292|XP_001489154.2| PREDICTED: LOW QUALITY PROTEIN: fibronectin [Equus caballus]	32280	275586	1200	1052	141	136	108199	1	944.376	1886.74	2	1886.74	-0.0005	0	72.33	R	QGENGQMMSCTCLGNGK	G
1	1	gi|194211292|XP_001489154.2| PREDICTED: LOW QUALITY PROTEIN: fibronectin [Equus caballus]	gi|194211292|XP_001489154.2| PREDICTED: LOW QUALITY PROTEIN: fibronectin [Equus caballus]	32280	275586	1200	1052	141	136	108642	1	952.374	1902.73	2	1902.73	-0.0001	0	74.73	R	QGENGQMMSCTCLGNGK	G
1	1	gi|194211292|XP_001489154.2| PREDICTED: LOW QUALITY PROTEIN: fibronectin [Equus caballus]	gi|194211292|XP_001489154.2| PREDICTED: LOW QUALITY PROTEIN: fibronectin [Equus caballus]	32280	275586	1200	1052	141	136	108643	1	952.374	1902.73	2	1902.73	-0.0001	0	53.24	R	QGENGQMMSCTCLGNGK	G
1	1	gi|194211292|XP_001489154.2| PREDICTED: LOW QUALITY PROTEIN: fibronectin [Equus caballus]	gi|194211292|XP_001489154.2| PREDICTED: LOW QUALITY PROTEIN: fibronectin [Equus caballus]	32280	275586	1200	1052	141	136	108644	1	952.374	1902.73	2	1902.73	-0.0001	0	63.21	R	QGENGQMMSCTCLGNGK	G
1	1	gi|194211292|XP_001489154.2| PREDICTED: LOW QUALITY PROTEIN: fibronectin [Equus caballus]	gi|194211292|XP_001489154.2| PREDICTED: LOW QUALITY PROTEIN: fibronectin [Equus caballus]	32280	275586	1200	1052	141	136	108645	1	952.374	1902.73	2	1902.73	-0.0001	0	35.33	R	QGENGQMMSCTCLGNGK	G
1	1	gi|194211292|XP_001489154.2| PREDICTED: LOW QUALITY PROTEIN: fibronectin [Equus caballus]	gi|194211292|XP_001489154.2| PREDICTED: LOW QUALITY PROTEIN: fibronectin [Equus caballus]	32280	275586	1200	1052	141	136	108646	1	952.374	1902.73	2	1902.73	-0.0001	0	47.69	R	QGENGQMMSCTCLGNGK	G
1	1	gi|194211292|XP_001489154.2| PREDICTED: LOW QUALITY PROTEIN: fibronectin [Equus caballus]	gi|194211292|XP_001489154.2| PREDICTED: LOW QUALITY PROTEIN: fibronectin [Equus caballus]	32280	275586	1200	1052	141	136	108718	1	953.537	1905.06	2	1905.07	-0.012	0	11.82	R	VTWAPPPSIELTNLLVR	Y
1	1	gi|194211292|XP_001489154.2| PREDICTED: LOW QUALITY PROTEIN: fibronectin [Equus caballus]	gi|194211292|XP_001489154.2| PREDICTED: LOW QUALITY PROTEIN: fibronectin [Equus caballus]	32280	275586	1200	1052	141	136	108719	1	636.031	1905.07	3	1905.07	-0.0022	0	46.89	R	VTWAPPPSIELTNLLVR	Y
1	1	gi|194211292|XP_001489154.2| PREDICTED: LOW QUALITY PROTEIN: fibronectin [Equus caballus]	gi|194211292|XP_001489154.2| PREDICTED: LOW QUALITY PROTEIN: fibronectin [Equus caballus]	32280	275586	1200	1052	141	136	108720	1	636.031	1905.07	3	1905.07	-0.0022	0	43.02	R	VTWAPPPSIELTNLLVR	Y
1	1	gi|194211292|XP_001489154.2| PREDICTED: LOW QUALITY PROTEIN: fibronectin [Equus caballus]	gi|194211292|XP_001489154.2| PREDICTED: LOW QUALITY PROTEIN: fibronectin [Equus caballus]	32280	275586	1200	1052	141	136	108721	1	636.031	1905.07	3	1905.07	-0.0022	0	51.28	R	VTWAPPPSIELTNLLVR	Y
1	1	gi|194211292|XP_001489154.2| PREDICTED: LOW QUALITY PROTEIN: fibronectin [Equus caballus]	gi|194211292|XP_001489154.2| PREDICTED: LOW QUALITY PROTEIN: fibronectin [Equus caballus]	32280	275586	1200	1052	141	136	108722	1	636.031	1905.07	3	1905.07	-0.0022	0	61.38	R	VTWAPPPSIELTNLLVR	Y
1	1	gi|194211292|XP_001489154.2| PREDICTED: LOW QUALITY PROTEIN: fibronectin [Equus caballus]	gi|194211292|XP_001489154.2| PREDICTED: LOW QUALITY PROTEIN: fibronectin [Equus caballus]	32280	275586	1200	1052	141	136	108723	1	636.031	1905.07	3	1905.07	-0.0022	0	74.58	R	VTWAPPPSIELTNLLVR	Y
1	1	gi|194211292|XP_001489154.2| PREDICTED: LOW QUALITY PROTEIN: fibronectin [Equus caballus]	gi|194211292|XP_001489154.2| PREDICTED: LOW QUALITY PROTEIN: fibronectin [Equus caballus]	32280	275586	1200	1052	141	136	108724	1	953.543	1905.07	2	1905.07	-0.002	0	66.88	R	VTWAPPPSIELTNLLVR	Y
1	1	gi|194211292|XP_001489154.2| PREDICTED: LOW QUALITY PROTEIN: fibronectin [Equus caballus]	gi|194211292|XP_001489154.2| PREDICTED: LOW QUALITY PROTEIN: fibronectin [Equus caballus]	32280	275586	1200	1052	141	136	108725	1	953.543	1905.07	2	1905.07	-0.002	0	61.27	R	VTWAPPPSIELTNLLVR	Y
1	1	gi|194211292|XP_001489154.2| PREDICTED: LOW QUALITY PROTEIN: fibronectin [Equus caballus]	gi|194211292|XP_001489154.2| PREDICTED: LOW QUALITY PROTEIN: fibronectin [Equus caballus]	32280	275586	1200	1052	141	136	108726	1	953.543	1905.07	2	1905.07	-0.002	0	54.34	R	VTWAPPPSIELTNLLVR	Y
1	1	gi|194211292|XP_001489154.2| PREDICTED: LOW QUALITY PROTEIN: fibronectin [Equus caballus]	gi|194211292|XP_001489154.2| PREDICTED: LOW QUALITY PROTEIN: fibronectin [Equus caballus]	32280	275586	1200	1052	141	136	108727	1	953.543	1905.07	2	1905.07	-0.002	0	70	R	VTWAPPPSIELTNLLVR	Y
1	1	gi|194211292|XP_001489154.2| PREDICTED: LOW QUALITY PROTEIN: fibronectin [Equus caballus]	gi|194211292|XP_001489154.2| PREDICTED: LOW QUALITY PROTEIN: fibronectin [Equus caballus]	32280	275586	1200	1052	141	136	108728	1	953.543	1905.07	2	1905.07	-0.002	0	69.07	R	VTWAPPPSIELTNLLVR	Y
1	1	gi|194211292|XP_001489154.2| PREDICTED: LOW QUALITY PROTEIN: fibronectin [Equus caballus]	gi|194211292|XP_001489154.2| PREDICTED: LOW QUALITY PROTEIN: fibronectin [Equus caballus]	32280	275586	1200	1052	141	136	109164	1	962.983	1923.95	2	1923.95	-0.0028	0	80.71	R	EESPPLVGQQSTVSDVPR	D
1	1	gi|194211292|XP_001489154.2| PREDICTED: LOW QUALITY PROTEIN: fibronectin [Equus caballus]	gi|194211292|XP_001489154.2| PREDICTED: LOW QUALITY PROTEIN: fibronectin [Equus caballus]	32280	275586	1200	1052	141	136	109165	1	962.983	1923.95	2	1923.95	-0.0028	0	83.91	R	EESPPLVGQQSTVSDVPR	D
1	1	gi|194211292|XP_001489154.2| PREDICTED: LOW QUALITY PROTEIN: fibronectin [Equus caballus]	gi|194211292|XP_001489154.2| PREDICTED: LOW QUALITY PROTEIN: fibronectin [Equus caballus]	32280	275586	1200	1052	141	136	109166	1	962.983	1923.95	2	1923.95	-0.0028	0	104.76	R	EESPPLVGQQSTVSDVPR	D
1	1	gi|194211292|XP_001489154.2| PREDICTED: LOW QUALITY PROTEIN: fibronectin [Equus caballus]	gi|194211292|XP_001489154.2| PREDICTED: LOW QUALITY PROTEIN: fibronectin [Equus caballus]	32280	275586	1200	1052	141	136	109167	1	962.983	1923.95	2	1923.95	-0.0028	0	97.32	R	EESPPLVGQQSTVSDVPR	D
1	1	gi|194211292|XP_001489154.2| PREDICTED: LOW QUALITY PROTEIN: fibronectin [Equus caballus]	gi|194211292|XP_001489154.2| PREDICTED: LOW QUALITY PROTEIN: fibronectin [Equus caballus]	32280	275586	1200	1052	141	136	109168	1	962.983	1923.95	2	1923.95	-0.0028	0	90.1	R	EESPPLVGQQSTVSDVPR	D
1	1	gi|194211292|XP_001489154.2| PREDICTED: LOW QUALITY PROTEIN: fibronectin [Equus caballus]	gi|194211292|XP_001489154.2| PREDICTED: LOW QUALITY PROTEIN: fibronectin [Equus caballus]	32280	275586	1200	1052	141	136	109561	1	646.608	1936.8	3	1936.8	-0.0019	1	53.71	R	WKCDPIDQCQDSETR	T
1	1	gi|194211292|XP_001489154.2| PREDICTED: LOW QUALITY PROTEIN: fibronectin [Equus caballus]	gi|194211292|XP_001489154.2| PREDICTED: LOW QUALITY PROTEIN: fibronectin [Equus caballus]	32280	275586	1200	1052	141	136	109562	1	646.608	1936.8	3	1936.8	-0.0019	1	47.2	R	WKCDPIDQCQDSETR	T
1	1	gi|194211292|XP_001489154.2| PREDICTED: LOW QUALITY PROTEIN: fibronectin [Equus caballus]	gi|194211292|XP_001489154.2| PREDICTED: LOW QUALITY PROTEIN: fibronectin [Equus caballus]	32280	275586	1200	1052	141	136	109563	1	646.608	1936.8	3	1936.8	-0.0019	1	52.87	R	WKCDPIDQCQDSETR	T
1	1	gi|194211292|XP_001489154.2| PREDICTED: LOW QUALITY PROTEIN: fibronectin [Equus caballus]	gi|194211292|XP_001489154.2| PREDICTED: LOW QUALITY PROTEIN: fibronectin [Equus caballus]	32280	275586	1200	1052	141	136	109564	1	646.608	1936.8	3	1936.8	-0.0019	1	52.24	R	WKCDPIDQCQDSETR	T
1	1	gi|194211292|XP_001489154.2| PREDICTED: LOW QUALITY PROTEIN: fibronectin [Equus caballus]	gi|194211292|XP_001489154.2| PREDICTED: LOW QUALITY PROTEIN: fibronectin [Equus caballus]	32280	275586	1200	1052	141	136	109565	1	646.608	1936.8	3	1936.8	-0.0019	1	58.35	R	WKCDPIDQCQDSETR	T
1	1	gi|194211292|XP_001489154.2| PREDICTED: LOW QUALITY PROTEIN: fibronectin [Equus caballus]	gi|194211292|XP_001489154.2| PREDICTED: LOW QUALITY PROTEIN: fibronectin [Equus caballus]	32280	275586	1200	1052	141	136	109566	1	969.409	1936.8	2	1936.8	-0.0015	1	80.97	R	WKCDPIDQCQDSETR	T
1	1	gi|194211292|XP_001489154.2| PREDICTED: LOW QUALITY PROTEIN: fibronectin [Equus caballus]	gi|194211292|XP_001489154.2| PREDICTED: LOW QUALITY PROTEIN: fibronectin [Equus caballus]	32280	275586	1200	1052	141	136	109567	1	969.409	1936.8	2	1936.8	-0.0015	1	74.02	R	WKCDPIDQCQDSETR	T
1	1	gi|194211292|XP_001489154.2| PREDICTED: LOW QUALITY PROTEIN: fibronectin [Equus caballus]	gi|194211292|XP_001489154.2| PREDICTED: LOW QUALITY PROTEIN: fibronectin [Equus caballus]	32280	275586	1200	1052	141	136	109568	1	969.409	1936.8	2	1936.8	-0.0015	1	70.29	R	WKCDPIDQCQDSETR	T
1	1	gi|194211292|XP_001489154.2| PREDICTED: LOW QUALITY PROTEIN: fibronectin [Equus caballus]	gi|194211292|XP_001489154.2| PREDICTED: LOW QUALITY PROTEIN: fibronectin [Equus caballus]	32280	275586	1200	1052	141	136	109569	1	969.409	1936.8	2	1936.8	-0.0015	1	73.09	R	WKCDPIDQCQDSETR	T
1	1	gi|194211292|XP_001489154.2| PREDICTED: LOW QUALITY PROTEIN: fibronectin [Equus caballus]	gi|194211292|XP_001489154.2| PREDICTED: LOW QUALITY PROTEIN: fibronectin [Equus caballus]	32280	275586	1200	1052	141	136	109570	1	969.409	1936.8	2	1936.8	-0.0015	1	66.94	R	WKCDPIDQCQDSETR	T
1	1	gi|194211292|XP_001489154.2| PREDICTED: LOW QUALITY PROTEIN: fibronectin [Equus caballus]	gi|194211292|XP_001489154.2| PREDICTED: LOW QUALITY PROTEIN: fibronectin [Equus caballus]	32280	275586	1200	1052	141	136	109571	1	969.41	1936.8	2	1936.8	0.0006	1	7.44	R	WKCDPIDQCQDSETR	T
1	1	gi|194211292|XP_001489154.2| PREDICTED: LOW QUALITY PROTEIN: fibronectin [Equus caballus]	gi|194211292|XP_001489154.2| PREDICTED: LOW QUALITY PROTEIN: fibronectin [Equus caballus]	32280	275586	1200	1052	141	136	109572	1	969.41	1936.8	2	1936.8	0.0006	1	6.74	R	WKCDPIDQCQDSETR	T
1	1	gi|194211292|XP_001489154.2| PREDICTED: LOW QUALITY PROTEIN: fibronectin [Equus caballus]	gi|194211292|XP_001489154.2| PREDICTED: LOW QUALITY PROTEIN: fibronectin [Equus caballus]	32280	275586	1200	1052	141	136	109573	1	969.41	1936.8	2	1936.8	0.0006	1	6.88	R	WKCDPIDQCQDSETR	T
1	1	gi|194211292|XP_001489154.2| PREDICTED: LOW QUALITY PROTEIN: fibronectin [Equus caballus]	gi|194211292|XP_001489154.2| PREDICTED: LOW QUALITY PROTEIN: fibronectin [Equus caballus]	32280	275586	1200	1052	141	136	110197	1	654.98	1961.92	3	1961.92	-0.0017	1	20.85	R	GNLLQCICTGNGRGEWK	C
1	1	gi|194211292|XP_001489154.2| PREDICTED: LOW QUALITY PROTEIN: fibronectin [Equus caballus]	gi|194211292|XP_001489154.2| PREDICTED: LOW QUALITY PROTEIN: fibronectin [Equus caballus]	32280	275586	1200	1052	141	136	110198	1	654.98	1961.92	3	1961.92	-0.0017	1	29.8	R	GNLLQCICTGNGRGEWK	C
1	1	gi|194211292|XP_001489154.2| PREDICTED: LOW QUALITY PROTEIN: fibronectin [Equus caballus]	gi|194211292|XP_001489154.2| PREDICTED: LOW QUALITY PROTEIN: fibronectin [Equus caballus]	32280	275586	1200	1052	141	136	110199	1	654.98	1961.92	3	1961.92	-0.0017	1	24.84	R	GNLLQCICTGNGRGEWK	C
1	1	gi|194211292|XP_001489154.2| PREDICTED: LOW QUALITY PROTEIN: fibronectin [Equus caballus]	gi|194211292|XP_001489154.2| PREDICTED: LOW QUALITY PROTEIN: fibronectin [Equus caballus]	32280	275586	1200	1052	141	136	110200	1	654.98	1961.92	3	1961.92	-0.0017	1	11.56	R	GNLLQCICTGNGRGEWK	C
1	1	gi|194211292|XP_001489154.2| PREDICTED: LOW QUALITY PROTEIN: fibronectin [Equus caballus]	gi|194211292|XP_001489154.2| PREDICTED: LOW QUALITY PROTEIN: fibronectin [Equus caballus]	32280	275586	1200	1052	141	136	110201	1	654.98	1961.92	3	1961.92	-0.0017	1	17.01	R	GNLLQCICTGNGRGEWK	C
1	1	gi|194211292|XP_001489154.2| PREDICTED: LOW QUALITY PROTEIN: fibronectin [Equus caballus]	gi|194211292|XP_001489154.2| PREDICTED: LOW QUALITY PROTEIN: fibronectin [Equus caballus]	32280	275586	1200	1052	141	136	110204	1	981.967	1961.92	2	1961.92	0.0001	1	53.16	R	GNLLQCICTGNGRGEWK	C
1	1	gi|194211292|XP_001489154.2| PREDICTED: LOW QUALITY PROTEIN: fibronectin [Equus caballus]	gi|194211292|XP_001489154.2| PREDICTED: LOW QUALITY PROTEIN: fibronectin [Equus caballus]	32280	275586	1200	1052	141	136	110205	1	981.967	1961.92	2	1961.92	0.0001	1	58.53	R	GNLLQCICTGNGRGEWK	C
1	1	gi|194211292|XP_001489154.2| PREDICTED: LOW QUALITY PROTEIN: fibronectin [Equus caballus]	gi|194211292|XP_001489154.2| PREDICTED: LOW QUALITY PROTEIN: fibronectin [Equus caballus]	32280	275586	1200	1052	141	136	110206	1	981.967	1961.92	2	1961.92	0.0001	1	69.94	R	GNLLQCICTGNGRGEWK	C
1	1	gi|194211292|XP_001489154.2| PREDICTED: LOW QUALITY PROTEIN: fibronectin [Equus caballus]	gi|194211292|XP_001489154.2| PREDICTED: LOW QUALITY PROTEIN: fibronectin [Equus caballus]	32280	275586	1200	1052	141	136	110207	1	981.967	1961.92	2	1961.92	0.0001	1	52.3	R	GNLLQCICTGNGRGEWK	C
1	1	gi|194211292|XP_001489154.2| PREDICTED: LOW QUALITY PROTEIN: fibronectin [Equus caballus]	gi|194211292|XP_001489154.2| PREDICTED: LOW QUALITY PROTEIN: fibronectin [Equus caballus]	32280	275586	1200	1052	141	136	110337	1	656.666	1966.98	3	1966.98	-0.0033	0	65.56	R	NTFAEVTGLSPGVTYHFK	I
1	1	gi|194211292|XP_001489154.2| PREDICTED: LOW QUALITY PROTEIN: fibronectin [Equus caballus]	gi|194211292|XP_001489154.2| PREDICTED: LOW QUALITY PROTEIN: fibronectin [Equus caballus]	32280	275586	1200	1052	141	136	110338	1	656.666	1966.98	3	1966.98	-0.0033	0	79.34	R	NTFAEVTGLSPGVTYHFK	I
1	1	gi|194211292|XP_001489154.2| PREDICTED: LOW QUALITY PROTEIN: fibronectin [Equus caballus]	gi|194211292|XP_001489154.2| PREDICTED: LOW QUALITY PROTEIN: fibronectin [Equus caballus]	32280	275586	1200	1052	141	136	110339	1	656.666	1966.98	3	1966.98	-0.0033	0	71.87	R	NTFAEVTGLSPGVTYHFK	I
1	1	gi|194211292|XP_001489154.2| PREDICTED: LOW QUALITY PROTEIN: fibronectin [Equus caballus]	gi|194211292|XP_001489154.2| PREDICTED: LOW QUALITY PROTEIN: fibronectin [Equus caballus]	32280	275586	1200	1052	141	136	110340	1	656.666	1966.98	3	1966.98	-0.0033	0	61.42	R	NTFAEVTGLSPGVTYHFK	I
1	1	gi|194211292|XP_001489154.2| PREDICTED: LOW QUALITY PROTEIN: fibronectin [Equus caballus]	gi|194211292|XP_001489154.2| PREDICTED: LOW QUALITY PROTEIN: fibronectin [Equus caballus]	32280	275586	1200	1052	141	136	110341	1	656.666	1966.98	3	1966.98	-0.0033	0	71.4	R	NTFAEVTGLSPGVTYHFK	I
1	1	gi|194211292|XP_001489154.2| PREDICTED: LOW QUALITY PROTEIN: fibronectin [Equus caballus]	gi|194211292|XP_001489154.2| PREDICTED: LOW QUALITY PROTEIN: fibronectin [Equus caballus]	32280	275586	1200	1052	141	136	110342	1	984.495	1966.98	2	1966.98	-0.0026	0	78.69	R	NTFAEVTGLSPGVTYHFK	I
1	1	gi|194211292|XP_001489154.2| PREDICTED: LOW QUALITY PROTEIN: fibronectin [Equus caballus]	gi|194211292|XP_001489154.2| PREDICTED: LOW QUALITY PROTEIN: fibronectin [Equus caballus]	32280	275586	1200	1052	141	136	110343	1	984.495	1966.98	2	1966.98	-0.0026	0	94.95	R	NTFAEVTGLSPGVTYHFK	I
1	1	gi|194211292|XP_001489154.2| PREDICTED: LOW QUALITY PROTEIN: fibronectin [Equus caballus]	gi|194211292|XP_001489154.2| PREDICTED: LOW QUALITY PROTEIN: fibronectin [Equus caballus]	32280	275586	1200	1052	141	136	110344	1	984.495	1966.98	2	1966.98	-0.0026	0	100.58	R	NTFAEVTGLSPGVTYHFK	I
1	1	gi|194211292|XP_001489154.2| PREDICTED: LOW QUALITY PROTEIN: fibronectin [Equus caballus]	gi|194211292|XP_001489154.2| PREDICTED: LOW QUALITY PROTEIN: fibronectin [Equus caballus]	32280	275586	1200	1052	141	136	110345	1	984.495	1966.98	2	1966.98	-0.0026	0	89.6	R	NTFAEVTGLSPGVTYHFK	I
1	1	gi|194211292|XP_001489154.2| PREDICTED: LOW QUALITY PROTEIN: fibronectin [Equus caballus]	gi|194211292|XP_001489154.2| PREDICTED: LOW QUALITY PROTEIN: fibronectin [Equus caballus]	32280	275586	1200	1052	141	136	110346	1	984.495	1966.98	2	1966.98	-0.0026	0	99.86	R	NTFAEVTGLSPGVTYHFK	I
1	1	gi|194211292|XP_001489154.2| PREDICTED: LOW QUALITY PROTEIN: fibronectin [Equus caballus]	gi|194211292|XP_001489154.2| PREDICTED: LOW QUALITY PROTEIN: fibronectin [Equus caballus]	32280	275586	1200	1052	141	136	110429	2	394.974	1969.83	5	1969.83	-0.0025	1	0.93	R	VGDQWDKQHDMGHMMR	C
1	1	gi|194211292|XP_001489154.2| PREDICTED: LOW QUALITY PROTEIN: fibronectin [Equus caballus]	gi|194211292|XP_001489154.2| PREDICTED: LOW QUALITY PROTEIN: fibronectin [Equus caballus]	32280	275586	1200	1052	141	136	110433	1	493.465	1969.83	4	1969.83	-0.0025	1	38.49	R	VGDQWDKQHDMGHMMR	C
1	1	gi|194211292|XP_001489154.2| PREDICTED: LOW QUALITY PROTEIN: fibronectin [Equus caballus]	gi|194211292|XP_001489154.2| PREDICTED: LOW QUALITY PROTEIN: fibronectin [Equus caballus]	32280	275586	1200	1052	141	136	110434	1	493.465	1969.83	4	1969.83	-0.0025	1	23.72	R	VGDQWDKQHDMGHMMR	C
1	1	gi|194211292|XP_001489154.2| PREDICTED: LOW QUALITY PROTEIN: fibronectin [Equus caballus]	gi|194211292|XP_001489154.2| PREDICTED: LOW QUALITY PROTEIN: fibronectin [Equus caballus]	32280	275586	1200	1052	141	136	110435	1	493.465	1969.83	4	1969.83	-0.0025	1	33.98	R	VGDQWDKQHDMGHMMR	C
1	1	gi|194211292|XP_001489154.2| PREDICTED: LOW QUALITY PROTEIN: fibronectin [Equus caballus]	gi|194211292|XP_001489154.2| PREDICTED: LOW QUALITY PROTEIN: fibronectin [Equus caballus]	32280	275586	1200	1052	141	136	110436	1	493.465	1969.83	4	1969.83	-0.0025	1	28.16	R	VGDQWDKQHDMGHMMR	C
1	1	gi|194211292|XP_001489154.2| PREDICTED: LOW QUALITY PROTEIN: fibronectin [Equus caballus]	gi|194211292|XP_001489154.2| PREDICTED: LOW QUALITY PROTEIN: fibronectin [Equus caballus]	32280	275586	1200	1052	141	136	110437	1	493.465	1969.83	4	1969.83	-0.0025	1	18.86	R	VGDQWDKQHDMGHMMR	C
1	1	gi|194211292|XP_001489154.2| PREDICTED: LOW QUALITY PROTEIN: fibronectin [Equus caballus]	gi|194211292|XP_001489154.2| PREDICTED: LOW QUALITY PROTEIN: fibronectin [Equus caballus]	32280	275586	1200	1052	141	136	110438	1	657.618	1969.83	3	1969.83	-0.0022	1	56.49	R	VGDQWDKQHDMGHMMR	C
1	1	gi|194211292|XP_001489154.2| PREDICTED: LOW QUALITY PROTEIN: fibronectin [Equus caballus]	gi|194211292|XP_001489154.2| PREDICTED: LOW QUALITY PROTEIN: fibronectin [Equus caballus]	32280	275586	1200	1052	141	136	110439	1	657.618	1969.83	3	1969.83	-0.0022	1	45.11	R	VGDQWDKQHDMGHMMR	C
1	1	gi|194211292|XP_001489154.2| PREDICTED: LOW QUALITY PROTEIN: fibronectin [Equus caballus]	gi|194211292|XP_001489154.2| PREDICTED: LOW QUALITY PROTEIN: fibronectin [Equus caballus]	32280	275586	1200	1052	141	136	110440	1	657.618	1969.83	3	1969.83	-0.0022	1	49.5	R	VGDQWDKQHDMGHMMR	C
1	1	gi|194211292|XP_001489154.2| PREDICTED: LOW QUALITY PROTEIN: fibronectin [Equus caballus]	gi|194211292|XP_001489154.2| PREDICTED: LOW QUALITY PROTEIN: fibronectin [Equus caballus]	32280	275586	1200	1052	141	136	110441	1	657.618	1969.83	3	1969.83	-0.0022	1	59.92	R	VGDQWDKQHDMGHMMR	C
1	1	gi|194211292|XP_001489154.2| PREDICTED: LOW QUALITY PROTEIN: fibronectin [Equus caballus]	gi|194211292|XP_001489154.2| PREDICTED: LOW QUALITY PROTEIN: fibronectin [Equus caballus]	32280	275586	1200	1052	141	136	110442	1	657.618	1969.83	3	1969.83	-0.0022	1	57.57	R	VGDQWDKQHDMGHMMR	C
1	1	gi|194211292|XP_001489154.2| PREDICTED: LOW QUALITY PROTEIN: fibronectin [Equus caballus]	gi|194211292|XP_001489154.2| PREDICTED: LOW QUALITY PROTEIN: fibronectin [Equus caballus]	32280	275586	1200	1052	141	136	110443	1	985.924	1969.83	2	1969.83	-0.0014	1	82.99	R	VGDQWDKQHDMGHMMR	C
1	1	gi|194211292|XP_001489154.2| PREDICTED: LOW QUALITY PROTEIN: fibronectin [Equus caballus]	gi|194211292|XP_001489154.2| PREDICTED: LOW QUALITY PROTEIN: fibronectin [Equus caballus]	32280	275586	1200	1052	141	136	110444	1	985.924	1969.83	2	1969.83	-0.0014	1	68.18	R	VGDQWDKQHDMGHMMR	C
1	1	gi|194211292|XP_001489154.2| PREDICTED: LOW QUALITY PROTEIN: fibronectin [Equus caballus]	gi|194211292|XP_001489154.2| PREDICTED: LOW QUALITY PROTEIN: fibronectin [Equus caballus]	32280	275586	1200	1052	141	136	110445	1	985.924	1969.83	2	1969.83	-0.0014	1	76.88	R	VGDQWDKQHDMGHMMR	C
1	1	gi|194211292|XP_001489154.2| PREDICTED: LOW QUALITY PROTEIN: fibronectin [Equus caballus]	gi|194211292|XP_001489154.2| PREDICTED: LOW QUALITY PROTEIN: fibronectin [Equus caballus]	32280	275586	1200	1052	141	136	110446	1	985.924	1969.83	2	1969.83	-0.0014	1	62.7	R	VGDQWDKQHDMGHMMR	C
1	1	gi|194211292|XP_001489154.2| PREDICTED: LOW QUALITY PROTEIN: fibronectin [Equus caballus]	gi|194211292|XP_001489154.2| PREDICTED: LOW QUALITY PROTEIN: fibronectin [Equus caballus]	32280	275586	1200	1052	141	136	110447	1	985.924	1969.83	2	1969.83	-0.0014	1	70.92	R	VGDQWDKQHDMGHMMR	C
1	1	gi|194211292|XP_001489154.2| PREDICTED: LOW QUALITY PROTEIN: fibronectin [Equus caballus]	gi|194211292|XP_001489154.2| PREDICTED: LOW QUALITY PROTEIN: fibronectin [Equus caballus]	32280	275586	1200	1052	141	136	110925	1	662.949	1985.83	3	1985.83	-0.0041	1	21.6	R	VGDQWDKQHDMGHMMR	C
1	1	gi|194211292|XP_001489154.2| PREDICTED: LOW QUALITY PROTEIN: fibronectin [Equus caballus]	gi|194211292|XP_001489154.2| PREDICTED: LOW QUALITY PROTEIN: fibronectin [Equus caballus]	32280	275586	1200	1052	141	136	110926	1	497.464	1985.83	4	1985.83	-0.0035	1	25.27	R	VGDQWDKQHDMGHMMR	C
1	1	gi|194211292|XP_001489154.2| PREDICTED: LOW QUALITY PROTEIN: fibronectin [Equus caballus]	gi|194211292|XP_001489154.2| PREDICTED: LOW QUALITY PROTEIN: fibronectin [Equus caballus]	32280	275586	1200	1052	141	136	110927	1	497.464	1985.83	4	1985.83	-0.0035	1	11.08	R	VGDQWDKQHDMGHMMR	C
1	1	gi|194211292|XP_001489154.2| PREDICTED: LOW QUALITY PROTEIN: fibronectin [Equus caballus]	gi|194211292|XP_001489154.2| PREDICTED: LOW QUALITY PROTEIN: fibronectin [Equus caballus]	32280	275586	1200	1052	141	136	110928	1	497.464	1985.83	4	1985.83	-0.0035	1	15.1	R	VGDQWDKQHDMGHMMR	C
1	1	gi|194211292|XP_001489154.2| PREDICTED: LOW QUALITY PROTEIN: fibronectin [Equus caballus]	gi|194211292|XP_001489154.2| PREDICTED: LOW QUALITY PROTEIN: fibronectin [Equus caballus]	32280	275586	1200	1052	141	136	110930	1	497.464	1985.83	4	1985.83	-0.0035	1	19.98	R	VGDQWDKQHDMGHMMR	C
1	1	gi|194211292|XP_001489154.2| PREDICTED: LOW QUALITY PROTEIN: fibronectin [Equus caballus]	gi|194211292|XP_001489154.2| PREDICTED: LOW QUALITY PROTEIN: fibronectin [Equus caballus]	32280	275586	1200	1052	141	136	112060	1	507.953	2027.78	4	2027.8	-0.0162	1	11.85	K	GEFKCDPHEATCYDDGK	T
1	1	gi|194211292|XP_001489154.2| PREDICTED: LOW QUALITY PROTEIN: fibronectin [Equus caballus]	gi|194211292|XP_001489154.2| PREDICTED: LOW QUALITY PROTEIN: fibronectin [Equus caballus]	32280	275586	1200	1052	141	136	112061	1	507.953	2027.78	4	2027.8	-0.0162	1	10.85	K	GEFKCDPHEATCYDDGK	T
1	1	gi|194211292|XP_001489154.2| PREDICTED: LOW QUALITY PROTEIN: fibronectin [Equus caballus]	gi|194211292|XP_001489154.2| PREDICTED: LOW QUALITY PROTEIN: fibronectin [Equus caballus]	32280	275586	1200	1052	141	136	112062	1	507.953	2027.78	4	2027.8	-0.0162	1	9.19	K	GEFKCDPHEATCYDDGK	T
1	1	gi|194211292|XP_001489154.2| PREDICTED: LOW QUALITY PROTEIN: fibronectin [Equus caballus]	gi|194211292|XP_001489154.2| PREDICTED: LOW QUALITY PROTEIN: fibronectin [Equus caballus]	32280	275586	1200	1052	141	136	113034	1	691.955	2072.84	3	2072.85	-0.0018	0	30.66	R	GFNCESKPEPEETCFDK	Y
1	1	gi|194211292|XP_001489154.2| PREDICTED: LOW QUALITY PROTEIN: fibronectin [Equus caballus]	gi|194211292|XP_001489154.2| PREDICTED: LOW QUALITY PROTEIN: fibronectin [Equus caballus]	32280	275586	1200	1052	141	136	113035	1	691.955	2072.84	3	2072.85	-0.0018	0	35.43	R	GFNCESKPEPEETCFDK	Y
1	1	gi|194211292|XP_001489154.2| PREDICTED: LOW QUALITY PROTEIN: fibronectin [Equus caballus]	gi|194211292|XP_001489154.2| PREDICTED: LOW QUALITY PROTEIN: fibronectin [Equus caballus]	32280	275586	1200	1052	141	136	113036	1	691.955	2072.84	3	2072.85	-0.0018	0	35.67	R	GFNCESKPEPEETCFDK	Y
1	1	gi|194211292|XP_001489154.2| PREDICTED: LOW QUALITY PROTEIN: fibronectin [Equus caballus]	gi|194211292|XP_001489154.2| PREDICTED: LOW QUALITY PROTEIN: fibronectin [Equus caballus]	32280	275586	1200	1052	141	136	113037	1	691.955	2072.84	3	2072.85	-0.0018	0	37.93	R	GFNCESKPEPEETCFDK	Y
1	1	gi|194211292|XP_001489154.2| PREDICTED: LOW QUALITY PROTEIN: fibronectin [Equus caballus]	gi|194211292|XP_001489154.2| PREDICTED: LOW QUALITY PROTEIN: fibronectin [Equus caballus]	32280	275586	1200	1052	141	136	113038	1	691.955	2072.84	3	2072.85	-0.0018	0	41.16	R	GFNCESKPEPEETCFDK	Y
1	1	gi|194211292|XP_001489154.2| PREDICTED: LOW QUALITY PROTEIN: fibronectin [Equus caballus]	gi|194211292|XP_001489154.2| PREDICTED: LOW QUALITY PROTEIN: fibronectin [Equus caballus]	32280	275586	1200	1052	141	136	113040	1	1037.43	2072.84	2	2072.85	-0.0008	0	50.36	R	GFNCESKPEPEETCFDK	Y
1	1	gi|194211292|XP_001489154.2| PREDICTED: LOW QUALITY PROTEIN: fibronectin [Equus caballus]	gi|194211292|XP_001489154.2| PREDICTED: LOW QUALITY PROTEIN: fibronectin [Equus caballus]	32280	275586	1200	1052	141	136	113041	1	1037.43	2072.84	2	2072.85	-0.0008	0	37.85	R	GFNCESKPEPEETCFDK	Y
1	1	gi|194211292|XP_001489154.2| PREDICTED: LOW QUALITY PROTEIN: fibronectin [Equus caballus]	gi|194211292|XP_001489154.2| PREDICTED: LOW QUALITY PROTEIN: fibronectin [Equus caballus]	32280	275586	1200	1052	141	136	113042	1	1037.43	2072.84	2	2072.85	-0.0008	0	51.33	R	GFNCESKPEPEETCFDK	Y
1	1	gi|194211292|XP_001489154.2| PREDICTED: LOW QUALITY PROTEIN: fibronectin [Equus caballus]	gi|194211292|XP_001489154.2| PREDICTED: LOW QUALITY PROTEIN: fibronectin [Equus caballus]	32280	275586	1200	1052	141	136	113238	1	522.01	2084.01	4	2084.01	-0.0026	1	15.56	R	TFYQIGDSWEKYVHGVR	Y
1	1	gi|194211292|XP_001489154.2| PREDICTED: LOW QUALITY PROTEIN: fibronectin [Equus caballus]	gi|194211292|XP_001489154.2| PREDICTED: LOW QUALITY PROTEIN: fibronectin [Equus caballus]	32280	275586	1200	1052	141	136	113239	1	522.01	2084.01	4	2084.01	-0.0026	1	10.92	R	TFYQIGDSWEKYVHGVR	Y
1	1	gi|194211292|XP_001489154.2| PREDICTED: LOW QUALITY PROTEIN: fibronectin [Equus caballus]	gi|194211292|XP_001489154.2| PREDICTED: LOW QUALITY PROTEIN: fibronectin [Equus caballus]	32280	275586	1200	1052	141	136	113241	1	522.01	2084.01	4	2084.01	-0.0026	1	6	R	TFYQIGDSWEKYVHGVR	Y
1	1	gi|194211292|XP_001489154.2| PREDICTED: LOW QUALITY PROTEIN: fibronectin [Equus caballus]	gi|194211292|XP_001489154.2| PREDICTED: LOW QUALITY PROTEIN: fibronectin [Equus caballus]	32280	275586	1200	1052	141	136	113243	1	695.677	2084.01	3	2084.01	-0.0018	1	31.04	R	TFYQIGDSWEKYVHGVR	Y
1	1	gi|194211292|XP_001489154.2| PREDICTED: LOW QUALITY PROTEIN: fibronectin [Equus caballus]	gi|194211292|XP_001489154.2| PREDICTED: LOW QUALITY PROTEIN: fibronectin [Equus caballus]	32280	275586	1200	1052	141	136	113244	1	695.677	2084.01	3	2084.01	-0.0018	1	34.39	R	TFYQIGDSWEKYVHGVR	Y
1	1	gi|194211292|XP_001489154.2| PREDICTED: LOW QUALITY PROTEIN: fibronectin [Equus caballus]	gi|194211292|XP_001489154.2| PREDICTED: LOW QUALITY PROTEIN: fibronectin [Equus caballus]	32280	275586	1200	1052	141	136	113245	1	695.677	2084.01	3	2084.01	-0.0018	1	44.12	R	TFYQIGDSWEKYVHGVR	Y
1	1	gi|194211292|XP_001489154.2| PREDICTED: LOW QUALITY PROTEIN: fibronectin [Equus caballus]	gi|194211292|XP_001489154.2| PREDICTED: LOW QUALITY PROTEIN: fibronectin [Equus caballus]	32280	275586	1200	1052	141	136	113246	1	695.677	2084.01	3	2084.01	-0.0018	1	23.48	R	TFYQIGDSWEKYVHGVR	Y
1	1	gi|194211292|XP_001489154.2| PREDICTED: LOW QUALITY PROTEIN: fibronectin [Equus caballus]	gi|194211292|XP_001489154.2| PREDICTED: LOW QUALITY PROTEIN: fibronectin [Equus caballus]	32280	275586	1200	1052	141	136	113247	1	695.677	2084.01	3	2084.01	-0.0018	1	13.76	R	TFYQIGDSWEKYVHGVR	Y
1	1	gi|194211292|XP_001489154.2| PREDICTED: LOW QUALITY PROTEIN: fibronectin [Equus caballus]	gi|194211292|XP_001489154.2| PREDICTED: LOW QUALITY PROTEIN: fibronectin [Equus caballus]	32280	275586	1200	1052	141	136	114383	1	711.048	2130.12	3	2130.12	-0.0037	0	48.76	K	EINLAPDSTSVVVSGLMVATK	Y
1	1	gi|194211292|XP_001489154.2| PREDICTED: LOW QUALITY PROTEIN: fibronectin [Equus caballus]	gi|194211292|XP_001489154.2| PREDICTED: LOW QUALITY PROTEIN: fibronectin [Equus caballus]	32280	275586	1200	1052	141	136	114384	1	711.048	2130.12	3	2130.12	-0.0037	0	50.94	K	EINLAPDSTSVVVSGLMVATK	Y
1	1	gi|194211292|XP_001489154.2| PREDICTED: LOW QUALITY PROTEIN: fibronectin [Equus caballus]	gi|194211292|XP_001489154.2| PREDICTED: LOW QUALITY PROTEIN: fibronectin [Equus caballus]	32280	275586	1200	1052	141	136	114385	1	711.048	2130.12	3	2130.12	-0.0037	0	74.14	K	EINLAPDSTSVVVSGLMVATK	Y
1	1	gi|194211292|XP_001489154.2| PREDICTED: LOW QUALITY PROTEIN: fibronectin [Equus caballus]	gi|194211292|XP_001489154.2| PREDICTED: LOW QUALITY PROTEIN: fibronectin [Equus caballus]	32280	275586	1200	1052	141	136	114386	1	711.048	2130.12	3	2130.12	-0.0037	0	60.94	K	EINLAPDSTSVVVSGLMVATK	Y
1	1	gi|194211292|XP_001489154.2| PREDICTED: LOW QUALITY PROTEIN: fibronectin [Equus caballus]	gi|194211292|XP_001489154.2| PREDICTED: LOW QUALITY PROTEIN: fibronectin [Equus caballus]	32280	275586	1200	1052	141	136	114387	1	711.048	2130.12	3	2130.12	-0.0037	0	35.57	K	EINLAPDSTSVVVSGLMVATK	Y
1	1	gi|194211292|XP_001489154.2| PREDICTED: LOW QUALITY PROTEIN: fibronectin [Equus caballus]	gi|194211292|XP_001489154.2| PREDICTED: LOW QUALITY PROTEIN: fibronectin [Equus caballus]	32280	275586	1200	1052	141	136	114388	1	1066.07	2130.12	2	2130.12	-0.0027	0	67.85	K	EINLAPDSTSVVVSGLMVATK	Y
1	1	gi|194211292|XP_001489154.2| PREDICTED: LOW QUALITY PROTEIN: fibronectin [Equus caballus]	gi|194211292|XP_001489154.2| PREDICTED: LOW QUALITY PROTEIN: fibronectin [Equus caballus]	32280	275586	1200	1052	141	136	114389	1	1066.07	2130.12	2	2130.12	-0.0027	0	110.13	K	EINLAPDSTSVVVSGLMVATK	Y
1	1	gi|194211292|XP_001489154.2| PREDICTED: LOW QUALITY PROTEIN: fibronectin [Equus caballus]	gi|194211292|XP_001489154.2| PREDICTED: LOW QUALITY PROTEIN: fibronectin [Equus caballus]	32280	275586	1200	1052	141	136	114390	1	1066.07	2130.12	2	2130.12	-0.0027	0	36.99	K	EINLAPDSTSVVVSGLMVATK	Y
1	1	gi|194211292|XP_001489154.2| PREDICTED: LOW QUALITY PROTEIN: fibronectin [Equus caballus]	gi|194211292|XP_001489154.2| PREDICTED: LOW QUALITY PROTEIN: fibronectin [Equus caballus]	32280	275586	1200	1052	141	136	114391	1	1066.07	2130.12	2	2130.12	-0.0027	0	36.58	K	EINLAPDSTSVVVSGLMVATK	Y
1	1	gi|194211292|XP_001489154.2| PREDICTED: LOW QUALITY PROTEIN: fibronectin [Equus caballus]	gi|194211292|XP_001489154.2| PREDICTED: LOW QUALITY PROTEIN: fibronectin [Equus caballus]	32280	275586	1200	1052	141	136	115400	1	723.354	2167.04	3	2167.04	-0.0036	0	41.25	R	ITYGETGGNSPVQEFTVPGSK	S
1	1	gi|194211292|XP_001489154.2| PREDICTED: LOW QUALITY PROTEIN: fibronectin [Equus caballus]	gi|194211292|XP_001489154.2| PREDICTED: LOW QUALITY PROTEIN: fibronectin [Equus caballus]	32280	275586	1200	1052	141	136	115401	1	723.354	2167.04	3	2167.04	-0.0036	0	48.81	R	ITYGETGGNSPVQEFTVPGSK	S
1	1	gi|194211292|XP_001489154.2| PREDICTED: LOW QUALITY PROTEIN: fibronectin [Equus caballus]	gi|194211292|XP_001489154.2| PREDICTED: LOW QUALITY PROTEIN: fibronectin [Equus caballus]	32280	275586	1200	1052	141	136	115402	1	723.354	2167.04	3	2167.04	-0.0036	0	52.56	R	ITYGETGGNSPVQEFTVPGSK	S
1	1	gi|194211292|XP_001489154.2| PREDICTED: LOW QUALITY PROTEIN: fibronectin [Equus caballus]	gi|194211292|XP_001489154.2| PREDICTED: LOW QUALITY PROTEIN: fibronectin [Equus caballus]	32280	275586	1200	1052	141	136	115403	1	723.354	2167.04	3	2167.04	-0.0036	0	43.42	R	ITYGETGGNSPVQEFTVPGSK	S
1	1	gi|194211292|XP_001489154.2| PREDICTED: LOW QUALITY PROTEIN: fibronectin [Equus caballus]	gi|194211292|XP_001489154.2| PREDICTED: LOW QUALITY PROTEIN: fibronectin [Equus caballus]	32280	275586	1200	1052	141	136	115404	1	723.354	2167.04	3	2167.04	-0.0036	0	36.45	R	ITYGETGGNSPVQEFTVPGSK	S
1	1	gi|194211292|XP_001489154.2| PREDICTED: LOW QUALITY PROTEIN: fibronectin [Equus caballus]	gi|194211292|XP_001489154.2| PREDICTED: LOW QUALITY PROTEIN: fibronectin [Equus caballus]	32280	275586	1200	1052	141	136	115405	1	1084.53	2167.04	2	2167.04	-0.0015	0	58.91	R	ITYGETGGNSPVQEFTVPGSK	S
1	1	gi|194211292|XP_001489154.2| PREDICTED: LOW QUALITY PROTEIN: fibronectin [Equus caballus]	gi|194211292|XP_001489154.2| PREDICTED: LOW QUALITY PROTEIN: fibronectin [Equus caballus]	32280	275586	1200	1052	141	136	115406	1	1084.53	2167.04	2	2167.04	-0.0015	0	78.01	R	ITYGETGGNSPVQEFTVPGSK	S
1	1	gi|194211292|XP_001489154.2| PREDICTED: LOW QUALITY PROTEIN: fibronectin [Equus caballus]	gi|194211292|XP_001489154.2| PREDICTED: LOW QUALITY PROTEIN: fibronectin [Equus caballus]	32280	275586	1200	1052	141	136	115407	1	1084.53	2167.04	2	2167.04	-0.0015	0	80.25	R	ITYGETGGNSPVQEFTVPGSK	S
1	1	gi|194211292|XP_001489154.2| PREDICTED: LOW QUALITY PROTEIN: fibronectin [Equus caballus]	gi|194211292|XP_001489154.2| PREDICTED: LOW QUALITY PROTEIN: fibronectin [Equus caballus]	32280	275586	1200	1052	141	136	115408	1	1084.53	2167.04	2	2167.04	-0.0015	0	94.06	R	ITYGETGGNSPVQEFTVPGSK	S
1	1	gi|194211292|XP_001489154.2| PREDICTED: LOW QUALITY PROTEIN: fibronectin [Equus caballus]	gi|194211292|XP_001489154.2| PREDICTED: LOW QUALITY PROTEIN: fibronectin [Equus caballus]	32280	275586	1200	1052	141	136	115409	1	1084.53	2167.04	2	2167.04	-0.0015	0	93.94	R	ITYGETGGNSPVQEFTVPGSK	S
1	1	gi|194211292|XP_001489154.2| PREDICTED: LOW QUALITY PROTEIN: fibronectin [Equus caballus]	gi|194211292|XP_001489154.2| PREDICTED: LOW QUALITY PROTEIN: fibronectin [Equus caballus]	32280	275586	1200	1052	141	136	115619	1	1089.49	2176.97	2	2176.98	-0.0122	0	44.56	R	RPHETGGYMLECVCLGNGK	G
1	1	gi|194211292|XP_001489154.2| PREDICTED: LOW QUALITY PROTEIN: fibronectin [Equus caballus]	gi|194211292|XP_001489154.2| PREDICTED: LOW QUALITY PROTEIN: fibronectin [Equus caballus]	32280	275586	1200	1052	141	136	115620	1	1089.49	2176.97	2	2176.98	-0.0122	0	45.59	R	RPHETGGYMLECVCLGNGK	G
1	1	gi|194211292|XP_001489154.2| PREDICTED: LOW QUALITY PROTEIN: fibronectin [Equus caballus]	gi|194211292|XP_001489154.2| PREDICTED: LOW QUALITY PROTEIN: fibronectin [Equus caballus]	32280	275586	1200	1052	141	136	115621	1	1089.49	2176.97	2	2176.98	-0.0122	0	69.03	R	RPHETGGYMLECVCLGNGK	G
1	1	gi|194211292|XP_001489154.2| PREDICTED: LOW QUALITY PROTEIN: fibronectin [Equus caballus]	gi|194211292|XP_001489154.2| PREDICTED: LOW QUALITY PROTEIN: fibronectin [Equus caballus]	32280	275586	1200	1052	141	136	115622	1	726.667	2176.98	3	2176.98	-0.003	0	55.51	R	RPHETGGYMLECVCLGNGK	G
1	1	gi|194211292|XP_001489154.2| PREDICTED: LOW QUALITY PROTEIN: fibronectin [Equus caballus]	gi|194211292|XP_001489154.2| PREDICTED: LOW QUALITY PROTEIN: fibronectin [Equus caballus]	32280	275586	1200	1052	141	136	115623	1	726.667	2176.98	3	2176.98	-0.003	0	61.06	R	RPHETGGYMLECVCLGNGK	G
1	1	gi|194211292|XP_001489154.2| PREDICTED: LOW QUALITY PROTEIN: fibronectin [Equus caballus]	gi|194211292|XP_001489154.2| PREDICTED: LOW QUALITY PROTEIN: fibronectin [Equus caballus]	32280	275586	1200	1052	141	136	115624	1	726.667	2176.98	3	2176.98	-0.003	0	42.86	R	RPHETGGYMLECVCLGNGK	G
1	1	gi|194211292|XP_001489154.2| PREDICTED: LOW QUALITY PROTEIN: fibronectin [Equus caballus]	gi|194211292|XP_001489154.2| PREDICTED: LOW QUALITY PROTEIN: fibronectin [Equus caballus]	32280	275586	1200	1052	141	136	115625	1	726.667	2176.98	3	2176.98	-0.003	0	49.46	R	RPHETGGYMLECVCLGNGK	G
1	1	gi|194211292|XP_001489154.2| PREDICTED: LOW QUALITY PROTEIN: fibronectin [Equus caballus]	gi|194211292|XP_001489154.2| PREDICTED: LOW QUALITY PROTEIN: fibronectin [Equus caballus]	32280	275586	1200	1052	141	136	115626	1	726.667	2176.98	3	2176.98	-0.003	0	58.45	R	RPHETGGYMLECVCLGNGK	G
1	1	gi|194211292|XP_001489154.2| PREDICTED: LOW QUALITY PROTEIN: fibronectin [Equus caballus]	gi|194211292|XP_001489154.2| PREDICTED: LOW QUALITY PROTEIN: fibronectin [Equus caballus]	32280	275586	1200	1052	141	136	115627	1	545.253	2176.98	4	2176.98	-0.0006	0	37.96	R	RPHETGGYMLECVCLGNGK	G
1	1	gi|194211292|XP_001489154.2| PREDICTED: LOW QUALITY PROTEIN: fibronectin [Equus caballus]	gi|194211292|XP_001489154.2| PREDICTED: LOW QUALITY PROTEIN: fibronectin [Equus caballus]	32280	275586	1200	1052	141	136	115628	1	545.253	2176.98	4	2176.98	-0.0006	0	29.2	R	RPHETGGYMLECVCLGNGK	G
1	1	gi|194211292|XP_001489154.2| PREDICTED: LOW QUALITY PROTEIN: fibronectin [Equus caballus]	gi|194211292|XP_001489154.2| PREDICTED: LOW QUALITY PROTEIN: fibronectin [Equus caballus]	32280	275586	1200	1052	141	136	115629	1	545.253	2176.98	4	2176.98	-0.0006	0	40.64	R	RPHETGGYMLECVCLGNGK	G
1	1	gi|194211292|XP_001489154.2| PREDICTED: LOW QUALITY PROTEIN: fibronectin [Equus caballus]	gi|194211292|XP_001489154.2| PREDICTED: LOW QUALITY PROTEIN: fibronectin [Equus caballus]	32280	275586	1200	1052	141	136	115630	1	545.253	2176.98	4	2176.98	-0.0006	0	48.19	R	RPHETGGYMLECVCLGNGK	G
1	1	gi|194211292|XP_001489154.2| PREDICTED: LOW QUALITY PROTEIN: fibronectin [Equus caballus]	gi|194211292|XP_001489154.2| PREDICTED: LOW QUALITY PROTEIN: fibronectin [Equus caballus]	32280	275586	1200	1052	141	136	115631	1	545.253	2176.98	4	2176.98	-0.0006	0	40.86	R	RPHETGGYMLECVCLGNGK	G
1	1	gi|194211292|XP_001489154.2| PREDICTED: LOW QUALITY PROTEIN: fibronectin [Equus caballus]	gi|194211292|XP_001489154.2| PREDICTED: LOW QUALITY PROTEIN: fibronectin [Equus caballus]	32280	275586	1200	1052	141	136	115940	1	549.811	2195.21	4	2195.22	-0.0043	1	9.09	R	VDVLPVNLPGEHGQRLPISR	N
1	1	gi|194211292|XP_001489154.2| PREDICTED: LOW QUALITY PROTEIN: fibronectin [Equus caballus]	gi|194211292|XP_001489154.2| PREDICTED: LOW QUALITY PROTEIN: fibronectin [Equus caballus]	32280	275586	1200	1052	141	136	115941	1	549.811	2195.21	4	2195.22	-0.0043	1	7.22	R	VDVLPVNLPGEHGQRLPISR	N
1	1	gi|194211292|XP_001489154.2| PREDICTED: LOW QUALITY PROTEIN: fibronectin [Equus caballus]	gi|194211292|XP_001489154.2| PREDICTED: LOW QUALITY PROTEIN: fibronectin [Equus caballus]	32280	275586	1200	1052	141	136	115942	1	549.811	2195.21	4	2195.22	-0.0043	1	2.62	R	VDVLPVNLPGEHGQRLPISR	N
1	1	gi|194211292|XP_001489154.2| PREDICTED: LOW QUALITY PROTEIN: fibronectin [Equus caballus]	gi|194211292|XP_001489154.2| PREDICTED: LOW QUALITY PROTEIN: fibronectin [Equus caballus]	32280	275586	1200	1052	141	136	115943	1	732.746	2195.22	3	2195.22	-0.0015	1	23.86	R	VDVLPVNLPGEHGQRLPISR	N
1	1	gi|194211292|XP_001489154.2| PREDICTED: LOW QUALITY PROTEIN: fibronectin [Equus caballus]	gi|194211292|XP_001489154.2| PREDICTED: LOW QUALITY PROTEIN: fibronectin [Equus caballus]	32280	275586	1200	1052	141	136	115948	1	732.979	2195.92	3	2195.92	-0.0016	0	59.14	R	QDGHLWCSTTSNYEQDQK	Y
1	1	gi|194211292|XP_001489154.2| PREDICTED: LOW QUALITY PROTEIN: fibronectin [Equus caballus]	gi|194211292|XP_001489154.2| PREDICTED: LOW QUALITY PROTEIN: fibronectin [Equus caballus]	32280	275586	1200	1052	141	136	115949	1	732.979	2195.92	3	2195.92	-0.0016	0	64.52	R	QDGHLWCSTTSNYEQDQK	Y
1	1	gi|194211292|XP_001489154.2| PREDICTED: LOW QUALITY PROTEIN: fibronectin [Equus caballus]	gi|194211292|XP_001489154.2| PREDICTED: LOW QUALITY PROTEIN: fibronectin [Equus caballus]	32280	275586	1200	1052	141	136	115950	1	732.979	2195.92	3	2195.92	-0.0016	0	72.16	R	QDGHLWCSTTSNYEQDQK	Y
1	1	gi|194211292|XP_001489154.2| PREDICTED: LOW QUALITY PROTEIN: fibronectin [Equus caballus]	gi|194211292|XP_001489154.2| PREDICTED: LOW QUALITY PROTEIN: fibronectin [Equus caballus]	32280	275586	1200	1052	141	136	115951	1	732.979	2195.92	3	2195.92	-0.0016	0	61.25	R	QDGHLWCSTTSNYEQDQK	Y
1	1	gi|194211292|XP_001489154.2| PREDICTED: LOW QUALITY PROTEIN: fibronectin [Equus caballus]	gi|194211292|XP_001489154.2| PREDICTED: LOW QUALITY PROTEIN: fibronectin [Equus caballus]	32280	275586	1200	1052	141	136	115952	1	732.979	2195.92	3	2195.92	-0.0016	0	63.77	R	QDGHLWCSTTSNYEQDQK	Y
1	1	gi|194211292|XP_001489154.2| PREDICTED: LOW QUALITY PROTEIN: fibronectin [Equus caballus]	gi|194211292|XP_001489154.2| PREDICTED: LOW QUALITY PROTEIN: fibronectin [Equus caballus]	32280	275586	1200	1052	141	136	115953	1	1098.97	2195.92	2	2195.92	-0.0009	0	56.14	R	QDGHLWCSTTSNYEQDQK	Y
1	1	gi|194211292|XP_001489154.2| PREDICTED: LOW QUALITY PROTEIN: fibronectin [Equus caballus]	gi|194211292|XP_001489154.2| PREDICTED: LOW QUALITY PROTEIN: fibronectin [Equus caballus]	32280	275586	1200	1052	141	136	115954	1	1098.97	2195.92	2	2195.92	-0.0009	0	66.79	R	QDGHLWCSTTSNYEQDQK	Y
1	1	gi|194211292|XP_001489154.2| PREDICTED: LOW QUALITY PROTEIN: fibronectin [Equus caballus]	gi|194211292|XP_001489154.2| PREDICTED: LOW QUALITY PROTEIN: fibronectin [Equus caballus]	32280	275586	1200	1052	141	136	115955	1	1098.97	2195.92	2	2195.92	-0.0009	0	76.92	R	QDGHLWCSTTSNYEQDQK	Y
1	1	gi|194211292|XP_001489154.2| PREDICTED: LOW QUALITY PROTEIN: fibronectin [Equus caballus]	gi|194211292|XP_001489154.2| PREDICTED: LOW QUALITY PROTEIN: fibronectin [Equus caballus]	32280	275586	1200	1052	141	136	115956	1	1098.97	2195.92	2	2195.92	-0.0009	0	73.86	R	QDGHLWCSTTSNYEQDQK	Y
1	1	gi|194211292|XP_001489154.2| PREDICTED: LOW QUALITY PROTEIN: fibronectin [Equus caballus]	gi|194211292|XP_001489154.2| PREDICTED: LOW QUALITY PROTEIN: fibronectin [Equus caballus]	32280	275586	1200	1052	141	136	115957	1	1098.97	2195.92	2	2195.92	-0.0009	0	87.53	R	QDGHLWCSTTSNYEQDQK	Y
1	1	gi|194211292|XP_001489154.2| PREDICTED: LOW QUALITY PROTEIN: fibronectin [Equus caballus]	gi|194211292|XP_001489154.2| PREDICTED: LOW QUALITY PROTEIN: fibronectin [Equus caballus]	32280	275586	1200	1052	141	136	116001	1	1100.08	2198.15	2	2198.15	-0.0071	1	48.53	R	ESKPLTGEQTTKLDAPTNLR	F
1	1	gi|194211292|XP_001489154.2| PREDICTED: LOW QUALITY PROTEIN: fibronectin [Equus caballus]	gi|194211292|XP_001489154.2| PREDICTED: LOW QUALITY PROTEIN: fibronectin [Equus caballus]	32280	275586	1200	1052	141	136	116002	1	1100.08	2198.15	2	2198.15	-0.0071	1	86.25	R	ESKPLTGEQTTKLDAPTNLR	F
1	1	gi|194211292|XP_001489154.2| PREDICTED: LOW QUALITY PROTEIN: fibronectin [Equus caballus]	gi|194211292|XP_001489154.2| PREDICTED: LOW QUALITY PROTEIN: fibronectin [Equus caballus]	32280	275586	1200	1052	141	136	116003	1	1100.08	2198.15	2	2198.15	-0.0071	1	68.4	R	ESKPLTGEQTTKLDAPTNLR	F
1	1	gi|194211292|XP_001489154.2| PREDICTED: LOW QUALITY PROTEIN: fibronectin [Equus caballus]	gi|194211292|XP_001489154.2| PREDICTED: LOW QUALITY PROTEIN: fibronectin [Equus caballus]	32280	275586	1200	1052	141	136	116004	1	1100.08	2198.15	2	2198.15	-0.0071	1	82.8	R	ESKPLTGEQTTKLDAPTNLR	F
1	1	gi|194211292|XP_001489154.2| PREDICTED: LOW QUALITY PROTEIN: fibronectin [Equus caballus]	gi|194211292|XP_001489154.2| PREDICTED: LOW QUALITY PROTEIN: fibronectin [Equus caballus]	32280	275586	1200	1052	141	136	116005	1	1100.08	2198.15	2	2198.15	-0.0071	1	63.23	R	ESKPLTGEQTTKLDAPTNLR	F
1	1	gi|194211292|XP_001489154.2| PREDICTED: LOW QUALITY PROTEIN: fibronectin [Equus caballus]	gi|194211292|XP_001489154.2| PREDICTED: LOW QUALITY PROTEIN: fibronectin [Equus caballus]	32280	275586	1200	1052	141	136	116006	1	550.545	2198.15	4	2198.15	-0.0035	1	19.79	R	ESKPLTGEQTTKLDAPTNLR	F
1	1	gi|194211292|XP_001489154.2| PREDICTED: LOW QUALITY PROTEIN: fibronectin [Equus caballus]	gi|194211292|XP_001489154.2| PREDICTED: LOW QUALITY PROTEIN: fibronectin [Equus caballus]	32280	275586	1200	1052	141	136	116007	1	550.545	2198.15	4	2198.15	-0.0035	1	13.14	R	ESKPLTGEQTTKLDAPTNLR	F
1	1	gi|194211292|XP_001489154.2| PREDICTED: LOW QUALITY PROTEIN: fibronectin [Equus caballus]	gi|194211292|XP_001489154.2| PREDICTED: LOW QUALITY PROTEIN: fibronectin [Equus caballus]	32280	275586	1200	1052	141	136	116008	1	550.545	2198.15	4	2198.15	-0.0035	1	12.11	R	ESKPLTGEQTTKLDAPTNLR	F
1	1	gi|194211292|XP_001489154.2| PREDICTED: LOW QUALITY PROTEIN: fibronectin [Equus caballus]	gi|194211292|XP_001489154.2| PREDICTED: LOW QUALITY PROTEIN: fibronectin [Equus caballus]	32280	275586	1200	1052	141	136	116009	1	550.545	2198.15	4	2198.15	-0.0035	1	13.06	R	ESKPLTGEQTTKLDAPTNLR	F
1	1	gi|194211292|XP_001489154.2| PREDICTED: LOW QUALITY PROTEIN: fibronectin [Equus caballus]	gi|194211292|XP_001489154.2| PREDICTED: LOW QUALITY PROTEIN: fibronectin [Equus caballus]	32280	275586	1200	1052	141	136	116010	1	550.545	2198.15	4	2198.15	-0.0035	1	6.25	R	ESKPLTGEQTTKLDAPTNLR	F
1	1	gi|194211292|XP_001489154.2| PREDICTED: LOW QUALITY PROTEIN: fibronectin [Equus caballus]	gi|194211292|XP_001489154.2| PREDICTED: LOW QUALITY PROTEIN: fibronectin [Equus caballus]	32280	275586	1200	1052	141	136	116011	1	733.724	2198.15	3	2198.15	-0.0031	1	41.61	R	ESKPLTGEQTTKLDAPTNLR	F
1	1	gi|194211292|XP_001489154.2| PREDICTED: LOW QUALITY PROTEIN: fibronectin [Equus caballus]	gi|194211292|XP_001489154.2| PREDICTED: LOW QUALITY PROTEIN: fibronectin [Equus caballus]	32280	275586	1200	1052	141	136	116012	1	733.724	2198.15	3	2198.15	-0.0031	1	70.33	R	ESKPLTGEQTTKLDAPTNLR	F
1	1	gi|194211292|XP_001489154.2| PREDICTED: LOW QUALITY PROTEIN: fibronectin [Equus caballus]	gi|194211292|XP_001489154.2| PREDICTED: LOW QUALITY PROTEIN: fibronectin [Equus caballus]	32280	275586	1200	1052	141	136	116013	1	733.724	2198.15	3	2198.15	-0.0031	1	26.07	R	ESKPLTGEQTTKLDAPTNLR	F
1	1	gi|194211292|XP_001489154.2| PREDICTED: LOW QUALITY PROTEIN: fibronectin [Equus caballus]	gi|194211292|XP_001489154.2| PREDICTED: LOW QUALITY PROTEIN: fibronectin [Equus caballus]	32280	275586	1200	1052	141	136	116014	1	733.724	2198.15	3	2198.15	-0.0031	1	33.73	R	ESKPLTGEQTTKLDAPTNLR	F
1	1	gi|194211292|XP_001489154.2| PREDICTED: LOW QUALITY PROTEIN: fibronectin [Equus caballus]	gi|194211292|XP_001489154.2| PREDICTED: LOW QUALITY PROTEIN: fibronectin [Equus caballus]	32280	275586	1200	1052	141	136	116015	1	733.724	2198.15	3	2198.15	-0.0031	1	42.79	R	ESKPLTGEQTTKLDAPTNLR	F
1	1	gi|194211292|XP_001489154.2| PREDICTED: LOW QUALITY PROTEIN: fibronectin [Equus caballus]	gi|194211292|XP_001489154.2| PREDICTED: LOW QUALITY PROTEIN: fibronectin [Equus caballus]	32280	275586	1200	1052	141	136	118743	1	776.99	2327.95	3	2327.95	-0.0028	1	59.23	K	WDRQGENGQMMSCTCLGNGK	G
1	1	gi|194211292|XP_001489154.2| PREDICTED: LOW QUALITY PROTEIN: fibronectin [Equus caballus]	gi|194211292|XP_001489154.2| PREDICTED: LOW QUALITY PROTEIN: fibronectin [Equus caballus]	32280	275586	1200	1052	141	136	118744	1	776.99	2327.95	3	2327.95	-0.0028	1	58.34	K	WDRQGENGQMMSCTCLGNGK	G
1	1	gi|194211292|XP_001489154.2| PREDICTED: LOW QUALITY PROTEIN: fibronectin [Equus caballus]	gi|194211292|XP_001489154.2| PREDICTED: LOW QUALITY PROTEIN: fibronectin [Equus caballus]	32280	275586	1200	1052	141	136	118844	1	778.33	2331.97	3	2331.97	-0.0029	1	42.74	R	QGENGQMMSCTCLGNGKGEFK	C
1	1	gi|194211292|XP_001489154.2| PREDICTED: LOW QUALITY PROTEIN: fibronectin [Equus caballus]	gi|194211292|XP_001489154.2| PREDICTED: LOW QUALITY PROTEIN: fibronectin [Equus caballus]	32280	275586	1200	1052	141	136	118845	1	778.33	2331.97	3	2331.97	-0.0029	1	42.04	R	QGENGQMMSCTCLGNGKGEFK	C
1	1	gi|194211292|XP_001489154.2| PREDICTED: LOW QUALITY PROTEIN: fibronectin [Equus caballus]	gi|194211292|XP_001489154.2| PREDICTED: LOW QUALITY PROTEIN: fibronectin [Equus caballus]	32280	275586	1200	1052	141	136	118846	1	778.33	2331.97	3	2331.97	-0.0029	1	74.04	R	QGENGQMMSCTCLGNGKGEFK	C
1	1	gi|194211292|XP_001489154.2| PREDICTED: LOW QUALITY PROTEIN: fibronectin [Equus caballus]	gi|194211292|XP_001489154.2| PREDICTED: LOW QUALITY PROTEIN: fibronectin [Equus caballus]	32280	275586	1200	1052	141	136	118847	1	778.33	2331.97	3	2331.97	-0.0029	1	56.01	R	QGENGQMMSCTCLGNGKGEFK	C
1	1	gi|194211292|XP_001489154.2| PREDICTED: LOW QUALITY PROTEIN: fibronectin [Equus caballus]	gi|194211292|XP_001489154.2| PREDICTED: LOW QUALITY PROTEIN: fibronectin [Equus caballus]	32280	275586	1200	1052	141	136	118848	1	778.33	2331.97	3	2331.97	-0.0029	1	52.72	R	QGENGQMMSCTCLGNGKGEFK	C
1	1	gi|194211292|XP_001489154.2| PREDICTED: LOW QUALITY PROTEIN: fibronectin [Equus caballus]	gi|194211292|XP_001489154.2| PREDICTED: LOW QUALITY PROTEIN: fibronectin [Equus caballus]	32280	275586	1200	1052	141	136	118849	1	1166.99	2331.97	2	2331.97	-0.0017	1	39.2	R	QGENGQMMSCTCLGNGKGEFK	C
1	1	gi|194211292|XP_001489154.2| PREDICTED: LOW QUALITY PROTEIN: fibronectin [Equus caballus]	gi|194211292|XP_001489154.2| PREDICTED: LOW QUALITY PROTEIN: fibronectin [Equus caballus]	32280	275586	1200	1052	141	136	118850	1	1166.99	2331.97	2	2331.97	-0.0017	1	47.74	R	QGENGQMMSCTCLGNGKGEFK	C
1	1	gi|194211292|XP_001489154.2| PREDICTED: LOW QUALITY PROTEIN: fibronectin [Equus caballus]	gi|194211292|XP_001489154.2| PREDICTED: LOW QUALITY PROTEIN: fibronectin [Equus caballus]	32280	275586	1200	1052	141	136	118851	1	1166.99	2331.97	2	2331.97	-0.0017	1	46.91	R	QGENGQMMSCTCLGNGKGEFK	C
1	1	gi|194211292|XP_001489154.2| PREDICTED: LOW QUALITY PROTEIN: fibronectin [Equus caballus]	gi|194211292|XP_001489154.2| PREDICTED: LOW QUALITY PROTEIN: fibronectin [Equus caballus]	32280	275586	1200	1052	141	136	118852	1	1166.99	2331.97	2	2331.97	-0.0017	1	37.57	R	QGENGQMMSCTCLGNGKGEFK	C
1	1	gi|194211292|XP_001489154.2| PREDICTED: LOW QUALITY PROTEIN: fibronectin [Equus caballus]	gi|194211292|XP_001489154.2| PREDICTED: LOW QUALITY PROTEIN: fibronectin [Equus caballus]	32280	275586	1200	1052	141	136	118853	1	1166.99	2331.97	2	2331.97	-0.0017	1	37.62	R	QGENGQMMSCTCLGNGKGEFK	C
1	1	gi|194211292|XP_001489154.2| PREDICTED: LOW QUALITY PROTEIN: fibronectin [Equus caballus]	gi|194211292|XP_001489154.2| PREDICTED: LOW QUALITY PROTEIN: fibronectin [Equus caballus]	32280	275586	1200	1052	141	136	118960	1	585.066	2336.24	4	2336.24	-0.0032	0	32.7	K	GLRPGVVYEGQLISVQHYGHK	E
1	1	gi|194211292|XP_001489154.2| PREDICTED: LOW QUALITY PROTEIN: fibronectin [Equus caballus]	gi|194211292|XP_001489154.2| PREDICTED: LOW QUALITY PROTEIN: fibronectin [Equus caballus]	32280	275586	1200	1052	141	136	118961	1	585.066	2336.24	4	2336.24	-0.0032	0	20.14	K	GLRPGVVYEGQLISVQHYGHK	E
1	1	gi|194211292|XP_001489154.2| PREDICTED: LOW QUALITY PROTEIN: fibronectin [Equus caballus]	gi|194211292|XP_001489154.2| PREDICTED: LOW QUALITY PROTEIN: fibronectin [Equus caballus]	32280	275586	1200	1052	141	136	118962	1	585.066	2336.24	4	2336.24	-0.0032	0	49.87	K	GLRPGVVYEGQLISVQHYGHK	E
1	1	gi|194211292|XP_001489154.2| PREDICTED: LOW QUALITY PROTEIN: fibronectin [Equus caballus]	gi|194211292|XP_001489154.2| PREDICTED: LOW QUALITY PROTEIN: fibronectin [Equus caballus]	32280	275586	1200	1052	141	136	118963	1	585.066	2336.24	4	2336.24	-0.0032	0	39	K	GLRPGVVYEGQLISVQHYGHK	E
1	1	gi|194211292|XP_001489154.2| PREDICTED: LOW QUALITY PROTEIN: fibronectin [Equus caballus]	gi|194211292|XP_001489154.2| PREDICTED: LOW QUALITY PROTEIN: fibronectin [Equus caballus]	32280	275586	1200	1052	141	136	118964	1	585.066	2336.24	4	2336.24	-0.0032	0	31.25	K	GLRPGVVYEGQLISVQHYGHK	E
1	1	gi|194211292|XP_001489154.2| PREDICTED: LOW QUALITY PROTEIN: fibronectin [Equus caballus]	gi|194211292|XP_001489154.2| PREDICTED: LOW QUALITY PROTEIN: fibronectin [Equus caballus]	32280	275586	1200	1052	141	136	118965	1	779.753	2336.24	3	2336.24	-0.0023	0	63.07	K	GLRPGVVYEGQLISVQHYGHK	E
1	1	gi|194211292|XP_001489154.2| PREDICTED: LOW QUALITY PROTEIN: fibronectin [Equus caballus]	gi|194211292|XP_001489154.2| PREDICTED: LOW QUALITY PROTEIN: fibronectin [Equus caballus]	32280	275586	1200	1052	141	136	118966	1	779.753	2336.24	3	2336.24	-0.0023	0	45.98	K	GLRPGVVYEGQLISVQHYGHK	E
1	1	gi|194211292|XP_001489154.2| PREDICTED: LOW QUALITY PROTEIN: fibronectin [Equus caballus]	gi|194211292|XP_001489154.2| PREDICTED: LOW QUALITY PROTEIN: fibronectin [Equus caballus]	32280	275586	1200	1052	141	136	118967	1	779.753	2336.24	3	2336.24	-0.0023	0	59.94	K	GLRPGVVYEGQLISVQHYGHK	E
1	1	gi|194211292|XP_001489154.2| PREDICTED: LOW QUALITY PROTEIN: fibronectin [Equus caballus]	gi|194211292|XP_001489154.2| PREDICTED: LOW QUALITY PROTEIN: fibronectin [Equus caballus]	32280	275586	1200	1052	141	136	118968	1	779.753	2336.24	3	2336.24	-0.0023	0	68.84	K	GLRPGVVYEGQLISVQHYGHK	E
1	1	gi|194211292|XP_001489154.2| PREDICTED: LOW QUALITY PROTEIN: fibronectin [Equus caballus]	gi|194211292|XP_001489154.2| PREDICTED: LOW QUALITY PROTEIN: fibronectin [Equus caballus]	32280	275586	1200	1052	141	136	118970	1	468.255	2336.24	5	2336.24	-0.002	0	32.34	K	GLRPGVVYEGQLISVQHYGHK	E
1	1	gi|194211292|XP_001489154.2| PREDICTED: LOW QUALITY PROTEIN: fibronectin [Equus caballus]	gi|194211292|XP_001489154.2| PREDICTED: LOW QUALITY PROTEIN: fibronectin [Equus caballus]	32280	275586	1200	1052	141	136	118971	1	468.255	2336.24	5	2336.24	-0.002	0	23.81	K	GLRPGVVYEGQLISVQHYGHK	E
1	1	gi|194211292|XP_001489154.2| PREDICTED: LOW QUALITY PROTEIN: fibronectin [Equus caballus]	gi|194211292|XP_001489154.2| PREDICTED: LOW QUALITY PROTEIN: fibronectin [Equus caballus]	32280	275586	1200	1052	141	136	118972	1	468.255	2336.24	5	2336.24	-0.002	0	20.73	K	GLRPGVVYEGQLISVQHYGHK	E
1	1	gi|194211292|XP_001489154.2| PREDICTED: LOW QUALITY PROTEIN: fibronectin [Equus caballus]	gi|194211292|XP_001489154.2| PREDICTED: LOW QUALITY PROTEIN: fibronectin [Equus caballus]	32280	275586	1200	1052	141	136	118973	1	468.255	2336.24	5	2336.24	-0.002	0	34.35	K	GLRPGVVYEGQLISVQHYGHK	E
1	1	gi|194211292|XP_001489154.2| PREDICTED: LOW QUALITY PROTEIN: fibronectin [Equus caballus]	gi|194211292|XP_001489154.2| PREDICTED: LOW QUALITY PROTEIN: fibronectin [Equus caballus]	32280	275586	1200	1052	141	136	118974	1	468.255	2336.24	5	2336.24	-0.002	0	28.95	K	GLRPGVVYEGQLISVQHYGHK	E
1	1	gi|194211292|XP_001489154.2| PREDICTED: LOW QUALITY PROTEIN: fibronectin [Equus caballus]	gi|194211292|XP_001489154.2| PREDICTED: LOW QUALITY PROTEIN: fibronectin [Equus caballus]	32280	275586	1200	1052	141	136	119009	1	780.403	2338.19	3	2338.19	-0.0051	0	63.11	K	TETITGFQVDAVPANGQPPIQR	T
1	1	gi|194211292|XP_001489154.2| PREDICTED: LOW QUALITY PROTEIN: fibronectin [Equus caballus]	gi|194211292|XP_001489154.2| PREDICTED: LOW QUALITY PROTEIN: fibronectin [Equus caballus]	32280	275586	1200	1052	141	136	119010	1	780.403	2338.19	3	2338.19	-0.0051	0	57.85	K	TETITGFQVDAVPANGQPPIQR	T
1	1	gi|194211292|XP_001489154.2| PREDICTED: LOW QUALITY PROTEIN: fibronectin [Equus caballus]	gi|194211292|XP_001489154.2| PREDICTED: LOW QUALITY PROTEIN: fibronectin [Equus caballus]	32280	275586	1200	1052	141	136	119011	1	780.403	2338.19	3	2338.19	-0.0051	0	50.82	K	TETITGFQVDAVPANGQPPIQR	T
1	1	gi|194211292|XP_001489154.2| PREDICTED: LOW QUALITY PROTEIN: fibronectin [Equus caballus]	gi|194211292|XP_001489154.2| PREDICTED: LOW QUALITY PROTEIN: fibronectin [Equus caballus]	32280	275586	1200	1052	141	136	119012	1	780.403	2338.19	3	2338.19	-0.0051	0	47.17	K	TETITGFQVDAVPANGQPPIQR	T
1	1	gi|194211292|XP_001489154.2| PREDICTED: LOW QUALITY PROTEIN: fibronectin [Equus caballus]	gi|194211292|XP_001489154.2| PREDICTED: LOW QUALITY PROTEIN: fibronectin [Equus caballus]	32280	275586	1200	1052	141	136	119013	1	780.403	2338.19	3	2338.19	-0.0051	0	58.89	K	TETITGFQVDAVPANGQPPIQR	T
1	1	gi|194211292|XP_001489154.2| PREDICTED: LOW QUALITY PROTEIN: fibronectin [Equus caballus]	gi|194211292|XP_001489154.2| PREDICTED: LOW QUALITY PROTEIN: fibronectin [Equus caballus]	32280	275586	1200	1052	141	136	119024	1	1170.1	2338.19	2	2338.19	0.0005	0	59.15	K	TETITGFQVDAVPANGQPPIQR	T
1	1	gi|194211292|XP_001489154.2| PREDICTED: LOW QUALITY PROTEIN: fibronectin [Equus caballus]	gi|194211292|XP_001489154.2| PREDICTED: LOW QUALITY PROTEIN: fibronectin [Equus caballus]	32280	275586	1200	1052	141	136	119025	1	1170.1	2338.19	2	2338.19	0.0005	0	75.4	K	TETITGFQVDAVPANGQPPIQR	T
1	1	gi|194211292|XP_001489154.2| PREDICTED: LOW QUALITY PROTEIN: fibronectin [Equus caballus]	gi|194211292|XP_001489154.2| PREDICTED: LOW QUALITY PROTEIN: fibronectin [Equus caballus]	32280	275586	1200	1052	141	136	119026	1	1170.1	2338.19	2	2338.19	0.0005	0	59.86	K	TETITGFQVDAVPANGQPPIQR	T
1	1	gi|194211292|XP_001489154.2| PREDICTED: LOW QUALITY PROTEIN: fibronectin [Equus caballus]	gi|194211292|XP_001489154.2| PREDICTED: LOW QUALITY PROTEIN: fibronectin [Equus caballus]	32280	275586	1200	1052	141	136	119027	1	1170.1	2338.19	2	2338.19	0.0005	0	34.15	K	TETITGFQVDAVPANGQPPIQR	T
1	1	gi|194211292|XP_001489154.2| PREDICTED: LOW QUALITY PROTEIN: fibronectin [Equus caballus]	gi|194211292|XP_001489154.2| PREDICTED: LOW QUALITY PROTEIN: fibronectin [Equus caballus]	32280	275586	1200	1052	141	136	119028	1	1170.1	2338.19	2	2338.19	0.0005	0	58.79	K	TETITGFQVDAVPANGQPPIQR	T
1	1	gi|194211292|XP_001489154.2| PREDICTED: LOW QUALITY PROTEIN: fibronectin [Equus caballus]	gi|194211292|XP_001489154.2| PREDICTED: LOW QUALITY PROTEIN: fibronectin [Equus caballus]	32280	275586	1200	1052	141	136	119261	1	783.662	2347.96	3	2347.97	-0.0021	1	61.85	R	QGENGQMMSCTCLGNGKGEFK	C
1	1	gi|194211292|XP_001489154.2| PREDICTED: LOW QUALITY PROTEIN: fibronectin [Equus caballus]	gi|194211292|XP_001489154.2| PREDICTED: LOW QUALITY PROTEIN: fibronectin [Equus caballus]	32280	275586	1200	1052	141	136	119262	1	783.662	2347.96	3	2347.97	-0.0021	1	52.61	R	QGENGQMMSCTCLGNGKGEFK	C
1	1	gi|194211292|XP_001489154.2| PREDICTED: LOW QUALITY PROTEIN: fibronectin [Equus caballus]	gi|194211292|XP_001489154.2| PREDICTED: LOW QUALITY PROTEIN: fibronectin [Equus caballus]	32280	275586	1200	1052	141	136	119263	1	783.662	2347.96	3	2347.97	-0.0021	1	41.89	R	QGENGQMMSCTCLGNGKGEFK	C
1	1	gi|194211292|XP_001489154.2| PREDICTED: LOW QUALITY PROTEIN: fibronectin [Equus caballus]	gi|194211292|XP_001489154.2| PREDICTED: LOW QUALITY PROTEIN: fibronectin [Equus caballus]	32280	275586	1200	1052	141	136	119264	1	783.663	2347.97	3	2347.97	0.0006	1	2.34	R	QGENGQMMSCTCLGNGKGEFK	C
1	1	gi|194211292|XP_001489154.2| PREDICTED: LOW QUALITY PROTEIN: fibronectin [Equus caballus]	gi|194211292|XP_001489154.2| PREDICTED: LOW QUALITY PROTEIN: fibronectin [Equus caballus]	32280	275586	1200	1052	141	136	119357	1	588.818	2351.24	4	2351.24	-0.0024	0	21.86	K	DTLTSRPAQGIVTTLENVSPPR	R
1	1	gi|194211292|XP_001489154.2| PREDICTED: LOW QUALITY PROTEIN: fibronectin [Equus caballus]	gi|194211292|XP_001489154.2| PREDICTED: LOW QUALITY PROTEIN: fibronectin [Equus caballus]	32280	275586	1200	1052	141	136	119358	1	588.818	2351.24	4	2351.24	-0.0024	0	14.61	K	DTLTSRPAQGIVTTLENVSPPR	R
1	1	gi|194211292|XP_001489154.2| PREDICTED: LOW QUALITY PROTEIN: fibronectin [Equus caballus]	gi|194211292|XP_001489154.2| PREDICTED: LOW QUALITY PROTEIN: fibronectin [Equus caballus]	32280	275586	1200	1052	141	136	119359	1	784.755	2351.24	3	2351.24	-0.0015	0	47.89	K	DTLTSRPAQGIVTTLENVSPPR	R
1	1	gi|194211292|XP_001489154.2| PREDICTED: LOW QUALITY PROTEIN: fibronectin [Equus caballus]	gi|194211292|XP_001489154.2| PREDICTED: LOW QUALITY PROTEIN: fibronectin [Equus caballus]	32280	275586	1200	1052	141	136	119360	1	784.755	2351.24	3	2351.24	-0.0015	0	47.52	K	DTLTSRPAQGIVTTLENVSPPR	R
1	1	gi|194211292|XP_001489154.2| PREDICTED: LOW QUALITY PROTEIN: fibronectin [Equus caballus]	gi|194211292|XP_001489154.2| PREDICTED: LOW QUALITY PROTEIN: fibronectin [Equus caballus]	32280	275586	1200	1052	141	136	119361	1	784.755	2351.24	3	2351.24	-0.0015	0	46.34	K	DTLTSRPAQGIVTTLENVSPPR	R
1	1	gi|194211292|XP_001489154.2| PREDICTED: LOW QUALITY PROTEIN: fibronectin [Equus caballus]	gi|194211292|XP_001489154.2| PREDICTED: LOW QUALITY PROTEIN: fibronectin [Equus caballus]	32280	275586	1200	1052	141	136	119362	1	784.755	2351.24	3	2351.24	-0.0015	0	45.46	K	DTLTSRPAQGIVTTLENVSPPR	R
1	1	gi|194211292|XP_001489154.2| PREDICTED: LOW QUALITY PROTEIN: fibronectin [Equus caballus]	gi|194211292|XP_001489154.2| PREDICTED: LOW QUALITY PROTEIN: fibronectin [Equus caballus]	32280	275586	1200	1052	141	136	119363	1	784.755	2351.24	3	2351.24	-0.0015	0	36.94	K	DTLTSRPAQGIVTTLENVSPPR	R
1	1	gi|194211292|XP_001489154.2| PREDICTED: LOW QUALITY PROTEIN: fibronectin [Equus caballus]	gi|194211292|XP_001489154.2| PREDICTED: LOW QUALITY PROTEIN: fibronectin [Equus caballus]	32280	275586	1200	1052	141	136	119733	1	1187.53	2373.04	2	2373.04	-0.0025	1	15.52	R	CTCVGNGRGEWTCVAYSQLR	D
1	1	gi|194211292|XP_001489154.2| PREDICTED: LOW QUALITY PROTEIN: fibronectin [Equus caballus]	gi|194211292|XP_001489154.2| PREDICTED: LOW QUALITY PROTEIN: fibronectin [Equus caballus]	32280	275586	1200	1052	141	136	120481	1	483.822	2414.07	5	2414.07	-0.003	0	15.26	R	RPGAEPGHEGSTGHSYNQYSQR	Y
1	1	gi|194211292|XP_001489154.2| PREDICTED: LOW QUALITY PROTEIN: fibronectin [Equus caballus]	gi|194211292|XP_001489154.2| PREDICTED: LOW QUALITY PROTEIN: fibronectin [Equus caballus]	32280	275586	1200	1052	141	136	120482	1	483.822	2414.07	5	2414.07	-0.003	0	21.43	R	RPGAEPGHEGSTGHSYNQYSQR	Y
1	1	gi|194211292|XP_001489154.2| PREDICTED: LOW QUALITY PROTEIN: fibronectin [Equus caballus]	gi|194211292|XP_001489154.2| PREDICTED: LOW QUALITY PROTEIN: fibronectin [Equus caballus]	32280	275586	1200	1052	141	136	120484	1	483.822	2414.07	5	2414.07	-0.003	0	7.14	R	RPGAEPGHEGSTGHSYNQYSQR	Y
1	1	gi|194211292|XP_001489154.2| PREDICTED: LOW QUALITY PROTEIN: fibronectin [Equus caballus]	gi|194211292|XP_001489154.2| PREDICTED: LOW QUALITY PROTEIN: fibronectin [Equus caballus]	32280	275586	1200	1052	141	136	120485	1	604.525	2414.07	4	2414.07	-0.002	0	44.8	R	RPGAEPGHEGSTGHSYNQYSQR	Y
1	1	gi|194211292|XP_001489154.2| PREDICTED: LOW QUALITY PROTEIN: fibronectin [Equus caballus]	gi|194211292|XP_001489154.2| PREDICTED: LOW QUALITY PROTEIN: fibronectin [Equus caballus]	32280	275586	1200	1052	141	136	120486	1	604.525	2414.07	4	2414.07	-0.002	0	45.75	R	RPGAEPGHEGSTGHSYNQYSQR	Y
1	1	gi|194211292|XP_001489154.2| PREDICTED: LOW QUALITY PROTEIN: fibronectin [Equus caballus]	gi|194211292|XP_001489154.2| PREDICTED: LOW QUALITY PROTEIN: fibronectin [Equus caballus]	32280	275586	1200	1052	141	136	120487	1	604.525	2414.07	4	2414.07	-0.002	0	28.63	R	RPGAEPGHEGSTGHSYNQYSQR	Y
1	1	gi|194211292|XP_001489154.2| PREDICTED: LOW QUALITY PROTEIN: fibronectin [Equus caballus]	gi|194211292|XP_001489154.2| PREDICTED: LOW QUALITY PROTEIN: fibronectin [Equus caballus]	32280	275586	1200	1052	141	136	120488	1	604.525	2414.07	4	2414.07	-0.002	0	33.91	R	RPGAEPGHEGSTGHSYNQYSQR	Y
1	1	gi|194211292|XP_001489154.2| PREDICTED: LOW QUALITY PROTEIN: fibronectin [Equus caballus]	gi|194211292|XP_001489154.2| PREDICTED: LOW QUALITY PROTEIN: fibronectin [Equus caballus]	32280	275586	1200	1052	141	136	120489	1	604.525	2414.07	4	2414.07	-0.002	0	49.43	R	RPGAEPGHEGSTGHSYNQYSQR	Y
1	1	gi|194211292|XP_001489154.2| PREDICTED: LOW QUALITY PROTEIN: fibronectin [Equus caballus]	gi|194211292|XP_001489154.2| PREDICTED: LOW QUALITY PROTEIN: fibronectin [Equus caballus]	32280	275586	1200	1052	141	136	120490	1	805.698	2414.07	3	2414.07	-0.0014	0	50.74	R	RPGAEPGHEGSTGHSYNQYSQR	Y
1	1	gi|194211292|XP_001489154.2| PREDICTED: LOW QUALITY PROTEIN: fibronectin [Equus caballus]	gi|194211292|XP_001489154.2| PREDICTED: LOW QUALITY PROTEIN: fibronectin [Equus caballus]	32280	275586	1200	1052	141	136	120491	1	805.698	2414.07	3	2414.07	-0.0014	0	66.19	R	RPGAEPGHEGSTGHSYNQYSQR	Y
1	1	gi|194211292|XP_001489154.2| PREDICTED: LOW QUALITY PROTEIN: fibronectin [Equus caballus]	gi|194211292|XP_001489154.2| PREDICTED: LOW QUALITY PROTEIN: fibronectin [Equus caballus]	32280	275586	1200	1052	141	136	120492	1	805.698	2414.07	3	2414.07	-0.0014	0	54.8	R	RPGAEPGHEGSTGHSYNQYSQR	Y
1	1	gi|194211292|XP_001489154.2| PREDICTED: LOW QUALITY PROTEIN: fibronectin [Equus caballus]	gi|194211292|XP_001489154.2| PREDICTED: LOW QUALITY PROTEIN: fibronectin [Equus caballus]	32280	275586	1200	1052	141	136	120493	1	805.698	2414.07	3	2414.07	-0.0014	0	77.58	R	RPGAEPGHEGSTGHSYNQYSQR	Y
1	1	gi|194211292|XP_001489154.2| PREDICTED: LOW QUALITY PROTEIN: fibronectin [Equus caballus]	gi|194211292|XP_001489154.2| PREDICTED: LOW QUALITY PROTEIN: fibronectin [Equus caballus]	32280	275586	1200	1052	141	136	120494	1	805.698	2414.07	3	2414.07	-0.0014	0	70.91	R	RPGAEPGHEGSTGHSYNQYSQR	Y
1	1	gi|194211292|XP_001489154.2| PREDICTED: LOW QUALITY PROTEIN: fibronectin [Equus caballus]	gi|194211292|XP_001489154.2| PREDICTED: LOW QUALITY PROTEIN: fibronectin [Equus caballus]	32280	275586	1200	1052	141	136	120495	1	1208.05	2414.08	2	2414.07	0.0008	0	22.46	R	RPGAEPGHEGSTGHSYNQYSQR	Y
1	1	gi|194211292|XP_001489154.2| PREDICTED: LOW QUALITY PROTEIN: fibronectin [Equus caballus]	gi|194211292|XP_001489154.2| PREDICTED: LOW QUALITY PROTEIN: fibronectin [Equus caballus]	32280	275586	1200	1052	141	136	120496	1	1208.05	2414.08	2	2414.07	0.0008	0	31.16	R	RPGAEPGHEGSTGHSYNQYSQR	Y
1	1	gi|194211292|XP_001489154.2| PREDICTED: LOW QUALITY PROTEIN: fibronectin [Equus caballus]	gi|194211292|XP_001489154.2| PREDICTED: LOW QUALITY PROTEIN: fibronectin [Equus caballus]	32280	275586	1200	1052	141	136	120497	1	1208.05	2414.08	2	2414.07	0.0008	0	31.9	R	RPGAEPGHEGSTGHSYNQYSQR	Y
1	1	gi|194211292|XP_001489154.2| PREDICTED: LOW QUALITY PROTEIN: fibronectin [Equus caballus]	gi|194211292|XP_001489154.2| PREDICTED: LOW QUALITY PROTEIN: fibronectin [Equus caballus]	32280	275586	1200	1052	141	136	120498	1	1208.05	2414.08	2	2414.07	0.0008	0	32.21	R	RPGAEPGHEGSTGHSYNQYSQR	Y
1	1	gi|194211292|XP_001489154.2| PREDICTED: LOW QUALITY PROTEIN: fibronectin [Equus caballus]	gi|194211292|XP_001489154.2| PREDICTED: LOW QUALITY PROTEIN: fibronectin [Equus caballus]	32280	275586	1200	1052	141	136	120499	1	1208.05	2414.08	2	2414.07	0.0008	0	17.55	R	RPGAEPGHEGSTGHSYNQYSQR	Y
1	1	gi|194211292|XP_001489154.2| PREDICTED: LOW QUALITY PROTEIN: fibronectin [Equus caballus]	gi|194211292|XP_001489154.2| PREDICTED: LOW QUALITY PROTEIN: fibronectin [Equus caballus]	32280	275586	1200	1052	141	136	120748	1	811.098	2430.27	3	2430.28	-0.0043	1	33.44	R	SLQPGSEYTVTLVAVKGNQQSPK	A
1	1	gi|194211292|XP_001489154.2| PREDICTED: LOW QUALITY PROTEIN: fibronectin [Equus caballus]	gi|194211292|XP_001489154.2| PREDICTED: LOW QUALITY PROTEIN: fibronectin [Equus caballus]	32280	275586	1200	1052	141	136	120749	1	811.098	2430.27	3	2430.28	-0.0043	1	42.25	R	SLQPGSEYTVTLVAVKGNQQSPK	A
1	1	gi|194211292|XP_001489154.2| PREDICTED: LOW QUALITY PROTEIN: fibronectin [Equus caballus]	gi|194211292|XP_001489154.2| PREDICTED: LOW QUALITY PROTEIN: fibronectin [Equus caballus]	32280	275586	1200	1052	141	136	120750	1	811.098	2430.27	3	2430.28	-0.0043	1	0.05	R	SLQPGSEYTVTLVAVKGNQQSPK	A
1	1	gi|194211292|XP_001489154.2| PREDICTED: LOW QUALITY PROTEIN: fibronectin [Equus caballus]	gi|194211292|XP_001489154.2| PREDICTED: LOW QUALITY PROTEIN: fibronectin [Equus caballus]	32280	275586	1200	1052	141	136	120751	1	811.098	2430.27	3	2430.28	-0.0043	1	22.8	R	SLQPGSEYTVTLVAVKGNQQSPK	A
1	1	gi|194211292|XP_001489154.2| PREDICTED: LOW QUALITY PROTEIN: fibronectin [Equus caballus]	gi|194211292|XP_001489154.2| PREDICTED: LOW QUALITY PROTEIN: fibronectin [Equus caballus]	32280	275586	1200	1052	141	136	120753	1	1216.14	2430.27	2	2430.28	-0.0029	1	61.16	R	SLQPGSEYTVTLVAVKGNQQSPK	A
1	1	gi|194211292|XP_001489154.2| PREDICTED: LOW QUALITY PROTEIN: fibronectin [Equus caballus]	gi|194211292|XP_001489154.2| PREDICTED: LOW QUALITY PROTEIN: fibronectin [Equus caballus]	32280	275586	1200	1052	141	136	121357	1	824.11	2469.31	3	2469.31	-0.0049	0	6.77	K	STATISGLKPGVDYTITVYAVTGR	G
1	1	gi|194211292|XP_001489154.2| PREDICTED: LOW QUALITY PROTEIN: fibronectin [Equus caballus]	gi|194211292|XP_001489154.2| PREDICTED: LOW QUALITY PROTEIN: fibronectin [Equus caballus]	32280	275586	1200	1052	141	136	121358	1	824.11	2469.31	3	2469.31	-0.0047	0	5.76	K	STATISGLKPGVDYTITVYAVTGR	G
1	1	gi|194211292|XP_001489154.2| PREDICTED: LOW QUALITY PROTEIN: fibronectin [Equus caballus]	gi|194211292|XP_001489154.2| PREDICTED: LOW QUALITY PROTEIN: fibronectin [Equus caballus]	32280	275586	1200	1052	141	136	121359	1	824.11	2469.31	3	2469.31	-0.0037	0	6.72	K	STATISGLKPGVDYTITVYAVTGR	G
1	1	gi|194211292|XP_001489154.2| PREDICTED: LOW QUALITY PROTEIN: fibronectin [Equus caballus]	gi|194211292|XP_001489154.2| PREDICTED: LOW QUALITY PROTEIN: fibronectin [Equus caballus]	32280	275586	1200	1052	141	136	121360	1	824.11	2469.31	3	2469.31	-0.0033	0	34.07	K	STATISGLKPGVDYTITVYAVTGR	G
1	1	gi|194211292|XP_001489154.2| PREDICTED: LOW QUALITY PROTEIN: fibronectin [Equus caballus]	gi|194211292|XP_001489154.2| PREDICTED: LOW QUALITY PROTEIN: fibronectin [Equus caballus]	32280	275586	1200	1052	141	136	121361	1	824.11	2469.31	3	2469.31	-0.0033	0	47.54	K	STATISGLKPGVDYTITVYAVTGR	G
1	1	gi|194211292|XP_001489154.2| PREDICTED: LOW QUALITY PROTEIN: fibronectin [Equus caballus]	gi|194211292|XP_001489154.2| PREDICTED: LOW QUALITY PROTEIN: fibronectin [Equus caballus]	32280	275586	1200	1052	141	136	121362	1	824.11	2469.31	3	2469.31	-0.0033	0	35.39	K	STATISGLKPGVDYTITVYAVTGR	G
1	1	gi|194211292|XP_001489154.2| PREDICTED: LOW QUALITY PROTEIN: fibronectin [Equus caballus]	gi|194211292|XP_001489154.2| PREDICTED: LOW QUALITY PROTEIN: fibronectin [Equus caballus]	32280	275586	1200	1052	141	136	121363	1	824.11	2469.31	3	2469.31	-0.0033	0	40.5	K	STATISGLKPGVDYTITVYAVTGR	G
1	1	gi|194211292|XP_001489154.2| PREDICTED: LOW QUALITY PROTEIN: fibronectin [Equus caballus]	gi|194211292|XP_001489154.2| PREDICTED: LOW QUALITY PROTEIN: fibronectin [Equus caballus]	32280	275586	1200	1052	141	136	121365	1	824.11	2469.31	3	2469.31	-0.0021	0	5.5	K	STATISGLKPGVDYTITVYAVTGR	G
1	1	gi|194211292|XP_001489154.2| PREDICTED: LOW QUALITY PROTEIN: fibronectin [Equus caballus]	gi|194211292|XP_001489154.2| PREDICTED: LOW QUALITY PROTEIN: fibronectin [Equus caballus]	32280	275586	1200	1052	141	136	121366	1	1235.66	2469.31	2	2469.31	-0.0012	0	45.07	K	STATISGLKPGVDYTITVYAVTGR	G
1	1	gi|194211292|XP_001489154.2| PREDICTED: LOW QUALITY PROTEIN: fibronectin [Equus caballus]	gi|194211292|XP_001489154.2| PREDICTED: LOW QUALITY PROTEIN: fibronectin [Equus caballus]	32280	275586	1200	1052	141	136	121367	1	1235.66	2469.31	2	2469.31	-0.0012	0	66.38	K	STATISGLKPGVDYTITVYAVTGR	G
1	1	gi|194211292|XP_001489154.2| PREDICTED: LOW QUALITY PROTEIN: fibronectin [Equus caballus]	gi|194211292|XP_001489154.2| PREDICTED: LOW QUALITY PROTEIN: fibronectin [Equus caballus]	32280	275586	1200	1052	141	136	121368	1	1235.66	2469.31	2	2469.31	-0.0012	0	46.93	K	STATISGLKPGVDYTITVYAVTGR	G
1	1	gi|194211292|XP_001489154.2| PREDICTED: LOW QUALITY PROTEIN: fibronectin [Equus caballus]	gi|194211292|XP_001489154.2| PREDICTED: LOW QUALITY PROTEIN: fibronectin [Equus caballus]	32280	275586	1200	1052	141	136	121369	1	1235.66	2469.31	2	2469.31	-0.0012	0	73.95	K	STATISGLKPGVDYTITVYAVTGR	G
1	1	gi|194211292|XP_001489154.2| PREDICTED: LOW QUALITY PROTEIN: fibronectin [Equus caballus]	gi|194211292|XP_001489154.2| PREDICTED: LOW QUALITY PROTEIN: fibronectin [Equus caballus]	32280	275586	1200	1052	141	136	121370	1	1235.66	2469.31	2	2469.31	-0.0012	0	59.12	K	STATISGLKPGVDYTITVYAVTGR	G
1	1	gi|194211292|XP_001489154.2| PREDICTED: LOW QUALITY PROTEIN: fibronectin [Equus caballus]	gi|194211292|XP_001489154.2| PREDICTED: LOW QUALITY PROTEIN: fibronectin [Equus caballus]	32280	275586	1200	1052	141	136	121599	1	830.741	2489.2	3	2489.21	-0.0058	0	12.83	R	TEIDKPSQMQVTDVQDNSISVR	W
1	1	gi|194211292|XP_001489154.2| PREDICTED: LOW QUALITY PROTEIN: fibronectin [Equus caballus]	gi|194211292|XP_001489154.2| PREDICTED: LOW QUALITY PROTEIN: fibronectin [Equus caballus]	32280	275586	1200	1052	141	136	121600	1	830.741	2489.2	3	2489.21	-0.0058	0	47.28	R	TEIDKPSQMQVTDVQDNSISVR	W
1	1	gi|194211292|XP_001489154.2| PREDICTED: LOW QUALITY PROTEIN: fibronectin [Equus caballus]	gi|194211292|XP_001489154.2| PREDICTED: LOW QUALITY PROTEIN: fibronectin [Equus caballus]	32280	275586	1200	1052	141	136	121601	1	830.741	2489.2	3	2489.21	-0.0058	0	45.79	R	TEIDKPSQMQVTDVQDNSISVR	W
1	1	gi|194211292|XP_001489154.2| PREDICTED: LOW QUALITY PROTEIN: fibronectin [Equus caballus]	gi|194211292|XP_001489154.2| PREDICTED: LOW QUALITY PROTEIN: fibronectin [Equus caballus]	32280	275586	1200	1052	141	136	121602	1	830.741	2489.2	3	2489.21	-0.0058	0	36.98	R	TEIDKPSQMQVTDVQDNSISVR	W
1	1	gi|194211292|XP_001489154.2| PREDICTED: LOW QUALITY PROTEIN: fibronectin [Equus caballus]	gi|194211292|XP_001489154.2| PREDICTED: LOW QUALITY PROTEIN: fibronectin [Equus caballus]	32280	275586	1200	1052	141	136	121603	1	830.741	2489.2	3	2489.21	-0.0058	0	28.75	R	TEIDKPSQMQVTDVQDNSISVR	W
1	1	gi|194211292|XP_001489154.2| PREDICTED: LOW QUALITY PROTEIN: fibronectin [Equus caballus]	gi|194211292|XP_001489154.2| PREDICTED: LOW QUALITY PROTEIN: fibronectin [Equus caballus]	32280	275586	1200	1052	141	136	121604	2	830.742	2489.2	3	2489.21	-0.0027	0	17.57	R	TEIDKPSQMQVTDVQDNSISVR	W
1	1	gi|194211292|XP_001489154.2| PREDICTED: LOW QUALITY PROTEIN: fibronectin [Equus caballus]	gi|194211292|XP_001489154.2| PREDICTED: LOW QUALITY PROTEIN: fibronectin [Equus caballus]	32280	275586	1200	1052	141	136	121607	2	830.742	2489.2	3	2489.21	-0.0027	0	12.87	R	TEIDKPSQMQVTDVQDNSISVR	W
1	1	gi|194211292|XP_001489154.2| PREDICTED: LOW QUALITY PROTEIN: fibronectin [Equus caballus]	gi|194211292|XP_001489154.2| PREDICTED: LOW QUALITY PROTEIN: fibronectin [Equus caballus]	32280	275586	1200	1052	141	136	121608	1	830.742	2489.2	3	2489.21	-0.0027	0	28.74	R	TEIDKPSQMQVTDVQDNSISVR	W
1	1	gi|194211292|XP_001489154.2| PREDICTED: LOW QUALITY PROTEIN: fibronectin [Equus caballus]	gi|194211292|XP_001489154.2| PREDICTED: LOW QUALITY PROTEIN: fibronectin [Equus caballus]	32280	275586	1200	1052	141	136	121609	1	830.742	2489.21	3	2489.21	-0.0015	0	59.99	R	TEIDKPSQMQVTDVQDNSISVR	W
1	1	gi|194211292|XP_001489154.2| PREDICTED: LOW QUALITY PROTEIN: fibronectin [Equus caballus]	gi|194211292|XP_001489154.2| PREDICTED: LOW QUALITY PROTEIN: fibronectin [Equus caballus]	32280	275586	1200	1052	141	136	121610	1	830.742	2489.21	3	2489.21	-0.0015	0	66.27	R	TEIDKPSQMQVTDVQDNSISVR	W
1	1	gi|194211292|XP_001489154.2| PREDICTED: LOW QUALITY PROTEIN: fibronectin [Equus caballus]	gi|194211292|XP_001489154.2| PREDICTED: LOW QUALITY PROTEIN: fibronectin [Equus caballus]	32280	275586	1200	1052	141	136	121611	1	830.742	2489.21	3	2489.21	-0.0015	0	66.57	R	TEIDKPSQMQVTDVQDNSISVR	W
1	1	gi|194211292|XP_001489154.2| PREDICTED: LOW QUALITY PROTEIN: fibronectin [Equus caballus]	gi|194211292|XP_001489154.2| PREDICTED: LOW QUALITY PROTEIN: fibronectin [Equus caballus]	32280	275586	1200	1052	141	136	121612	1	830.742	2489.21	3	2489.21	-0.0015	0	76.71	R	TEIDKPSQMQVTDVQDNSISVR	W
1	1	gi|194211292|XP_001489154.2| PREDICTED: LOW QUALITY PROTEIN: fibronectin [Equus caballus]	gi|194211292|XP_001489154.2| PREDICTED: LOW QUALITY PROTEIN: fibronectin [Equus caballus]	32280	275586	1200	1052	141	136	121613	1	830.742	2489.21	3	2489.21	-0.0015	0	61.08	R	TEIDKPSQMQVTDVQDNSISVR	W
1	1	gi|194211292|XP_001489154.2| PREDICTED: LOW QUALITY PROTEIN: fibronectin [Equus caballus]	gi|194211292|XP_001489154.2| PREDICTED: LOW QUALITY PROTEIN: fibronectin [Equus caballus]	32280	275586	1200	1052	141	136	121614	1	1245.61	2489.21	2	2489.21	-0.0004	0	45.25	R	TEIDKPSQMQVTDVQDNSISVR	W
1	1	gi|194211292|XP_001489154.2| PREDICTED: LOW QUALITY PROTEIN: fibronectin [Equus caballus]	gi|194211292|XP_001489154.2| PREDICTED: LOW QUALITY PROTEIN: fibronectin [Equus caballus]	32280	275586	1200	1052	141	136	121615	1	1245.61	2489.21	2	2489.21	-0.0004	0	37.49	R	TEIDKPSQMQVTDVQDNSISVR	W
1	1	gi|194211292|XP_001489154.2| PREDICTED: LOW QUALITY PROTEIN: fibronectin [Equus caballus]	gi|194211292|XP_001489154.2| PREDICTED: LOW QUALITY PROTEIN: fibronectin [Equus caballus]	32280	275586	1200	1052	141	136	121616	1	1245.61	2489.21	2	2489.21	-0.0004	0	61.09	R	TEIDKPSQMQVTDVQDNSISVR	W
1	1	gi|194211292|XP_001489154.2| PREDICTED: LOW QUALITY PROTEIN: fibronectin [Equus caballus]	gi|194211292|XP_001489154.2| PREDICTED: LOW QUALITY PROTEIN: fibronectin [Equus caballus]	32280	275586	1200	1052	141	136	121617	1	1245.61	2489.21	2	2489.21	-0.0004	0	50.52	R	TEIDKPSQMQVTDVQDNSISVR	W
1	1	gi|194211292|XP_001489154.2| PREDICTED: LOW QUALITY PROTEIN: fibronectin [Equus caballus]	gi|194211292|XP_001489154.2| PREDICTED: LOW QUALITY PROTEIN: fibronectin [Equus caballus]	32280	275586	1200	1052	141	136	121618	1	1245.61	2489.21	2	2489.21	-0.0004	0	42.27	R	TEIDKPSQMQVTDVQDNSISVR	W
1	1	gi|194211292|XP_001489154.2| PREDICTED: LOW QUALITY PROTEIN: fibronectin [Equus caballus]	gi|194211292|XP_001489154.2| PREDICTED: LOW QUALITY PROTEIN: fibronectin [Equus caballus]	32280	275586	1200	1052	141	136	121628	2	1245.61	2489.21	2	2489.21	0.0008	0	2.06	R	TEIDKPSQMQVTDVQDNSISVR	W
1	1	gi|194211292|XP_001489154.2| PREDICTED: LOW QUALITY PROTEIN: fibronectin [Equus caballus]	gi|194211292|XP_001489154.2| PREDICTED: LOW QUALITY PROTEIN: fibronectin [Equus caballus]	32280	275586	1200	1052	141	136	121629	1	830.75	2489.23	3	2489.21	0.0211	0	37.92	R	TEIDKPSQMQVTDVQDNSISVR	W
1	1	gi|194211292|XP_001489154.2| PREDICTED: LOW QUALITY PROTEIN: fibronectin [Equus caballus]	gi|194211292|XP_001489154.2| PREDICTED: LOW QUALITY PROTEIN: fibronectin [Equus caballus]	32280	275586	1200	1052	141	136	121630	1	830.75	2489.23	3	2489.21	0.0211	0	15.45	R	TEIDKPSQMQVTDVQDNSISVR	W
1	1	gi|194211292|XP_001489154.2| PREDICTED: LOW QUALITY PROTEIN: fibronectin [Equus caballus]	gi|194211292|XP_001489154.2| PREDICTED: LOW QUALITY PROTEIN: fibronectin [Equus caballus]	32280	275586	1200	1052	141	136	121632	1	830.75	2489.23	3	2489.21	0.0211	0	50.65	R	TEIDKPSQMQVTDVQDNSISVR	W
1	1	gi|194211292|XP_001489154.2| PREDICTED: LOW QUALITY PROTEIN: fibronectin [Equus caballus]	gi|194211292|XP_001489154.2| PREDICTED: LOW QUALITY PROTEIN: fibronectin [Equus caballus]	32280	275586	1200	1052	141	136	121633	1	830.75	2489.23	3	2489.21	0.0211	0	46.12	R	TEIDKPSQMQVTDVQDNSISVR	W
1	1	gi|194211292|XP_001489154.2| PREDICTED: LOW QUALITY PROTEIN: fibronectin [Equus caballus]	gi|194211292|XP_001489154.2| PREDICTED: LOW QUALITY PROTEIN: fibronectin [Equus caballus]	32280	275586	1200	1052	141	136	121864	1	835.776	2504.31	3	2504.31	-0.0079	0	65.22	R	HRPRPYPPNVNEEIQIGHVPR	G
1	1	gi|194211292|XP_001489154.2| PREDICTED: LOW QUALITY PROTEIN: fibronectin [Equus caballus]	gi|194211292|XP_001489154.2| PREDICTED: LOW QUALITY PROTEIN: fibronectin [Equus caballus]	32280	275586	1200	1052	141	136	121865	1	835.776	2504.31	3	2504.31	-0.0079	0	44.2	R	HRPRPYPPNVNEEIQIGHVPR	G
1	1	gi|194211292|XP_001489154.2| PREDICTED: LOW QUALITY PROTEIN: fibronectin [Equus caballus]	gi|194211292|XP_001489154.2| PREDICTED: LOW QUALITY PROTEIN: fibronectin [Equus caballus]	32280	275586	1200	1052	141	136	121866	1	835.776	2504.31	3	2504.31	-0.0079	0	48.36	R	HRPRPYPPNVNEEIQIGHVPR	G
1	1	gi|194211292|XP_001489154.2| PREDICTED: LOW QUALITY PROTEIN: fibronectin [Equus caballus]	gi|194211292|XP_001489154.2| PREDICTED: LOW QUALITY PROTEIN: fibronectin [Equus caballus]	32280	275586	1200	1052	141	136	121867	1	835.776	2504.31	3	2504.31	-0.0079	0	66.25	R	HRPRPYPPNVNEEIQIGHVPR	G
1	1	gi|194211292|XP_001489154.2| PREDICTED: LOW QUALITY PROTEIN: fibronectin [Equus caballus]	gi|194211292|XP_001489154.2| PREDICTED: LOW QUALITY PROTEIN: fibronectin [Equus caballus]	32280	275586	1200	1052	141	136	121868	1	835.776	2504.31	3	2504.31	-0.0079	0	62.2	R	HRPRPYPPNVNEEIQIGHVPR	G
1	1	gi|194211292|XP_001489154.2| PREDICTED: LOW QUALITY PROTEIN: fibronectin [Equus caballus]	gi|194211292|XP_001489154.2| PREDICTED: LOW QUALITY PROTEIN: fibronectin [Equus caballus]	32280	275586	1200	1052	141	136	121869	1	501.87	2504.31	5	2504.31	-0.0031	0	13.64	R	HRPRPYPPNVNEEIQIGHVPR	G
1	1	gi|194211292|XP_001489154.2| PREDICTED: LOW QUALITY PROTEIN: fibronectin [Equus caballus]	gi|194211292|XP_001489154.2| PREDICTED: LOW QUALITY PROTEIN: fibronectin [Equus caballus]	32280	275586	1200	1052	141	136	121870	1	501.87	2504.31	5	2504.31	-0.0031	0	16.22	R	HRPRPYPPNVNEEIQIGHVPR	G
1	1	gi|194211292|XP_001489154.2| PREDICTED: LOW QUALITY PROTEIN: fibronectin [Equus caballus]	gi|194211292|XP_001489154.2| PREDICTED: LOW QUALITY PROTEIN: fibronectin [Equus caballus]	32280	275586	1200	1052	141	136	121871	1	501.87	2504.31	5	2504.31	-0.0031	0	15.74	R	HRPRPYPPNVNEEIQIGHVPR	G
1	1	gi|194211292|XP_001489154.2| PREDICTED: LOW QUALITY PROTEIN: fibronectin [Equus caballus]	gi|194211292|XP_001489154.2| PREDICTED: LOW QUALITY PROTEIN: fibronectin [Equus caballus]	32280	275586	1200	1052	141	136	121872	1	501.87	2504.31	5	2504.31	-0.0031	0	35.28	R	HRPRPYPPNVNEEIQIGHVPR	G
1	1	gi|194211292|XP_001489154.2| PREDICTED: LOW QUALITY PROTEIN: fibronectin [Equus caballus]	gi|194211292|XP_001489154.2| PREDICTED: LOW QUALITY PROTEIN: fibronectin [Equus caballus]	32280	275586	1200	1052	141	136	121901	1	836.788	2507.34	3	2507.35	-0.0039	1	32.35	K	DTLTSRPAQGIVTTLENVSPPRR	A
1	1	gi|194211292|XP_001489154.2| PREDICTED: LOW QUALITY PROTEIN: fibronectin [Equus caballus]	gi|194211292|XP_001489154.2| PREDICTED: LOW QUALITY PROTEIN: fibronectin [Equus caballus]	32280	275586	1200	1052	141	136	121902	1	836.788	2507.34	3	2507.35	-0.0039	1	34.64	K	DTLTSRPAQGIVTTLENVSPPRR	A
1	1	gi|194211292|XP_001489154.2| PREDICTED: LOW QUALITY PROTEIN: fibronectin [Equus caballus]	gi|194211292|XP_001489154.2| PREDICTED: LOW QUALITY PROTEIN: fibronectin [Equus caballus]	32280	275586	1200	1052	141	136	121903	1	836.788	2507.34	3	2507.35	-0.0039	1	49.67	K	DTLTSRPAQGIVTTLENVSPPRR	A
1	1	gi|194211292|XP_001489154.2| PREDICTED: LOW QUALITY PROTEIN: fibronectin [Equus caballus]	gi|194211292|XP_001489154.2| PREDICTED: LOW QUALITY PROTEIN: fibronectin [Equus caballus]	32280	275586	1200	1052	141	136	121904	1	836.788	2507.34	3	2507.35	-0.0039	1	35.34	K	DTLTSRPAQGIVTTLENVSPPRR	A
1	1	gi|194211292|XP_001489154.2| PREDICTED: LOW QUALITY PROTEIN: fibronectin [Equus caballus]	gi|194211292|XP_001489154.2| PREDICTED: LOW QUALITY PROTEIN: fibronectin [Equus caballus]	32280	275586	1200	1052	141	136	121905	1	836.788	2507.34	3	2507.35	-0.0039	1	38.81	K	DTLTSRPAQGIVTTLENVSPPRR	A
1	1	gi|194211292|XP_001489154.2| PREDICTED: LOW QUALITY PROTEIN: fibronectin [Equus caballus]	gi|194211292|XP_001489154.2| PREDICTED: LOW QUALITY PROTEIN: fibronectin [Equus caballus]	32280	275586	1200	1052	141	136	121906	1	627.843	2507.34	4	2507.35	-0.0035	1	46.69	K	DTLTSRPAQGIVTTLENVSPPRR	A
1	1	gi|194211292|XP_001489154.2| PREDICTED: LOW QUALITY PROTEIN: fibronectin [Equus caballus]	gi|194211292|XP_001489154.2| PREDICTED: LOW QUALITY PROTEIN: fibronectin [Equus caballus]	32280	275586	1200	1052	141	136	121907	1	627.843	2507.34	4	2507.35	-0.0035	1	34.49	K	DTLTSRPAQGIVTTLENVSPPRR	A
1	1	gi|194211292|XP_001489154.2| PREDICTED: LOW QUALITY PROTEIN: fibronectin [Equus caballus]	gi|194211292|XP_001489154.2| PREDICTED: LOW QUALITY PROTEIN: fibronectin [Equus caballus]	32280	275586	1200	1052	141	136	121908	1	627.843	2507.34	4	2507.35	-0.0035	1	39.09	K	DTLTSRPAQGIVTTLENVSPPRR	A
1	1	gi|194211292|XP_001489154.2| PREDICTED: LOW QUALITY PROTEIN: fibronectin [Equus caballus]	gi|194211292|XP_001489154.2| PREDICTED: LOW QUALITY PROTEIN: fibronectin [Equus caballus]	32280	275586	1200	1052	141	136	121909	1	627.843	2507.34	4	2507.35	-0.0035	1	28.06	K	DTLTSRPAQGIVTTLENVSPPRR	A
1	1	gi|194211292|XP_001489154.2| PREDICTED: LOW QUALITY PROTEIN: fibronectin [Equus caballus]	gi|194211292|XP_001489154.2| PREDICTED: LOW QUALITY PROTEIN: fibronectin [Equus caballus]	32280	275586	1200	1052	141	136	121910	1	627.843	2507.34	4	2507.35	-0.0035	1	8.94	K	DTLTSRPAQGIVTTLENVSPPRR	A
1	1	gi|194211292|XP_001489154.2| PREDICTED: LOW QUALITY PROTEIN: fibronectin [Equus caballus]	gi|194211292|XP_001489154.2| PREDICTED: LOW QUALITY PROTEIN: fibronectin [Equus caballus]	32280	275586	1200	1052	141	136	122611	1	849.125	2544.35	3	2544.35	-0.0029	0	62.27	R	NSITLTNLNPGTEYVVSIVALNGR	E
1	1	gi|194211292|XP_001489154.2| PREDICTED: LOW QUALITY PROTEIN: fibronectin [Equus caballus]	gi|194211292|XP_001489154.2| PREDICTED: LOW QUALITY PROTEIN: fibronectin [Equus caballus]	32280	275586	1200	1052	141	136	122612	1	849.125	2544.35	3	2544.35	-0.0029	0	70.04	R	NSITLTNLNPGTEYVVSIVALNGR	E
1	1	gi|194211292|XP_001489154.2| PREDICTED: LOW QUALITY PROTEIN: fibronectin [Equus caballus]	gi|194211292|XP_001489154.2| PREDICTED: LOW QUALITY PROTEIN: fibronectin [Equus caballus]	32280	275586	1200	1052	141	136	122613	1	849.125	2544.35	3	2544.35	-0.0029	0	63.88	R	NSITLTNLNPGTEYVVSIVALNGR	E
1	1	gi|194211292|XP_001489154.2| PREDICTED: LOW QUALITY PROTEIN: fibronectin [Equus caballus]	gi|194211292|XP_001489154.2| PREDICTED: LOW QUALITY PROTEIN: fibronectin [Equus caballus]	32280	275586	1200	1052	141	136	122614	1	849.125	2544.35	3	2544.35	-0.0029	0	69.76	R	NSITLTNLNPGTEYVVSIVALNGR	E
1	1	gi|194211292|XP_001489154.2| PREDICTED: LOW QUALITY PROTEIN: fibronectin [Equus caballus]	gi|194211292|XP_001489154.2| PREDICTED: LOW QUALITY PROTEIN: fibronectin [Equus caballus]	32280	275586	1200	1052	141	136	122615	1	849.125	2544.35	3	2544.35	-0.0029	0	49.41	R	NSITLTNLNPGTEYVVSIVALNGR	E
1	1	gi|194211292|XP_001489154.2| PREDICTED: LOW QUALITY PROTEIN: fibronectin [Equus caballus]	gi|194211292|XP_001489154.2| PREDICTED: LOW QUALITY PROTEIN: fibronectin [Equus caballus]	32280	275586	1200	1052	141	136	122616	1	1273.18	2544.36	2	2544.35	0.0008	0	93.75	R	NSITLTNLNPGTEYVVSIVALNGR	E
1	1	gi|194211292|XP_001489154.2| PREDICTED: LOW QUALITY PROTEIN: fibronectin [Equus caballus]	gi|194211292|XP_001489154.2| PREDICTED: LOW QUALITY PROTEIN: fibronectin [Equus caballus]	32280	275586	1200	1052	141	136	122617	1	1273.18	2544.36	2	2544.35	0.0008	0	101.77	R	NSITLTNLNPGTEYVVSIVALNGR	E
1	1	gi|194211292|XP_001489154.2| PREDICTED: LOW QUALITY PROTEIN: fibronectin [Equus caballus]	gi|194211292|XP_001489154.2| PREDICTED: LOW QUALITY PROTEIN: fibronectin [Equus caballus]	32280	275586	1200	1052	141	136	122618	1	1273.18	2544.36	2	2544.35	0.0008	0	85.77	R	NSITLTNLNPGTEYVVSIVALNGR	E
1	1	gi|194211292|XP_001489154.2| PREDICTED: LOW QUALITY PROTEIN: fibronectin [Equus caballus]	gi|194211292|XP_001489154.2| PREDICTED: LOW QUALITY PROTEIN: fibronectin [Equus caballus]	32280	275586	1200	1052	141	136	122619	1	1273.18	2544.36	2	2544.35	0.0008	0	94.61	R	NSITLTNLNPGTEYVVSIVALNGR	E
1	1	gi|194211292|XP_001489154.2| PREDICTED: LOW QUALITY PROTEIN: fibronectin [Equus caballus]	gi|194211292|XP_001489154.2| PREDICTED: LOW QUALITY PROTEIN: fibronectin [Equus caballus]	32280	275586	1200	1052	141	136	122620	1	1273.18	2544.36	2	2544.35	0.0008	0	90.22	R	NSITLTNLNPGTEYVVSIVALNGR	E
1	1	gi|194211292|XP_001489154.2| PREDICTED: LOW QUALITY PROTEIN: fibronectin [Equus caballus]	gi|194211292|XP_001489154.2| PREDICTED: LOW QUALITY PROTEIN: fibronectin [Equus caballus]	32280	275586	1200	1052	141	136	122986	1	856.784	2567.33	3	2567.33	-0.0026	1	32	R	TKTETITGFQVDAVPANGQPPIQR	T
1	1	gi|194211292|XP_001489154.2| PREDICTED: LOW QUALITY PROTEIN: fibronectin [Equus caballus]	gi|194211292|XP_001489154.2| PREDICTED: LOW QUALITY PROTEIN: fibronectin [Equus caballus]	32280	275586	1200	1052	141	136	122987	1	856.784	2567.33	3	2567.33	-0.0026	1	40.5	R	TKTETITGFQVDAVPANGQPPIQR	T
1	1	gi|194211292|XP_001489154.2| PREDICTED: LOW QUALITY PROTEIN: fibronectin [Equus caballus]	gi|194211292|XP_001489154.2| PREDICTED: LOW QUALITY PROTEIN: fibronectin [Equus caballus]	32280	275586	1200	1052	141	136	122988	1	856.784	2567.33	3	2567.33	-0.0026	1	41.09	R	TKTETITGFQVDAVPANGQPPIQR	T
1	1	gi|194211292|XP_001489154.2| PREDICTED: LOW QUALITY PROTEIN: fibronectin [Equus caballus]	gi|194211292|XP_001489154.2| PREDICTED: LOW QUALITY PROTEIN: fibronectin [Equus caballus]	32280	275586	1200	1052	141	136	122989	1	856.784	2567.33	3	2567.33	-0.0026	1	37.78	R	TKTETITGFQVDAVPANGQPPIQR	T
1	1	gi|194211292|XP_001489154.2| PREDICTED: LOW QUALITY PROTEIN: fibronectin [Equus caballus]	gi|194211292|XP_001489154.2| PREDICTED: LOW QUALITY PROTEIN: fibronectin [Equus caballus]	32280	275586	1200	1052	141	136	122990	1	856.784	2567.33	3	2567.33	-0.0026	1	27.54	R	TKTETITGFQVDAVPANGQPPIQR	T
1	1	gi|194211292|XP_001489154.2| PREDICTED: LOW QUALITY PROTEIN: fibronectin [Equus caballus]	gi|194211292|XP_001489154.2| PREDICTED: LOW QUALITY PROTEIN: fibronectin [Equus caballus]	32280	275586	1200	1052	141	136	122991	1	1284.67	2567.34	2	2567.33	0.0012	1	75.15	R	TKTETITGFQVDAVPANGQPPIQR	T
1	1	gi|194211292|XP_001489154.2| PREDICTED: LOW QUALITY PROTEIN: fibronectin [Equus caballus]	gi|194211292|XP_001489154.2| PREDICTED: LOW QUALITY PROTEIN: fibronectin [Equus caballus]	32280	275586	1200	1052	141	136	122992	1	1284.67	2567.34	2	2567.33	0.0012	1	74.91	R	TKTETITGFQVDAVPANGQPPIQR	T
1	1	gi|194211292|XP_001489154.2| PREDICTED: LOW QUALITY PROTEIN: fibronectin [Equus caballus]	gi|194211292|XP_001489154.2| PREDICTED: LOW QUALITY PROTEIN: fibronectin [Equus caballus]	32280	275586	1200	1052	141	136	122993	1	1284.67	2567.34	2	2567.33	0.0012	1	66.19	R	TKTETITGFQVDAVPANGQPPIQR	T
1	1	gi|194211292|XP_001489154.2| PREDICTED: LOW QUALITY PROTEIN: fibronectin [Equus caballus]	gi|194211292|XP_001489154.2| PREDICTED: LOW QUALITY PROTEIN: fibronectin [Equus caballus]	32280	275586	1200	1052	141	136	122994	1	1284.67	2567.34	2	2567.33	0.0012	1	71.78	R	TKTETITGFQVDAVPANGQPPIQR	T
1	1	gi|194211292|XP_001489154.2| PREDICTED: LOW QUALITY PROTEIN: fibronectin [Equus caballus]	gi|194211292|XP_001489154.2| PREDICTED: LOW QUALITY PROTEIN: fibronectin [Equus caballus]	32280	275586	1200	1052	141	136	122995	1	1284.67	2567.34	2	2567.33	0.0012	1	45	R	TKTETITGFQVDAVPANGQPPIQR	T
1	1	gi|194211292|XP_001489154.2| PREDICTED: LOW QUALITY PROTEIN: fibronectin [Equus caballus]	gi|194211292|XP_001489154.2| PREDICTED: LOW QUALITY PROTEIN: fibronectin [Equus caballus]	32280	275586	1200	1052	141	136	122996	1	856.801	2567.38	3	2567.38	-0.0034	0	48.74	R	DLEVIATTPTSILISWDAPAVTVR	Y
1	1	gi|194211292|XP_001489154.2| PREDICTED: LOW QUALITY PROTEIN: fibronectin [Equus caballus]	gi|194211292|XP_001489154.2| PREDICTED: LOW QUALITY PROTEIN: fibronectin [Equus caballus]	32280	275586	1200	1052	141	136	122997	1	856.801	2567.38	3	2567.38	-0.0034	0	43.12	R	DLEVIATTPTSILISWDAPAVTVR	Y
1	1	gi|194211292|XP_001489154.2| PREDICTED: LOW QUALITY PROTEIN: fibronectin [Equus caballus]	gi|194211292|XP_001489154.2| PREDICTED: LOW QUALITY PROTEIN: fibronectin [Equus caballus]	32280	275586	1200	1052	141	136	122998	1	856.801	2567.38	3	2567.38	-0.0034	0	4.21	R	DLEVIATTPTSILISWDAPAVTVR	Y
1	1	gi|194211292|XP_001489154.2| PREDICTED: LOW QUALITY PROTEIN: fibronectin [Equus caballus]	gi|194211292|XP_001489154.2| PREDICTED: LOW QUALITY PROTEIN: fibronectin [Equus caballus]	32280	275586	1200	1052	141	136	122999	1	856.801	2567.38	3	2567.38	-0.0034	0	8.3	R	DLEVIATTPTSILISWDAPAVTVR	Y
1	1	gi|194211292|XP_001489154.2| PREDICTED: LOW QUALITY PROTEIN: fibronectin [Equus caballus]	gi|194211292|XP_001489154.2| PREDICTED: LOW QUALITY PROTEIN: fibronectin [Equus caballus]	32280	275586	1200	1052	141	136	123001	1	1284.7	2567.39	2	2567.38	0.0026	0	32.62	R	DLEVIATTPTSILISWDAPAVTVR	Y
1	1	gi|194211292|XP_001489154.2| PREDICTED: LOW QUALITY PROTEIN: fibronectin [Equus caballus]	gi|194211292|XP_001489154.2| PREDICTED: LOW QUALITY PROTEIN: fibronectin [Equus caballus]	32280	275586	1200	1052	141	136	123002	1	1284.7	2567.39	2	2567.38	0.0026	0	67.64	R	DLEVIATTPTSILISWDAPAVTVR	Y
1	1	gi|194211292|XP_001489154.2| PREDICTED: LOW QUALITY PROTEIN: fibronectin [Equus caballus]	gi|194211292|XP_001489154.2| PREDICTED: LOW QUALITY PROTEIN: fibronectin [Equus caballus]	32280	275586	1200	1052	141	136	123003	1	1284.7	2567.39	2	2567.38	0.0026	0	45.35	R	DLEVIATTPTSILISWDAPAVTVR	Y
1	1	gi|194211292|XP_001489154.2| PREDICTED: LOW QUALITY PROTEIN: fibronectin [Equus caballus]	gi|194211292|XP_001489154.2| PREDICTED: LOW QUALITY PROTEIN: fibronectin [Equus caballus]	32280	275586	1200	1052	141	136	123004	1	1284.7	2567.39	2	2567.38	0.0026	0	58.74	R	DLEVIATTPTSILISWDAPAVTVR	Y
1	1	gi|194211292|XP_001489154.2| PREDICTED: LOW QUALITY PROTEIN: fibronectin [Equus caballus]	gi|194211292|XP_001489154.2| PREDICTED: LOW QUALITY PROTEIN: fibronectin [Equus caballus]	32280	275586	1200	1052	141	136	123005	1	1284.7	2567.39	2	2567.38	0.0026	0	73.78	R	DLEVIATTPTSILISWDAPAVTVR	Y
1	1	gi|194211292|XP_001489154.2| PREDICTED: LOW QUALITY PROTEIN: fibronectin [Equus caballus]	gi|194211292|XP_001489154.2| PREDICTED: LOW QUALITY PROTEIN: fibronectin [Equus caballus]	32280	275586	1200	1052	141	136	123793	1	874.041	2619.1	3	2619.1	-0.0013	0	58.92	K	FGFCPMAAHEEICTTNEGVMYR	V
1	1	gi|194211292|XP_001489154.2| PREDICTED: LOW QUALITY PROTEIN: fibronectin [Equus caballus]	gi|194211292|XP_001489154.2| PREDICTED: LOW QUALITY PROTEIN: fibronectin [Equus caballus]	32280	275586	1200	1052	141	136	123794	1	874.041	2619.1	3	2619.1	-0.0013	0	59.07	K	FGFCPMAAHEEICTTNEGVMYR	V
1	1	gi|194211292|XP_001489154.2| PREDICTED: LOW QUALITY PROTEIN: fibronectin [Equus caballus]	gi|194211292|XP_001489154.2| PREDICTED: LOW QUALITY PROTEIN: fibronectin [Equus caballus]	32280	275586	1200	1052	141	136	123795	1	874.041	2619.1	3	2619.1	-0.0013	0	55.5	K	FGFCPMAAHEEICTTNEGVMYR	V
1	1	gi|194211292|XP_001489154.2| PREDICTED: LOW QUALITY PROTEIN: fibronectin [Equus caballus]	gi|194211292|XP_001489154.2| PREDICTED: LOW QUALITY PROTEIN: fibronectin [Equus caballus]	32280	275586	1200	1052	141	136	123796	1	874.041	2619.1	3	2619.1	-0.0013	0	69.07	K	FGFCPMAAHEEICTTNEGVMYR	V
1	1	gi|194211292|XP_001489154.2| PREDICTED: LOW QUALITY PROTEIN: fibronectin [Equus caballus]	gi|194211292|XP_001489154.2| PREDICTED: LOW QUALITY PROTEIN: fibronectin [Equus caballus]	32280	275586	1200	1052	141	136	123797	1	874.041	2619.1	3	2619.1	-0.0013	0	61.17	K	FGFCPMAAHEEICTTNEGVMYR	V
1	1	gi|194211292|XP_001489154.2| PREDICTED: LOW QUALITY PROTEIN: fibronectin [Equus caballus]	gi|194211292|XP_001489154.2| PREDICTED: LOW QUALITY PROTEIN: fibronectin [Equus caballus]	32280	275586	1200	1052	141	136	123798	1	1310.56	2619.1	2	2619.1	0.0004	0	63.43	K	FGFCPMAAHEEICTTNEGVMYR	V
1	1	gi|194211292|XP_001489154.2| PREDICTED: LOW QUALITY PROTEIN: fibronectin [Equus caballus]	gi|194211292|XP_001489154.2| PREDICTED: LOW QUALITY PROTEIN: fibronectin [Equus caballus]	32280	275586	1200	1052	141	136	123799	1	1310.56	2619.1	2	2619.1	0.0004	0	57.07	K	FGFCPMAAHEEICTTNEGVMYR	V
1	1	gi|194211292|XP_001489154.2| PREDICTED: LOW QUALITY PROTEIN: fibronectin [Equus caballus]	gi|194211292|XP_001489154.2| PREDICTED: LOW QUALITY PROTEIN: fibronectin [Equus caballus]	32280	275586	1200	1052	141	136	123800	1	1310.56	2619.1	2	2619.1	0.0004	0	70.41	K	FGFCPMAAHEEICTTNEGVMYR	V
1	1	gi|194211292|XP_001489154.2| PREDICTED: LOW QUALITY PROTEIN: fibronectin [Equus caballus]	gi|194211292|XP_001489154.2| PREDICTED: LOW QUALITY PROTEIN: fibronectin [Equus caballus]	32280	275586	1200	1052	141	136	123801	1	1310.56	2619.1	2	2619.1	0.0004	0	74.06	K	FGFCPMAAHEEICTTNEGVMYR	V
1	1	gi|194211292|XP_001489154.2| PREDICTED: LOW QUALITY PROTEIN: fibronectin [Equus caballus]	gi|194211292|XP_001489154.2| PREDICTED: LOW QUALITY PROTEIN: fibronectin [Equus caballus]	32280	275586	1200	1052	141	136	123802	1	1310.56	2619.1	2	2619.1	0.0004	0	92.78	K	FGFCPMAAHEEICTTNEGVMYR	V
1	1	gi|194211292|XP_001489154.2| PREDICTED: LOW QUALITY PROTEIN: fibronectin [Equus caballus]	gi|194211292|XP_001489154.2| PREDICTED: LOW QUALITY PROTEIN: fibronectin [Equus caballus]	32280	275586	1200	1052	141	136	123803	1	874.042	2619.11	3	2619.1	0.0036	0	55.49	K	FGFCPMAAHEEICTTNEGVMYR	V
1	1	gi|194211292|XP_001489154.2| PREDICTED: LOW QUALITY PROTEIN: fibronectin [Equus caballus]	gi|194211292|XP_001489154.2| PREDICTED: LOW QUALITY PROTEIN: fibronectin [Equus caballus]	32280	275586	1200	1052	141	136	123804	1	874.042	2619.11	3	2619.1	0.0036	0	47.23	K	FGFCPMAAHEEICTTNEGVMYR	V
1	1	gi|194211292|XP_001489154.2| PREDICTED: LOW QUALITY PROTEIN: fibronectin [Equus caballus]	gi|194211292|XP_001489154.2| PREDICTED: LOW QUALITY PROTEIN: fibronectin [Equus caballus]	32280	275586	1200	1052	141	136	124032	1	879.372	2635.1	3	2635.1	-0.0007	0	57.79	K	FGFCPMAAHEEICTTNEGVMYR	V
1	1	gi|194211292|XP_001489154.2| PREDICTED: LOW QUALITY PROTEIN: fibronectin [Equus caballus]	gi|194211292|XP_001489154.2| PREDICTED: LOW QUALITY PROTEIN: fibronectin [Equus caballus]	32280	275586	1200	1052	141	136	124033	1	879.372	2635.1	3	2635.1	-0.0007	0	59.39	K	FGFCPMAAHEEICTTNEGVMYR	V
1	1	gi|194211292|XP_001489154.2| PREDICTED: LOW QUALITY PROTEIN: fibronectin [Equus caballus]	gi|194211292|XP_001489154.2| PREDICTED: LOW QUALITY PROTEIN: fibronectin [Equus caballus]	32280	275586	1200	1052	141	136	124034	1	879.372	2635.1	3	2635.1	-0.0007	0	55.46	K	FGFCPMAAHEEICTTNEGVMYR	V
1	1	gi|194211292|XP_001489154.2| PREDICTED: LOW QUALITY PROTEIN: fibronectin [Equus caballus]	gi|194211292|XP_001489154.2| PREDICTED: LOW QUALITY PROTEIN: fibronectin [Equus caballus]	32280	275586	1200	1052	141	136	124035	1	879.372	2635.1	3	2635.1	-0.0007	0	56	K	FGFCPMAAHEEICTTNEGVMYR	V
1	1	gi|194211292|XP_001489154.2| PREDICTED: LOW QUALITY PROTEIN: fibronectin [Equus caballus]	gi|194211292|XP_001489154.2| PREDICTED: LOW QUALITY PROTEIN: fibronectin [Equus caballus]	32280	275586	1200	1052	141	136	124036	1	879.372	2635.1	3	2635.1	-0.0007	0	64.88	K	FGFCPMAAHEEICTTNEGVMYR	V
1	1	gi|194211292|XP_001489154.2| PREDICTED: LOW QUALITY PROTEIN: fibronectin [Equus caballus]	gi|194211292|XP_001489154.2| PREDICTED: LOW QUALITY PROTEIN: fibronectin [Equus caballus]	32280	275586	1200	1052	141	136	124037	1	879.373	2635.1	3	2635.1	-0.0004	0	56.32	K	FGFCPMAAHEEICTTNEGVMYR	V
1	1	gi|194211292|XP_001489154.2| PREDICTED: LOW QUALITY PROTEIN: fibronectin [Equus caballus]	gi|194211292|XP_001489154.2| PREDICTED: LOW QUALITY PROTEIN: fibronectin [Equus caballus]	32280	275586	1200	1052	141	136	124038	1	879.373	2635.1	3	2635.1	-0.0004	0	63.19	K	FGFCPMAAHEEICTTNEGVMYR	V
1	1	gi|194211292|XP_001489154.2| PREDICTED: LOW QUALITY PROTEIN: fibronectin [Equus caballus]	gi|194211292|XP_001489154.2| PREDICTED: LOW QUALITY PROTEIN: fibronectin [Equus caballus]	32280	275586	1200	1052	141	136	124039	1	879.373	2635.1	3	2635.1	-0.0004	0	45.76	K	FGFCPMAAHEEICTTNEGVMYR	V
1	1	gi|194211292|XP_001489154.2| PREDICTED: LOW QUALITY PROTEIN: fibronectin [Equus caballus]	gi|194211292|XP_001489154.2| PREDICTED: LOW QUALITY PROTEIN: fibronectin [Equus caballus]	32280	275586	1200	1052	141	136	124040	1	879.373	2635.1	3	2635.1	-0.0004	0	51.56	K	FGFCPMAAHEEICTTNEGVMYR	V
1	1	gi|194211292|XP_001489154.2| PREDICTED: LOW QUALITY PROTEIN: fibronectin [Equus caballus]	gi|194211292|XP_001489154.2| PREDICTED: LOW QUALITY PROTEIN: fibronectin [Equus caballus]	32280	275586	1200	1052	141	136	124041	1	879.373	2635.1	3	2635.1	-0.0004	0	62.3	K	FGFCPMAAHEEICTTNEGVMYR	V
1	1	gi|194211292|XP_001489154.2| PREDICTED: LOW QUALITY PROTEIN: fibronectin [Equus caballus]	gi|194211292|XP_001489154.2| PREDICTED: LOW QUALITY PROTEIN: fibronectin [Equus caballus]	32280	275586	1200	1052	141	136	124262	1	884.702	2651.09	3	2651.09	-0.0059	0	0.13	K	FGFCPMAAHEEICTTNEGVMYR	V
1	1	gi|194211292|XP_001489154.2| PREDICTED: LOW QUALITY PROTEIN: fibronectin [Equus caballus]	gi|194211292|XP_001489154.2| PREDICTED: LOW QUALITY PROTEIN: fibronectin [Equus caballus]	32280	275586	1200	1052	141	136	124264	1	884.702	2651.09	3	2651.09	-0.0059	0	3.16	K	FGFCPMAAHEEICTTNEGVMYR	V
1	1	gi|194211292|XP_001489154.2| PREDICTED: LOW QUALITY PROTEIN: fibronectin [Equus caballus]	gi|194211292|XP_001489154.2| PREDICTED: LOW QUALITY PROTEIN: fibronectin [Equus caballus]	32280	275586	1200	1052	141	136	124690	1	894.129	2679.37	3	2679.37	0.0001	0	52.15	K	FTQVTPTSLTAQWTAPNVQLTGYR	V
1	1	gi|194211292|XP_001489154.2| PREDICTED: LOW QUALITY PROTEIN: fibronectin [Equus caballus]	gi|194211292|XP_001489154.2| PREDICTED: LOW QUALITY PROTEIN: fibronectin [Equus caballus]	32280	275586	1200	1052	141	136	124691	1	894.129	2679.37	3	2679.37	0.0001	0	61.48	K	FTQVTPTSLTAQWTAPNVQLTGYR	V
1	1	gi|194211292|XP_001489154.2| PREDICTED: LOW QUALITY PROTEIN: fibronectin [Equus caballus]	gi|194211292|XP_001489154.2| PREDICTED: LOW QUALITY PROTEIN: fibronectin [Equus caballus]	32280	275586	1200	1052	141	136	124692	1	894.129	2679.37	3	2679.37	0.0001	0	67.14	K	FTQVTPTSLTAQWTAPNVQLTGYR	V
1	1	gi|194211292|XP_001489154.2| PREDICTED: LOW QUALITY PROTEIN: fibronectin [Equus caballus]	gi|194211292|XP_001489154.2| PREDICTED: LOW QUALITY PROTEIN: fibronectin [Equus caballus]	32280	275586	1200	1052	141	136	124693	1	894.129	2679.37	3	2679.37	0.0001	0	62.22	K	FTQVTPTSLTAQWTAPNVQLTGYR	V
1	1	gi|194211292|XP_001489154.2| PREDICTED: LOW QUALITY PROTEIN: fibronectin [Equus caballus]	gi|194211292|XP_001489154.2| PREDICTED: LOW QUALITY PROTEIN: fibronectin [Equus caballus]	32280	275586	1200	1052	141	136	124694	1	894.129	2679.37	3	2679.37	0.0001	0	65.6	K	FTQVTPTSLTAQWTAPNVQLTGYR	V
1	1	gi|194211292|XP_001489154.2| PREDICTED: LOW QUALITY PROTEIN: fibronectin [Equus caballus]	gi|194211292|XP_001489154.2| PREDICTED: LOW QUALITY PROTEIN: fibronectin [Equus caballus]	32280	275586	1200	1052	141	136	124695	1	1340.69	2679.37	2	2679.37	0.0023	0	56.73	K	FTQVTPTSLTAQWTAPNVQLTGYR	V
1	1	gi|194211292|XP_001489154.2| PREDICTED: LOW QUALITY PROTEIN: fibronectin [Equus caballus]	gi|194211292|XP_001489154.2| PREDICTED: LOW QUALITY PROTEIN: fibronectin [Equus caballus]	32280	275586	1200	1052	141	136	124696	1	1340.69	2679.37	2	2679.37	0.0023	0	36.26	K	FTQVTPTSLTAQWTAPNVQLTGYR	V
1	1	gi|194211292|XP_001489154.2| PREDICTED: LOW QUALITY PROTEIN: fibronectin [Equus caballus]	gi|194211292|XP_001489154.2| PREDICTED: LOW QUALITY PROTEIN: fibronectin [Equus caballus]	32280	275586	1200	1052	141	136	124697	1	1340.69	2679.37	2	2679.37	0.0023	0	29.56	K	FTQVTPTSLTAQWTAPNVQLTGYR	V
1	1	gi|194211292|XP_001489154.2| PREDICTED: LOW QUALITY PROTEIN: fibronectin [Equus caballus]	gi|194211292|XP_001489154.2| PREDICTED: LOW QUALITY PROTEIN: fibronectin [Equus caballus]	32280	275586	1200	1052	141	136	124698	1	1340.69	2679.37	2	2679.37	0.0023	0	118.54	K	FTQVTPTSLTAQWTAPNVQLTGYR	V
1	1	gi|194211292|XP_001489154.2| PREDICTED: LOW QUALITY PROTEIN: fibronectin [Equus caballus]	gi|194211292|XP_001489154.2| PREDICTED: LOW QUALITY PROTEIN: fibronectin [Equus caballus]	32280	275586	1200	1052	141	136	124699	1	1340.69	2679.37	2	2679.37	0.0023	0	76.77	K	FTQVTPTSLTAQWTAPNVQLTGYR	V
1	1	gi|194211292|XP_001489154.2| PREDICTED: LOW QUALITY PROTEIN: fibronectin [Equus caballus]	gi|194211292|XP_001489154.2| PREDICTED: LOW QUALITY PROTEIN: fibronectin [Equus caballus]	32280	275586	1200	1052	141	136	124788	1	896.402	2686.18	3	2686.19	-0.009	1	50.12	R	VGDTYERPKDSMIWDCTCIGAGR	G
1	1	gi|194211292|XP_001489154.2| PREDICTED: LOW QUALITY PROTEIN: fibronectin [Equus caballus]	gi|194211292|XP_001489154.2| PREDICTED: LOW QUALITY PROTEIN: fibronectin [Equus caballus]	32280	275586	1200	1052	141	136	124789	1	896.402	2686.18	3	2686.19	-0.009	1	53.64	R	VGDTYERPKDSMIWDCTCIGAGR	G
1	1	gi|194211292|XP_001489154.2| PREDICTED: LOW QUALITY PROTEIN: fibronectin [Equus caballus]	gi|194211292|XP_001489154.2| PREDICTED: LOW QUALITY PROTEIN: fibronectin [Equus caballus]	32280	275586	1200	1052	141	136	124790	1	896.402	2686.18	3	2686.19	-0.009	1	63.46	R	VGDTYERPKDSMIWDCTCIGAGR	G
1	1	gi|194211292|XP_001489154.2| PREDICTED: LOW QUALITY PROTEIN: fibronectin [Equus caballus]	gi|194211292|XP_001489154.2| PREDICTED: LOW QUALITY PROTEIN: fibronectin [Equus caballus]	32280	275586	1200	1052	141	136	124791	1	896.402	2686.18	3	2686.19	-0.009	1	48.36	R	VGDTYERPKDSMIWDCTCIGAGR	G
1	1	gi|194211292|XP_001489154.2| PREDICTED: LOW QUALITY PROTEIN: fibronectin [Equus caballus]	gi|194211292|XP_001489154.2| PREDICTED: LOW QUALITY PROTEIN: fibronectin [Equus caballus]	32280	275586	1200	1052	141	136	124792	1	896.402	2686.18	3	2686.19	-0.009	1	46.95	R	VGDTYERPKDSMIWDCTCIGAGR	G
1	1	gi|194211292|XP_001489154.2| PREDICTED: LOW QUALITY PROTEIN: fibronectin [Equus caballus]	gi|194211292|XP_001489154.2| PREDICTED: LOW QUALITY PROTEIN: fibronectin [Equus caballus]	32280	275586	1200	1052	141	136	124793	1	1344.1	2686.19	2	2686.19	-0.007	1	18.42	R	VGDTYERPKDSMIWDCTCIGAGR	G
1	1	gi|194211292|XP_001489154.2| PREDICTED: LOW QUALITY PROTEIN: fibronectin [Equus caballus]	gi|194211292|XP_001489154.2| PREDICTED: LOW QUALITY PROTEIN: fibronectin [Equus caballus]	32280	275586	1200	1052	141	136	124794	1	1344.1	2686.19	2	2686.19	-0.007	1	21.75	R	VGDTYERPKDSMIWDCTCIGAGR	G
1	1	gi|194211292|XP_001489154.2| PREDICTED: LOW QUALITY PROTEIN: fibronectin [Equus caballus]	gi|194211292|XP_001489154.2| PREDICTED: LOW QUALITY PROTEIN: fibronectin [Equus caballus]	32280	275586	1200	1052	141	136	124795	1	1344.1	2686.19	2	2686.19	-0.007	1	20.09	R	VGDTYERPKDSMIWDCTCIGAGR	G
1	1	gi|194211292|XP_001489154.2| PREDICTED: LOW QUALITY PROTEIN: fibronectin [Equus caballus]	gi|194211292|XP_001489154.2| PREDICTED: LOW QUALITY PROTEIN: fibronectin [Equus caballus]	32280	275586	1200	1052	141	136	124796	1	672.555	2686.19	4	2686.19	-0.0043	1	20.63	R	VGDTYERPKDSMIWDCTCIGAGR	G
1	1	gi|194211292|XP_001489154.2| PREDICTED: LOW QUALITY PROTEIN: fibronectin [Equus caballus]	gi|194211292|XP_001489154.2| PREDICTED: LOW QUALITY PROTEIN: fibronectin [Equus caballus]	32280	275586	1200	1052	141	136	124797	1	672.555	2686.19	4	2686.19	-0.0043	1	21.43	R	VGDTYERPKDSMIWDCTCIGAGR	G
1	1	gi|194211292|XP_001489154.2| PREDICTED: LOW QUALITY PROTEIN: fibronectin [Equus caballus]	gi|194211292|XP_001489154.2| PREDICTED: LOW QUALITY PROTEIN: fibronectin [Equus caballus]	32280	275586	1200	1052	141	136	124798	1	672.555	2686.19	4	2686.19	-0.0043	1	26.36	R	VGDTYERPKDSMIWDCTCIGAGR	G
1	1	gi|194211292|XP_001489154.2| PREDICTED: LOW QUALITY PROTEIN: fibronectin [Equus caballus]	gi|194211292|XP_001489154.2| PREDICTED: LOW QUALITY PROTEIN: fibronectin [Equus caballus]	32280	275586	1200	1052	141	136	124799	1	672.555	2686.19	4	2686.19	-0.0043	1	10.53	R	VGDTYERPKDSMIWDCTCIGAGR	G
1	1	gi|194211292|XP_001489154.2| PREDICTED: LOW QUALITY PROTEIN: fibronectin [Equus caballus]	gi|194211292|XP_001489154.2| PREDICTED: LOW QUALITY PROTEIN: fibronectin [Equus caballus]	32280	275586	1200	1052	141	136	124800	1	672.555	2686.19	4	2686.19	-0.0043	1	14.98	R	VGDTYERPKDSMIWDCTCIGAGR	G
1	1	gi|194211292|XP_001489154.2| PREDICTED: LOW QUALITY PROTEIN: fibronectin [Equus caballus]	gi|194211292|XP_001489154.2| PREDICTED: LOW QUALITY PROTEIN: fibronectin [Equus caballus]	32280	275586	1200	1052	141	136	124941	1	901.736	2702.19	3	2702.19	-0.0018	1	51.87	R	VGDTYERPKDSMIWDCTCIGAGR	G
1	1	gi|194211292|XP_001489154.2| PREDICTED: LOW QUALITY PROTEIN: fibronectin [Equus caballus]	gi|194211292|XP_001489154.2| PREDICTED: LOW QUALITY PROTEIN: fibronectin [Equus caballus]	32280	275586	1200	1052	141	136	124942	1	901.736	2702.19	3	2702.19	-0.0018	1	38.22	R	VGDTYERPKDSMIWDCTCIGAGR	G
1	1	gi|194211292|XP_001489154.2| PREDICTED: LOW QUALITY PROTEIN: fibronectin [Equus caballus]	gi|194211292|XP_001489154.2| PREDICTED: LOW QUALITY PROTEIN: fibronectin [Equus caballus]	32280	275586	1200	1052	141	136	124943	1	901.736	2702.19	3	2702.19	-0.0018	1	46.38	R	VGDTYERPKDSMIWDCTCIGAGR	G
1	1	gi|194211292|XP_001489154.2| PREDICTED: LOW QUALITY PROTEIN: fibronectin [Equus caballus]	gi|194211292|XP_001489154.2| PREDICTED: LOW QUALITY PROTEIN: fibronectin [Equus caballus]	32280	275586	1200	1052	141	136	126132	1	565.64	2823.16	5	2823.17	-0.0021	1	22.41	K	CDPHEATCYDDGKTYHVGEQWQK	E
1	1	gi|194211292|XP_001489154.2| PREDICTED: LOW QUALITY PROTEIN: fibronectin [Equus caballus]	gi|194211292|XP_001489154.2| PREDICTED: LOW QUALITY PROTEIN: fibronectin [Equus caballus]	32280	275586	1200	1052	141	136	126133	1	565.64	2823.16	5	2823.17	-0.0021	1	27.2	K	CDPHEATCYDDGKTYHVGEQWQK	E
1	1	gi|194211292|XP_001489154.2| PREDICTED: LOW QUALITY PROTEIN: fibronectin [Equus caballus]	gi|194211292|XP_001489154.2| PREDICTED: LOW QUALITY PROTEIN: fibronectin [Equus caballus]	32280	275586	1200	1052	141	136	126134	1	565.64	2823.16	5	2823.17	-0.0021	1	28.5	K	CDPHEATCYDDGKTYHVGEQWQK	E
1	1	gi|194211292|XP_001489154.2| PREDICTED: LOW QUALITY PROTEIN: fibronectin [Equus caballus]	gi|194211292|XP_001489154.2| PREDICTED: LOW QUALITY PROTEIN: fibronectin [Equus caballus]	32280	275586	1200	1052	141	136	126135	1	565.64	2823.16	5	2823.17	-0.0021	1	27.04	K	CDPHEATCYDDGKTYHVGEQWQK	E
1	1	gi|194211292|XP_001489154.2| PREDICTED: LOW QUALITY PROTEIN: fibronectin [Equus caballus]	gi|194211292|XP_001489154.2| PREDICTED: LOW QUALITY PROTEIN: fibronectin [Equus caballus]	32280	275586	1200	1052	141	136	126136	1	565.64	2823.16	5	2823.17	-0.0021	1	29.28	K	CDPHEATCYDDGKTYHVGEQWQK	E
1	1	gi|194211292|XP_001489154.2| PREDICTED: LOW QUALITY PROTEIN: fibronectin [Equus caballus]	gi|194211292|XP_001489154.2| PREDICTED: LOW QUALITY PROTEIN: fibronectin [Equus caballus]	32280	275586	1200	1052	141	136	126137	1	942.062	2823.16	3	2823.17	-0.0008	1	41.26	K	CDPHEATCYDDGKTYHVGEQWQK	E
1	1	gi|194211292|XP_001489154.2| PREDICTED: LOW QUALITY PROTEIN: fibronectin [Equus caballus]	gi|194211292|XP_001489154.2| PREDICTED: LOW QUALITY PROTEIN: fibronectin [Equus caballus]	32280	275586	1200	1052	141	136	126138	1	942.062	2823.16	3	2823.17	-0.0008	1	33.69	K	CDPHEATCYDDGKTYHVGEQWQK	E
1	1	gi|194211292|XP_001489154.2| PREDICTED: LOW QUALITY PROTEIN: fibronectin [Equus caballus]	gi|194211292|XP_001489154.2| PREDICTED: LOW QUALITY PROTEIN: fibronectin [Equus caballus]	32280	275586	1200	1052	141	136	126139	1	942.062	2823.16	3	2823.17	-0.0008	1	48.66	K	CDPHEATCYDDGKTYHVGEQWQK	E
1	1	gi|194211292|XP_001489154.2| PREDICTED: LOW QUALITY PROTEIN: fibronectin [Equus caballus]	gi|194211292|XP_001489154.2| PREDICTED: LOW QUALITY PROTEIN: fibronectin [Equus caballus]	32280	275586	1200	1052	141	136	126140	1	942.062	2823.16	3	2823.17	-0.0008	1	45	K	CDPHEATCYDDGKTYHVGEQWQK	E
1	1	gi|194211292|XP_001489154.2| PREDICTED: LOW QUALITY PROTEIN: fibronectin [Equus caballus]	gi|194211292|XP_001489154.2| PREDICTED: LOW QUALITY PROTEIN: fibronectin [Equus caballus]	32280	275586	1200	1052	141	136	126141	1	942.062	2823.16	3	2823.17	-0.0008	1	36.2	K	CDPHEATCYDDGKTYHVGEQWQK	E
1	1	gi|194211292|XP_001489154.2| PREDICTED: LOW QUALITY PROTEIN: fibronectin [Equus caballus]	gi|194211292|XP_001489154.2| PREDICTED: LOW QUALITY PROTEIN: fibronectin [Equus caballus]	32280	275586	1200	1052	141	136	126142	1	706.799	2823.17	4	2823.17	0.0005	1	30.2	K	CDPHEATCYDDGKTYHVGEQWQK	E
1	1	gi|194211292|XP_001489154.2| PREDICTED: LOW QUALITY PROTEIN: fibronectin [Equus caballus]	gi|194211292|XP_001489154.2| PREDICTED: LOW QUALITY PROTEIN: fibronectin [Equus caballus]	32280	275586	1200	1052	141	136	126143	1	706.799	2823.17	4	2823.17	0.0005	1	38.83	K	CDPHEATCYDDGKTYHVGEQWQK	E
1	1	gi|194211292|XP_001489154.2| PREDICTED: LOW QUALITY PROTEIN: fibronectin [Equus caballus]	gi|194211292|XP_001489154.2| PREDICTED: LOW QUALITY PROTEIN: fibronectin [Equus caballus]	32280	275586	1200	1052	141	136	126144	1	706.799	2823.17	4	2823.17	0.0005	1	39.22	K	CDPHEATCYDDGKTYHVGEQWQK	E
1	1	gi|194211292|XP_001489154.2| PREDICTED: LOW QUALITY PROTEIN: fibronectin [Equus caballus]	gi|194211292|XP_001489154.2| PREDICTED: LOW QUALITY PROTEIN: fibronectin [Equus caballus]	32280	275586	1200	1052	141	136	126145	1	706.799	2823.17	4	2823.17	0.0005	1	37.98	K	CDPHEATCYDDGKTYHVGEQWQK	E
1	1	gi|194211292|XP_001489154.2| PREDICTED: LOW QUALITY PROTEIN: fibronectin [Equus caballus]	gi|194211292|XP_001489154.2| PREDICTED: LOW QUALITY PROTEIN: fibronectin [Equus caballus]	32280	275586	1200	1052	141	136	126146	1	706.799	2823.17	4	2823.17	0.0005	1	31.08	K	CDPHEATCYDDGKTYHVGEQWQK	E
1	1	gi|194211292|XP_001489154.2| PREDICTED: LOW QUALITY PROTEIN: fibronectin [Equus caballus]	gi|194211292|XP_001489154.2| PREDICTED: LOW QUALITY PROTEIN: fibronectin [Equus caballus]	32280	275586	1200	1052	141	136	126147	1	1412.59	2823.17	2	2823.17	0.0086	1	22.81	K	CDPHEATCYDDGKTYHVGEQWQK	E
1	1	gi|194211292|XP_001489154.2| PREDICTED: LOW QUALITY PROTEIN: fibronectin [Equus caballus]	gi|194211292|XP_001489154.2| PREDICTED: LOW QUALITY PROTEIN: fibronectin [Equus caballus]	32280	275586	1200	1052	141	136	126148	1	1412.59	2823.17	2	2823.17	0.0086	1	6.64	K	CDPHEATCYDDGKTYHVGEQWQK	E
1	1	gi|194211292|XP_001489154.2| PREDICTED: LOW QUALITY PROTEIN: fibronectin [Equus caballus]	gi|194211292|XP_001489154.2| PREDICTED: LOW QUALITY PROTEIN: fibronectin [Equus caballus]	32280	275586	1200	1052	141	136	126149	1	1412.59	2823.17	2	2823.17	0.0086	1	13.48	K	CDPHEATCYDDGKTYHVGEQWQK	E
1	1	gi|194211292|XP_001489154.2| PREDICTED: LOW QUALITY PROTEIN: fibronectin [Equus caballus]	gi|194211292|XP_001489154.2| PREDICTED: LOW QUALITY PROTEIN: fibronectin [Equus caballus]	32280	275586	1200	1052	141	136	126340	1	948.131	2841.37	3	2841.37	0.0004	0	51.64	R	QDQQIIQPQSPVAVGQSKPGCYDNGK	H
1	1	gi|194211292|XP_001489154.2| PREDICTED: LOW QUALITY PROTEIN: fibronectin [Equus caballus]	gi|194211292|XP_001489154.2| PREDICTED: LOW QUALITY PROTEIN: fibronectin [Equus caballus]	32280	275586	1200	1052	141	136	126341	1	948.131	2841.37	3	2841.37	0.0004	0	61.46	R	QDQQIIQPQSPVAVGQSKPGCYDNGK	H
1	1	gi|194211292|XP_001489154.2| PREDICTED: LOW QUALITY PROTEIN: fibronectin [Equus caballus]	gi|194211292|XP_001489154.2| PREDICTED: LOW QUALITY PROTEIN: fibronectin [Equus caballus]	32280	275586	1200	1052	141	136	126342	1	948.131	2841.37	3	2841.37	0.0004	0	47.63	R	QDQQIIQPQSPVAVGQSKPGCYDNGK	H
1	1	gi|194211292|XP_001489154.2| PREDICTED: LOW QUALITY PROTEIN: fibronectin [Equus caballus]	gi|194211292|XP_001489154.2| PREDICTED: LOW QUALITY PROTEIN: fibronectin [Equus caballus]	32280	275586	1200	1052	141	136	126343	1	948.131	2841.37	3	2841.37	0.0004	0	45.63	R	QDQQIIQPQSPVAVGQSKPGCYDNGK	H
1	1	gi|194211292|XP_001489154.2| PREDICTED: LOW QUALITY PROTEIN: fibronectin [Equus caballus]	gi|194211292|XP_001489154.2| PREDICTED: LOW QUALITY PROTEIN: fibronectin [Equus caballus]	32280	275586	1200	1052	141	136	126344	1	948.131	2841.37	3	2841.37	0.0004	0	57.33	R	QDQQIIQPQSPVAVGQSKPGCYDNGK	H
1	1	gi|194211292|XP_001489154.2| PREDICTED: LOW QUALITY PROTEIN: fibronectin [Equus caballus]	gi|194211292|XP_001489154.2| PREDICTED: LOW QUALITY PROTEIN: fibronectin [Equus caballus]	32280	275586	1200	1052	141	136	126856	1	960.817	2879.43	3	2879.43	-0.0054	1	61.96	R	SYTITGLQPGTDYKIYLYTLNDNAR	S
1	1	gi|194211292|XP_001489154.2| PREDICTED: LOW QUALITY PROTEIN: fibronectin [Equus caballus]	gi|194211292|XP_001489154.2| PREDICTED: LOW QUALITY PROTEIN: fibronectin [Equus caballus]	32280	275586	1200	1052	141	136	126857	1	960.817	2879.43	3	2879.43	-0.0054	1	65.14	R	SYTITGLQPGTDYKIYLYTLNDNAR	S
1	1	gi|194211292|XP_001489154.2| PREDICTED: LOW QUALITY PROTEIN: fibronectin [Equus caballus]	gi|194211292|XP_001489154.2| PREDICTED: LOW QUALITY PROTEIN: fibronectin [Equus caballus]	32280	275586	1200	1052	141	136	126858	1	960.817	2879.43	3	2879.43	-0.0054	1	58.41	R	SYTITGLQPGTDYKIYLYTLNDNAR	S
1	1	gi|194211292|XP_001489154.2| PREDICTED: LOW QUALITY PROTEIN: fibronectin [Equus caballus]	gi|194211292|XP_001489154.2| PREDICTED: LOW QUALITY PROTEIN: fibronectin [Equus caballus]	32280	275586	1200	1052	141	136	126859	1	960.817	2879.43	3	2879.43	-0.0054	1	63.98	R	SYTITGLQPGTDYKIYLYTLNDNAR	S
1	1	gi|194211292|XP_001489154.2| PREDICTED: LOW QUALITY PROTEIN: fibronectin [Equus caballus]	gi|194211292|XP_001489154.2| PREDICTED: LOW QUALITY PROTEIN: fibronectin [Equus caballus]	32280	275586	1200	1052	141	136	126860	1	960.817	2879.43	3	2879.43	-0.0054	1	55.72	R	SYTITGLQPGTDYKIYLYTLNDNAR	S
1	1	gi|194211292|XP_001489154.2| PREDICTED: LOW QUALITY PROTEIN: fibronectin [Equus caballus]	gi|194211292|XP_001489154.2| PREDICTED: LOW QUALITY PROTEIN: fibronectin [Equus caballus]	32280	275586	1200	1052	141	136	127388	1	1464.27	2926.52	2	2926.52	0.0035	0	26.01	R	EVTSDSGSIVVSGLTPGVEYVYTISVLR	D
1	1	gi|194211292|XP_001489154.2| PREDICTED: LOW QUALITY PROTEIN: fibronectin [Equus caballus]	gi|194211292|XP_001489154.2| PREDICTED: LOW QUALITY PROTEIN: fibronectin [Equus caballus]	32280	275586	1200	1052	141	136	127389	1	1464.27	2926.52	2	2926.52	0.0035	0	1.23	R	EVTSDSGSIVVSGLTPGVEYVYTISVLR	D
1	1	gi|194211292|XP_001489154.2| PREDICTED: LOW QUALITY PROTEIN: fibronectin [Equus caballus]	gi|194211292|XP_001489154.2| PREDICTED: LOW QUALITY PROTEIN: fibronectin [Equus caballus]	32280	275586	1200	1052	141	136	127390	1	1464.27	2926.52	2	2926.52	0.0035	0	26.86	R	EVTSDSGSIVVSGLTPGVEYVYTISVLR	D
1	1	gi|194211292|XP_001489154.2| PREDICTED: LOW QUALITY PROTEIN: fibronectin [Equus caballus]	gi|194211292|XP_001489154.2| PREDICTED: LOW QUALITY PROTEIN: fibronectin [Equus caballus]	32280	275586	1200	1052	141	136	127398	1	733.065	2928.23	4	2928.23	-0.0027	1	28.57	R	GFNCESKPEPEETCFDKYTGNTYR	V
1	1	gi|194211292|XP_001489154.2| PREDICTED: LOW QUALITY PROTEIN: fibronectin [Equus caballus]	gi|194211292|XP_001489154.2| PREDICTED: LOW QUALITY PROTEIN: fibronectin [Equus caballus]	32280	275586	1200	1052	141	136	127399	1	733.065	2928.23	4	2928.23	-0.0027	1	33.74	R	GFNCESKPEPEETCFDKYTGNTYR	V
1	1	gi|194211292|XP_001489154.2| PREDICTED: LOW QUALITY PROTEIN: fibronectin [Equus caballus]	gi|194211292|XP_001489154.2| PREDICTED: LOW QUALITY PROTEIN: fibronectin [Equus caballus]	32280	275586	1200	1052	141	136	127400	1	733.065	2928.23	4	2928.23	-0.0027	1	31.85	R	GFNCESKPEPEETCFDKYTGNTYR	V
1	1	gi|194211292|XP_001489154.2| PREDICTED: LOW QUALITY PROTEIN: fibronectin [Equus caballus]	gi|194211292|XP_001489154.2| PREDICTED: LOW QUALITY PROTEIN: fibronectin [Equus caballus]	32280	275586	1200	1052	141	136	127401	1	733.065	2928.23	4	2928.23	-0.0027	1	27.29	R	GFNCESKPEPEETCFDKYTGNTYR	V
1	1	gi|194211292|XP_001489154.2| PREDICTED: LOW QUALITY PROTEIN: fibronectin [Equus caballus]	gi|194211292|XP_001489154.2| PREDICTED: LOW QUALITY PROTEIN: fibronectin [Equus caballus]	32280	275586	1200	1052	141	136	127402	1	733.065	2928.23	4	2928.23	-0.0027	1	23.02	R	GFNCESKPEPEETCFDKYTGNTYR	V
1	1	gi|194211292|XP_001489154.2| PREDICTED: LOW QUALITY PROTEIN: fibronectin [Equus caballus]	gi|194211292|XP_001489154.2| PREDICTED: LOW QUALITY PROTEIN: fibronectin [Equus caballus]	32280	275586	1200	1052	141	136	127403	1	977.084	2928.23	3	2928.23	-0.0025	1	73.83	R	GFNCESKPEPEETCFDKYTGNTYR	V
1	1	gi|194211292|XP_001489154.2| PREDICTED: LOW QUALITY PROTEIN: fibronectin [Equus caballus]	gi|194211292|XP_001489154.2| PREDICTED: LOW QUALITY PROTEIN: fibronectin [Equus caballus]	32280	275586	1200	1052	141	136	127404	1	977.084	2928.23	3	2928.23	-0.0025	1	70.99	R	GFNCESKPEPEETCFDKYTGNTYR	V
1	1	gi|194211292|XP_001489154.2| PREDICTED: LOW QUALITY PROTEIN: fibronectin [Equus caballus]	gi|194211292|XP_001489154.2| PREDICTED: LOW QUALITY PROTEIN: fibronectin [Equus caballus]	32280	275586	1200	1052	141	136	127405	1	977.084	2928.23	3	2928.23	-0.0025	1	50.8	R	GFNCESKPEPEETCFDKYTGNTYR	V
1	1	gi|194211292|XP_001489154.2| PREDICTED: LOW QUALITY PROTEIN: fibronectin [Equus caballus]	gi|194211292|XP_001489154.2| PREDICTED: LOW QUALITY PROTEIN: fibronectin [Equus caballus]	32280	275586	1200	1052	141	136	127406	1	977.084	2928.23	3	2928.23	-0.0025	1	70.09	R	GFNCESKPEPEETCFDKYTGNTYR	V
1	1	gi|194211292|XP_001489154.2| PREDICTED: LOW QUALITY PROTEIN: fibronectin [Equus caballus]	gi|194211292|XP_001489154.2| PREDICTED: LOW QUALITY PROTEIN: fibronectin [Equus caballus]	32280	275586	1200	1052	141	136	127407	1	977.084	2928.23	3	2928.23	-0.0025	1	64.86	R	GFNCESKPEPEETCFDKYTGNTYR	V
1	1	gi|194211292|XP_001489154.2| PREDICTED: LOW QUALITY PROTEIN: fibronectin [Equus caballus]	gi|194211292|XP_001489154.2| PREDICTED: LOW QUALITY PROTEIN: fibronectin [Equus caballus]	32280	275586	1200	1052	141	136	127408	1	1465.13	2928.24	2	2928.23	0.0074	1	19.9	R	GFNCESKPEPEETCFDKYTGNTYR	V
1	1	gi|194211292|XP_001489154.2| PREDICTED: LOW QUALITY PROTEIN: fibronectin [Equus caballus]	gi|194211292|XP_001489154.2| PREDICTED: LOW QUALITY PROTEIN: fibronectin [Equus caballus]	32280	275586	1200	1052	141	136	127409	1	1465.13	2928.24	2	2928.23	0.0074	1	32.76	R	GFNCESKPEPEETCFDKYTGNTYR	V
1	1	gi|194211292|XP_001489154.2| PREDICTED: LOW QUALITY PROTEIN: fibronectin [Equus caballus]	gi|194211292|XP_001489154.2| PREDICTED: LOW QUALITY PROTEIN: fibronectin [Equus caballus]	32280	275586	1200	1052	141	136	127410	1	1465.13	2928.24	2	2928.23	0.0074	1	26.12	R	GFNCESKPEPEETCFDKYTGNTYR	V
1	1	gi|194211292|XP_001489154.2| PREDICTED: LOW QUALITY PROTEIN: fibronectin [Equus caballus]	gi|194211292|XP_001489154.2| PREDICTED: LOW QUALITY PROTEIN: fibronectin [Equus caballus]	32280	275586	1200	1052	141	136	127411	1	1465.13	2928.24	2	2928.23	0.0074	1	35.63	R	GFNCESKPEPEETCFDKYTGNTYR	V
1	1	gi|194211292|XP_001489154.2| PREDICTED: LOW QUALITY PROTEIN: fibronectin [Equus caballus]	gi|194211292|XP_001489154.2| PREDICTED: LOW QUALITY PROTEIN: fibronectin [Equus caballus]	32280	275586	1200	1052	141	136	127412	1	1465.13	2928.24	2	2928.23	0.0074	1	29.29	R	GFNCESKPEPEETCFDKYTGNTYR	V
1	1	gi|194211292|XP_001489154.2| PREDICTED: LOW QUALITY PROTEIN: fibronectin [Equus caballus]	gi|194211292|XP_001489154.2| PREDICTED: LOW QUALITY PROTEIN: fibronectin [Equus caballus]	32280	275586	1200	1052	141	136	127795	1	993.424	2977.25	3	2977.25	0	1	39.64	K	CDPIDQCQDSETRTFYQIGDSWEK	Y
1	1	gi|194211292|XP_001489154.2| PREDICTED: LOW QUALITY PROTEIN: fibronectin [Equus caballus]	gi|194211292|XP_001489154.2| PREDICTED: LOW QUALITY PROTEIN: fibronectin [Equus caballus]	32280	275586	1200	1052	141	136	127988	1	750.372	2997.46	4	2997.47	-0.0129	1	27	K	RQDQQIIQPQSPVAVGQSKPGCYDNGK	H
1	1	gi|194211292|XP_001489154.2| PREDICTED: LOW QUALITY PROTEIN: fibronectin [Equus caballus]	gi|194211292|XP_001489154.2| PREDICTED: LOW QUALITY PROTEIN: fibronectin [Equus caballus]	32280	275586	1200	1052	141	136	127989	1	750.372	2997.46	4	2997.47	-0.0129	1	28.17	K	RQDQQIIQPQSPVAVGQSKPGCYDNGK	H
1	1	gi|194211292|XP_001489154.2| PREDICTED: LOW QUALITY PROTEIN: fibronectin [Equus caballus]	gi|194211292|XP_001489154.2| PREDICTED: LOW QUALITY PROTEIN: fibronectin [Equus caballus]	32280	275586	1200	1052	141	136	127990	1	750.372	2997.46	4	2997.47	-0.0129	1	31.21	K	RQDQQIIQPQSPVAVGQSKPGCYDNGK	H
1	1	gi|194211292|XP_001489154.2| PREDICTED: LOW QUALITY PROTEIN: fibronectin [Equus caballus]	gi|194211292|XP_001489154.2| PREDICTED: LOW QUALITY PROTEIN: fibronectin [Equus caballus]	32280	275586	1200	1052	141	136	127991	1	750.372	2997.46	4	2997.47	-0.0129	1	19.54	K	RQDQQIIQPQSPVAVGQSKPGCYDNGK	H
1	1	gi|194211292|XP_001489154.2| PREDICTED: LOW QUALITY PROTEIN: fibronectin [Equus caballus]	gi|194211292|XP_001489154.2| PREDICTED: LOW QUALITY PROTEIN: fibronectin [Equus caballus]	32280	275586	1200	1052	141	136	127992	1	750.372	2997.46	4	2997.47	-0.0129	1	29.32	K	RQDQQIIQPQSPVAVGQSKPGCYDNGK	H
1	1	gi|194211292|XP_001489154.2| PREDICTED: LOW QUALITY PROTEIN: fibronectin [Equus caballus]	gi|194211292|XP_001489154.2| PREDICTED: LOW QUALITY PROTEIN: fibronectin [Equus caballus]	32280	275586	1200	1052	141	136	127993	1	1000.16	2997.47	3	2997.47	0.0003	1	68.36	K	RQDQQIIQPQSPVAVGQSKPGCYDNGK	H
1	1	gi|194211292|XP_001489154.2| PREDICTED: LOW QUALITY PROTEIN: fibronectin [Equus caballus]	gi|194211292|XP_001489154.2| PREDICTED: LOW QUALITY PROTEIN: fibronectin [Equus caballus]	32280	275586	1200	1052	141	136	127994	1	1000.16	2997.47	3	2997.47	0.0003	1	60.65	K	RQDQQIIQPQSPVAVGQSKPGCYDNGK	H
1	1	gi|194211292|XP_001489154.2| PREDICTED: LOW QUALITY PROTEIN: fibronectin [Equus caballus]	gi|194211292|XP_001489154.2| PREDICTED: LOW QUALITY PROTEIN: fibronectin [Equus caballus]	32280	275586	1200	1052	141	136	127995	1	1000.16	2997.47	3	2997.47	0.0003	1	79.71	K	RQDQQIIQPQSPVAVGQSKPGCYDNGK	H
1	1	gi|194211292|XP_001489154.2| PREDICTED: LOW QUALITY PROTEIN: fibronectin [Equus caballus]	gi|194211292|XP_001489154.2| PREDICTED: LOW QUALITY PROTEIN: fibronectin [Equus caballus]	32280	275586	1200	1052	141	136	127996	1	1000.16	2997.47	3	2997.47	0.0003	1	69.13	K	RQDQQIIQPQSPVAVGQSKPGCYDNGK	H
1	1	gi|194211292|XP_001489154.2| PREDICTED: LOW QUALITY PROTEIN: fibronectin [Equus caballus]	gi|194211292|XP_001489154.2| PREDICTED: LOW QUALITY PROTEIN: fibronectin [Equus caballus]	32280	275586	1200	1052	141	136	127997	1	1000.16	2997.47	3	2997.47	0.0003	1	71.74	K	RQDQQIIQPQSPVAVGQSKPGCYDNGK	H
1	1	gi|194211292|XP_001489154.2| PREDICTED: LOW QUALITY PROTEIN: fibronectin [Equus caballus]	gi|194211292|XP_001489154.2| PREDICTED: LOW QUALITY PROTEIN: fibronectin [Equus caballus]	32280	275586	1200	1052	141	136	128358	1	1521.79	3041.57	2	3041.58	-0.0102	0	42.57	K	VVTPLSPPTNLHLEANPDTGVLTVSWER	S
1	1	gi|194211292|XP_001489154.2| PREDICTED: LOW QUALITY PROTEIN: fibronectin [Equus caballus]	gi|194211292|XP_001489154.2| PREDICTED: LOW QUALITY PROTEIN: fibronectin [Equus caballus]	32280	275586	1200	1052	141	136	128359	1	1521.79	3041.57	2	3041.58	-0.0102	0	28.91	K	VVTPLSPPTNLHLEANPDTGVLTVSWER	S
1	1	gi|194211292|XP_001489154.2| PREDICTED: LOW QUALITY PROTEIN: fibronectin [Equus caballus]	gi|194211292|XP_001489154.2| PREDICTED: LOW QUALITY PROTEIN: fibronectin [Equus caballus]	32280	275586	1200	1052	141	136	128360	1	1014.87	3041.58	3	3041.58	-0.0034	0	43.62	K	VVTPLSPPTNLHLEANPDTGVLTVSWER	S
1	1	gi|194211292|XP_001489154.2| PREDICTED: LOW QUALITY PROTEIN: fibronectin [Equus caballus]	gi|194211292|XP_001489154.2| PREDICTED: LOW QUALITY PROTEIN: fibronectin [Equus caballus]	32280	275586	1200	1052	141	136	128361	1	1014.87	3041.58	3	3041.58	-0.0034	0	55.57	K	VVTPLSPPTNLHLEANPDTGVLTVSWER	S
1	1	gi|194211292|XP_001489154.2| PREDICTED: LOW QUALITY PROTEIN: fibronectin [Equus caballus]	gi|194211292|XP_001489154.2| PREDICTED: LOW QUALITY PROTEIN: fibronectin [Equus caballus]	32280	275586	1200	1052	141	136	128362	1	1014.87	3041.58	3	3041.58	-0.0034	0	59.17	K	VVTPLSPPTNLHLEANPDTGVLTVSWER	S
1	1	gi|194211292|XP_001489154.2| PREDICTED: LOW QUALITY PROTEIN: fibronectin [Equus caballus]	gi|194211292|XP_001489154.2| PREDICTED: LOW QUALITY PROTEIN: fibronectin [Equus caballus]	32280	275586	1200	1052	141	136	128363	1	1014.87	3041.58	3	3041.58	-0.0034	0	72.71	K	VVTPLSPPTNLHLEANPDTGVLTVSWER	S
1	1	gi|194211292|XP_001489154.2| PREDICTED: LOW QUALITY PROTEIN: fibronectin [Equus caballus]	gi|194211292|XP_001489154.2| PREDICTED: LOW QUALITY PROTEIN: fibronectin [Equus caballus]	32280	275586	1200	1052	141	136	128364	1	1014.87	3041.58	3	3041.58	-0.0034	0	69.78	K	VVTPLSPPTNLHLEANPDTGVLTVSWER	S
1	1	gi|194211292|XP_001489154.2| PREDICTED: LOW QUALITY PROTEIN: fibronectin [Equus caballus]	gi|194211292|XP_001489154.2| PREDICTED: LOW QUALITY PROTEIN: fibronectin [Equus caballus]	32280	275586	1200	1052	141	136	129016	1	780.833	3119.3	4	3119.31	-0.0033	1	20.48	R	CDNCRRPGAEPGHEGSTGHSYNQYSQR	Y
1	1	gi|194211292|XP_001489154.2| PREDICTED: LOW QUALITY PROTEIN: fibronectin [Equus caballus]	gi|194211292|XP_001489154.2| PREDICTED: LOW QUALITY PROTEIN: fibronectin [Equus caballus]	32280	275586	1200	1052	141	136	129450	1	793.424	3169.67	4	3169.68	-0.0085	1	14.27	K	KVVTPLSPPTNLHLEANPDTGVLTVSWER	S
1	1	gi|194211292|XP_001489154.2| PREDICTED: LOW QUALITY PROTEIN: fibronectin [Equus caballus]	gi|194211292|XP_001489154.2| PREDICTED: LOW QUALITY PROTEIN: fibronectin [Equus caballus]	32280	275586	1200	1052	141	136	129451	1	793.424	3169.67	4	3169.68	-0.0085	1	17.34	K	KVVTPLSPPTNLHLEANPDTGVLTVSWER	S
1	1	gi|194211292|XP_001489154.2| PREDICTED: LOW QUALITY PROTEIN: fibronectin [Equus caballus]	gi|194211292|XP_001489154.2| PREDICTED: LOW QUALITY PROTEIN: fibronectin [Equus caballus]	32280	275586	1200	1052	141	136	129452	1	793.424	3169.67	4	3169.68	-0.0085	1	7.89	K	KVVTPLSPPTNLHLEANPDTGVLTVSWER	S
1	1	gi|194211292|XP_001489154.2| PREDICTED: LOW QUALITY PROTEIN: fibronectin [Equus caballus]	gi|194211292|XP_001489154.2| PREDICTED: LOW QUALITY PROTEIN: fibronectin [Equus caballus]	32280	275586	1200	1052	141	136	129453	1	793.424	3169.67	4	3169.68	-0.0085	1	5.57	K	KVVTPLSPPTNLHLEANPDTGVLTVSWER	S
1	1	gi|194211292|XP_001489154.2| PREDICTED: LOW QUALITY PROTEIN: fibronectin [Equus caballus]	gi|194211292|XP_001489154.2| PREDICTED: LOW QUALITY PROTEIN: fibronectin [Equus caballus]	32280	275586	1200	1052	141	136	129454	1	793.424	3169.67	4	3169.68	-0.0085	1	0.43	K	KVVTPLSPPTNLHLEANPDTGVLTVSWER	S
1	1	gi|194211292|XP_001489154.2| PREDICTED: LOW QUALITY PROTEIN: fibronectin [Equus caballus]	gi|194211292|XP_001489154.2| PREDICTED: LOW QUALITY PROTEIN: fibronectin [Equus caballus]	32280	275586	1200	1052	141	136	129455	1	1057.57	3169.68	3	3169.68	-0.0012	1	61.7	K	KVVTPLSPPTNLHLEANPDTGVLTVSWER	S
1	1	gi|194211292|XP_001489154.2| PREDICTED: LOW QUALITY PROTEIN: fibronectin [Equus caballus]	gi|194211292|XP_001489154.2| PREDICTED: LOW QUALITY PROTEIN: fibronectin [Equus caballus]	32280	275586	1200	1052	141	136	129456	1	1057.57	3169.68	3	3169.68	-0.0012	1	66.26	K	KVVTPLSPPTNLHLEANPDTGVLTVSWER	S
1	1	gi|194211292|XP_001489154.2| PREDICTED: LOW QUALITY PROTEIN: fibronectin [Equus caballus]	gi|194211292|XP_001489154.2| PREDICTED: LOW QUALITY PROTEIN: fibronectin [Equus caballus]	32280	275586	1200	1052	141	136	129457	1	1057.57	3169.68	3	3169.68	-0.0012	1	63.25	K	KVVTPLSPPTNLHLEANPDTGVLTVSWER	S
1	1	gi|194211292|XP_001489154.2| PREDICTED: LOW QUALITY PROTEIN: fibronectin [Equus caballus]	gi|194211292|XP_001489154.2| PREDICTED: LOW QUALITY PROTEIN: fibronectin [Equus caballus]	32280	275586	1200	1052	141	136	129458	1	1057.57	3169.68	3	3169.68	-0.0012	1	39.7	K	KVVTPLSPPTNLHLEANPDTGVLTVSWER	S
1	1	gi|194211292|XP_001489154.2| PREDICTED: LOW QUALITY PROTEIN: fibronectin [Equus caballus]	gi|194211292|XP_001489154.2| PREDICTED: LOW QUALITY PROTEIN: fibronectin [Equus caballus]	32280	275586	1200	1052	141	136	129459	1	1057.57	3169.68	3	3169.68	-0.0012	1	71.03	K	KVVTPLSPPTNLHLEANPDTGVLTVSWER	S
1	1	gi|194211292|XP_001489154.2| PREDICTED: LOW QUALITY PROTEIN: fibronectin [Equus caballus]	gi|194211292|XP_001489154.2| PREDICTED: LOW QUALITY PROTEIN: fibronectin [Equus caballus]	32280	275586	1200	1052	141	136	129487	1	794.401	3173.58	4	3173.58	-0.0031	1	60.31	R	QKTGLDSPTGIDFSDITANSFTVHWIAPR	A
1	1	gi|194211292|XP_001489154.2| PREDICTED: LOW QUALITY PROTEIN: fibronectin [Equus caballus]	gi|194211292|XP_001489154.2| PREDICTED: LOW QUALITY PROTEIN: fibronectin [Equus caballus]	32280	275586	1200	1052	141	136	129488	1	794.401	3173.58	4	3173.58	-0.0031	1	64.16	R	QKTGLDSPTGIDFSDITANSFTVHWIAPR	A
1	1	gi|194211292|XP_001489154.2| PREDICTED: LOW QUALITY PROTEIN: fibronectin [Equus caballus]	gi|194211292|XP_001489154.2| PREDICTED: LOW QUALITY PROTEIN: fibronectin [Equus caballus]	32280	275586	1200	1052	141	136	129489	1	794.401	3173.58	4	3173.58	-0.0031	1	61.12	R	QKTGLDSPTGIDFSDITANSFTVHWIAPR	A
1	1	gi|194211292|XP_001489154.2| PREDICTED: LOW QUALITY PROTEIN: fibronectin [Equus caballus]	gi|194211292|XP_001489154.2| PREDICTED: LOW QUALITY PROTEIN: fibronectin [Equus caballus]	32280	275586	1200	1052	141	136	129490	1	794.401	3173.58	4	3173.58	-0.0031	1	38.6	R	QKTGLDSPTGIDFSDITANSFTVHWIAPR	A
1	1	gi|194211292|XP_001489154.2| PREDICTED: LOW QUALITY PROTEIN: fibronectin [Equus caballus]	gi|194211292|XP_001489154.2| PREDICTED: LOW QUALITY PROTEIN: fibronectin [Equus caballus]	32280	275586	1200	1052	141	136	129491	1	794.401	3173.58	4	3173.58	-0.0031	1	54.87	R	QKTGLDSPTGIDFSDITANSFTVHWIAPR	A
1	1	gi|194211292|XP_001489154.2| PREDICTED: LOW QUALITY PROTEIN: fibronectin [Equus caballus]	gi|194211292|XP_001489154.2| PREDICTED: LOW QUALITY PROTEIN: fibronectin [Equus caballus]	32280	275586	1200	1052	141	136	129598	1	1061.9	3182.68	3	3182.68	-0.0005	1	11.72	K	EINLAPDSTSVVVSGLMVATKYEVSVYALK	D
1	1	gi|194211292|XP_001489154.2| PREDICTED: LOW QUALITY PROTEIN: fibronectin [Equus caballus]	gi|194211292|XP_001489154.2| PREDICTED: LOW QUALITY PROTEIN: fibronectin [Equus caballus]	32280	275586	1200	1052	141	136	129599	1	1061.9	3182.68	3	3182.68	-0.0005	1	16.84	K	EINLAPDSTSVVVSGLMVATKYEVSVYALK	D
1	1	gi|194211292|XP_001489154.2| PREDICTED: LOW QUALITY PROTEIN: fibronectin [Equus caballus]	gi|194211292|XP_001489154.2| PREDICTED: LOW QUALITY PROTEIN: fibronectin [Equus caballus]	32280	275586	1200	1052	141	136	129615	1	1063.24	3186.69	3	3186.69	-0.0047	0	38.68	K	TDELPQLVTLPHPNLHGPEILDVPSTVQK	T
1	1	gi|194211292|XP_001489154.2| PREDICTED: LOW QUALITY PROTEIN: fibronectin [Equus caballus]	gi|194211292|XP_001489154.2| PREDICTED: LOW QUALITY PROTEIN: fibronectin [Equus caballus]	32280	275586	1200	1052	141	136	129616	1	1063.24	3186.69	3	3186.69	-0.0047	0	49.48	K	TDELPQLVTLPHPNLHGPEILDVPSTVQK	T
1	1	gi|194211292|XP_001489154.2| PREDICTED: LOW QUALITY PROTEIN: fibronectin [Equus caballus]	gi|194211292|XP_001489154.2| PREDICTED: LOW QUALITY PROTEIN: fibronectin [Equus caballus]	32280	275586	1200	1052	141	136	129617	1	1063.24	3186.69	3	3186.69	-0.0047	0	29.76	K	TDELPQLVTLPHPNLHGPEILDVPSTVQK	T
1	1	gi|194211292|XP_001489154.2| PREDICTED: LOW QUALITY PROTEIN: fibronectin [Equus caballus]	gi|194211292|XP_001489154.2| PREDICTED: LOW QUALITY PROTEIN: fibronectin [Equus caballus]	32280	275586	1200	1052	141	136	129618	1	1063.24	3186.69	3	3186.69	-0.0047	0	45.71	K	TDELPQLVTLPHPNLHGPEILDVPSTVQK	T
1	1	gi|194211292|XP_001489154.2| PREDICTED: LOW QUALITY PROTEIN: fibronectin [Equus caballus]	gi|194211292|XP_001489154.2| PREDICTED: LOW QUALITY PROTEIN: fibronectin [Equus caballus]	32280	275586	1200	1052	141	136	129619	1	1063.24	3186.69	3	3186.69	-0.0047	0	3.22	K	TDELPQLVTLPHPNLHGPEILDVPSTVQK	T
1	1	gi|194211292|XP_001489154.2| PREDICTED: LOW QUALITY PROTEIN: fibronectin [Equus caballus]	gi|194211292|XP_001489154.2| PREDICTED: LOW QUALITY PROTEIN: fibronectin [Equus caballus]	32280	275586	1200	1052	141	136	129620	1	797.68	3186.69	4	3186.69	-0.0027	0	20.78	K	TDELPQLVTLPHPNLHGPEILDVPSTVQK	T
1	1	gi|194211292|XP_001489154.2| PREDICTED: LOW QUALITY PROTEIN: fibronectin [Equus caballus]	gi|194211292|XP_001489154.2| PREDICTED: LOW QUALITY PROTEIN: fibronectin [Equus caballus]	32280	275586	1200	1052	141	136	129621	1	797.68	3186.69	4	3186.69	-0.0027	0	26.42	K	TDELPQLVTLPHPNLHGPEILDVPSTVQK	T
1	1	gi|194211292|XP_001489154.2| PREDICTED: LOW QUALITY PROTEIN: fibronectin [Equus caballus]	gi|194211292|XP_001489154.2| PREDICTED: LOW QUALITY PROTEIN: fibronectin [Equus caballus]	32280	275586	1200	1052	141	136	129622	1	797.68	3186.69	4	3186.69	-0.0027	0	33.23	K	TDELPQLVTLPHPNLHGPEILDVPSTVQK	T
1	1	gi|194211292|XP_001489154.2| PREDICTED: LOW QUALITY PROTEIN: fibronectin [Equus caballus]	gi|194211292|XP_001489154.2| PREDICTED: LOW QUALITY PROTEIN: fibronectin [Equus caballus]	32280	275586	1200	1052	141	136	129623	1	797.68	3186.69	4	3186.69	-0.0027	0	24.77	K	TDELPQLVTLPHPNLHGPEILDVPSTVQK	T
1	1	gi|194211292|XP_001489154.2| PREDICTED: LOW QUALITY PROTEIN: fibronectin [Equus caballus]	gi|194211292|XP_001489154.2| PREDICTED: LOW QUALITY PROTEIN: fibronectin [Equus caballus]	32280	275586	1200	1052	141	136	129624	1	797.68	3186.69	4	3186.69	-0.0027	0	24.31	K	TDELPQLVTLPHPNLHGPEILDVPSTVQK	T
1	1	gi|194211292|XP_001489154.2| PREDICTED: LOW QUALITY PROTEIN: fibronectin [Equus caballus]	gi|194211292|XP_001489154.2| PREDICTED: LOW QUALITY PROTEIN: fibronectin [Equus caballus]	32280	275586	1200	1052	141	136	130694	1	1105.94	3314.79	3	3314.79	-0.0019	1	39.06	R	KTDELPQLVTLPHPNLHGPEILDVPSTVQK	T
1	1	gi|194211292|XP_001489154.2| PREDICTED: LOW QUALITY PROTEIN: fibronectin [Equus caballus]	gi|194211292|XP_001489154.2| PREDICTED: LOW QUALITY PROTEIN: fibronectin [Equus caballus]	32280	275586	1200	1052	141	136	130695	1	1105.94	3314.79	3	3314.79	-0.0019	1	39.07	R	KTDELPQLVTLPHPNLHGPEILDVPSTVQK	T
1	1	gi|194211292|XP_001489154.2| PREDICTED: LOW QUALITY PROTEIN: fibronectin [Equus caballus]	gi|194211292|XP_001489154.2| PREDICTED: LOW QUALITY PROTEIN: fibronectin [Equus caballus]	32280	275586	1200	1052	141	136	130696	1	1105.94	3314.79	3	3314.79	-0.0019	1	51.38	R	KTDELPQLVTLPHPNLHGPEILDVPSTVQK	T
1	1	gi|194211292|XP_001489154.2| PREDICTED: LOW QUALITY PROTEIN: fibronectin [Equus caballus]	gi|194211292|XP_001489154.2| PREDICTED: LOW QUALITY PROTEIN: fibronectin [Equus caballus]	32280	275586	1200	1052	141	136	130697	1	1105.94	3314.79	3	3314.79	-0.0019	1	32.47	R	KTDELPQLVTLPHPNLHGPEILDVPSTVQK	T
1	1	gi|194211292|XP_001489154.2| PREDICTED: LOW QUALITY PROTEIN: fibronectin [Equus caballus]	gi|194211292|XP_001489154.2| PREDICTED: LOW QUALITY PROTEIN: fibronectin [Equus caballus]	32280	275586	1200	1052	141	136	130698	1	1105.94	3314.79	3	3314.79	-0.0019	1	42.7	R	KTDELPQLVTLPHPNLHGPEILDVPSTVQK	T
1	1	gi|194211292|XP_001489154.2| PREDICTED: LOW QUALITY PROTEIN: fibronectin [Equus caballus]	gi|194211292|XP_001489154.2| PREDICTED: LOW QUALITY PROTEIN: fibronectin [Equus caballus]	32280	275586	1200	1052	141	136	130699	1	829.704	3314.79	4	3314.79	-0.0016	1	45.35	R	KTDELPQLVTLPHPNLHGPEILDVPSTVQK	T
1	1	gi|194211292|XP_001489154.2| PREDICTED: LOW QUALITY PROTEIN: fibronectin [Equus caballus]	gi|194211292|XP_001489154.2| PREDICTED: LOW QUALITY PROTEIN: fibronectin [Equus caballus]	32280	275586	1200	1052	141	136	130700	1	829.704	3314.79	4	3314.79	-0.0016	1	49.44	R	KTDELPQLVTLPHPNLHGPEILDVPSTVQK	T
1	1	gi|194211292|XP_001489154.2| PREDICTED: LOW QUALITY PROTEIN: fibronectin [Equus caballus]	gi|194211292|XP_001489154.2| PREDICTED: LOW QUALITY PROTEIN: fibronectin [Equus caballus]	32280	275586	1200	1052	141	136	130701	1	829.704	3314.79	4	3314.79	-0.0016	1	52.81	R	KTDELPQLVTLPHPNLHGPEILDVPSTVQK	T
1	1	gi|194211292|XP_001489154.2| PREDICTED: LOW QUALITY PROTEIN: fibronectin [Equus caballus]	gi|194211292|XP_001489154.2| PREDICTED: LOW QUALITY PROTEIN: fibronectin [Equus caballus]	32280	275586	1200	1052	141	136	130702	1	829.704	3314.79	4	3314.79	-0.0016	1	58.25	R	KTDELPQLVTLPHPNLHGPEILDVPSTVQK	T
1	1	gi|194211292|XP_001489154.2| PREDICTED: LOW QUALITY PROTEIN: fibronectin [Equus caballus]	gi|194211292|XP_001489154.2| PREDICTED: LOW QUALITY PROTEIN: fibronectin [Equus caballus]	32280	275586	1200	1052	141	136	130703	1	829.704	3314.79	4	3314.79	-0.0016	1	47.66	R	KTDELPQLVTLPHPNLHGPEILDVPSTVQK	T
1	1	gi|194211292|XP_001489154.2| PREDICTED: LOW QUALITY PROTEIN: fibronectin [Equus caballus]	gi|194211292|XP_001489154.2| PREDICTED: LOW QUALITY PROTEIN: fibronectin [Equus caballus]	32280	275586	1200	1052	141	136	130704	1	663.965	3314.79	5	3314.79	-0.0013	1	21.86	R	KTDELPQLVTLPHPNLHGPEILDVPSTVQK	T
1	1	gi|194211292|XP_001489154.2| PREDICTED: LOW QUALITY PROTEIN: fibronectin [Equus caballus]	gi|194211292|XP_001489154.2| PREDICTED: LOW QUALITY PROTEIN: fibronectin [Equus caballus]	32280	275586	1200	1052	141	136	130705	1	663.965	3314.79	5	3314.79	-0.0013	1	7.26	R	KTDELPQLVTLPHPNLHGPEILDVPSTVQK	T
1	1	gi|194211292|XP_001489154.2| PREDICTED: LOW QUALITY PROTEIN: fibronectin [Equus caballus]	gi|194211292|XP_001489154.2| PREDICTED: LOW QUALITY PROTEIN: fibronectin [Equus caballus]	32280	275586	1200	1052	141	136	130706	1	663.965	3314.79	5	3314.79	-0.0013	1	3.99	R	KTDELPQLVTLPHPNLHGPEILDVPSTVQK	T
1	1	gi|194211292|XP_001489154.2| PREDICTED: LOW QUALITY PROTEIN: fibronectin [Equus caballus]	gi|194211292|XP_001489154.2| PREDICTED: LOW QUALITY PROTEIN: fibronectin [Equus caballus]	32280	275586	1200	1052	141	136	130707	1	663.965	3314.79	5	3314.79	-0.0013	1	17.41	R	KTDELPQLVTLPHPNLHGPEILDVPSTVQK	T
1	1	gi|194211292|XP_001489154.2| PREDICTED: LOW QUALITY PROTEIN: fibronectin [Equus caballus]	gi|194211292|XP_001489154.2| PREDICTED: LOW QUALITY PROTEIN: fibronectin [Equus caballus]	32280	275586	1200	1052	141	136	130708	1	663.965	3314.79	5	3314.79	-0.0013	1	6.59	R	KTDELPQLVTLPHPNLHGPEILDVPSTVQK	T
1	1	gi|194211292|XP_001489154.2| PREDICTED: LOW QUALITY PROTEIN: fibronectin [Equus caballus]	gi|194211292|XP_001489154.2| PREDICTED: LOW QUALITY PROTEIN: fibronectin [Equus caballus]	32280	275586	1200	1052	141	136	131145	1	1133.81	3398.42	3	3398.42	-0.0025	1	54.42	R	TFYSCTTEGRQDGHLWCSTTSNYEQDQK	Y
1	1	gi|194211292|XP_001489154.2| PREDICTED: LOW QUALITY PROTEIN: fibronectin [Equus caballus]	gi|194211292|XP_001489154.2| PREDICTED: LOW QUALITY PROTEIN: fibronectin [Equus caballus]	32280	275586	1200	1052	141	136	131146	1	1133.81	3398.42	3	3398.42	-0.0025	1	39.13	R	TFYSCTTEGRQDGHLWCSTTSNYEQDQK	Y
1	1	gi|194211292|XP_001489154.2| PREDICTED: LOW QUALITY PROTEIN: fibronectin [Equus caballus]	gi|194211292|XP_001489154.2| PREDICTED: LOW QUALITY PROTEIN: fibronectin [Equus caballus]	32280	275586	1200	1052	141	136	131147	1	1133.81	3398.42	3	3398.42	-0.0025	1	43.05	R	TFYSCTTEGRQDGHLWCSTTSNYEQDQK	Y
1	1	gi|194211292|XP_001489154.2| PREDICTED: LOW QUALITY PROTEIN: fibronectin [Equus caballus]	gi|194211292|XP_001489154.2| PREDICTED: LOW QUALITY PROTEIN: fibronectin [Equus caballus]	32280	275586	1200	1052	141	136	131160	1	851.955	3403.79	4	3403.8	-0.0063	1	29.23	K	YEVSVYALKDTLTSRPAQGIVTTLENVSPPR	R
1	1	gi|194211292|XP_001489154.2| PREDICTED: LOW QUALITY PROTEIN: fibronectin [Equus caballus]	gi|194211292|XP_001489154.2| PREDICTED: LOW QUALITY PROTEIN: fibronectin [Equus caballus]	32280	275586	1200	1052	141	136	131161	1	851.955	3403.79	4	3403.8	-0.0063	1	28.03	K	YEVSVYALKDTLTSRPAQGIVTTLENVSPPR	R
1	1	gi|194211292|XP_001489154.2| PREDICTED: LOW QUALITY PROTEIN: fibronectin [Equus caballus]	gi|194211292|XP_001489154.2| PREDICTED: LOW QUALITY PROTEIN: fibronectin [Equus caballus]	32280	275586	1200	1052	141	136	131162	1	851.955	3403.79	4	3403.8	-0.0063	1	21.29	K	YEVSVYALKDTLTSRPAQGIVTTLENVSPPR	R
1	1	gi|194211292|XP_001489154.2| PREDICTED: LOW QUALITY PROTEIN: fibronectin [Equus caballus]	gi|194211292|XP_001489154.2| PREDICTED: LOW QUALITY PROTEIN: fibronectin [Equus caballus]	32280	275586	1200	1052	141	136	131163	1	851.955	3403.79	4	3403.8	-0.0063	1	43.98	K	YEVSVYALKDTLTSRPAQGIVTTLENVSPPR	R
1	1	gi|194211292|XP_001489154.2| PREDICTED: LOW QUALITY PROTEIN: fibronectin [Equus caballus]	gi|194211292|XP_001489154.2| PREDICTED: LOW QUALITY PROTEIN: fibronectin [Equus caballus]	32280	275586	1200	1052	141	136	131164	1	851.955	3403.79	4	3403.8	-0.0063	1	20.61	K	YEVSVYALKDTLTSRPAQGIVTTLENVSPPR	R
1	1	gi|194211292|XP_001489154.2| PREDICTED: LOW QUALITY PROTEIN: fibronectin [Equus caballus]	gi|194211292|XP_001489154.2| PREDICTED: LOW QUALITY PROTEIN: fibronectin [Equus caballus]	32280	275586	1200	1052	141	136	131237	1	854.717	3414.84	4	3414.84	-0.0017	0	45.97	R	EVVPRPHPGVTEATITGLEPGTEYTIQVIAIK	N
1	1	gi|194211292|XP_001489154.2| PREDICTED: LOW QUALITY PROTEIN: fibronectin [Equus caballus]	gi|194211292|XP_001489154.2| PREDICTED: LOW QUALITY PROTEIN: fibronectin [Equus caballus]	32280	275586	1200	1052	141	136	131238	1	854.717	3414.84	4	3414.84	-0.0017	0	51.16	R	EVVPRPHPGVTEATITGLEPGTEYTIQVIAIK	N
1	1	gi|194211292|XP_001489154.2| PREDICTED: LOW QUALITY PROTEIN: fibronectin [Equus caballus]	gi|194211292|XP_001489154.2| PREDICTED: LOW QUALITY PROTEIN: fibronectin [Equus caballus]	32280	275586	1200	1052	141	136	131239	1	854.717	3414.84	4	3414.84	-0.0017	0	54.42	R	EVVPRPHPGVTEATITGLEPGTEYTIQVIAIK	N
1	1	gi|194211292|XP_001489154.2| PREDICTED: LOW QUALITY PROTEIN: fibronectin [Equus caballus]	gi|194211292|XP_001489154.2| PREDICTED: LOW QUALITY PROTEIN: fibronectin [Equus caballus]	32280	275586	1200	1052	141	136	131240	1	854.717	3414.84	4	3414.84	-0.0017	0	39.39	R	EVVPRPHPGVTEATITGLEPGTEYTIQVIAIK	N
1	1	gi|194211292|XP_001489154.2| PREDICTED: LOW QUALITY PROTEIN: fibronectin [Equus caballus]	gi|194211292|XP_001489154.2| PREDICTED: LOW QUALITY PROTEIN: fibronectin [Equus caballus]	32280	275586	1200	1052	141	136	131241	1	854.717	3414.84	4	3414.84	-0.0017	0	45.29	R	EVVPRPHPGVTEATITGLEPGTEYTIQVIAIK	N
1	1	gi|194211292|XP_001489154.2| PREDICTED: LOW QUALITY PROTEIN: fibronectin [Equus caballus]	gi|194211292|XP_001489154.2| PREDICTED: LOW QUALITY PROTEIN: fibronectin [Equus caballus]	32280	275586	1200	1052	141	136	131242	1	1139.29	3414.84	3	3414.84	-0.001	0	69.79	R	EVVPRPHPGVTEATITGLEPGTEYTIQVIAIK	N
1	1	gi|194211292|XP_001489154.2| PREDICTED: LOW QUALITY PROTEIN: fibronectin [Equus caballus]	gi|194211292|XP_001489154.2| PREDICTED: LOW QUALITY PROTEIN: fibronectin [Equus caballus]	32280	275586	1200	1052	141	136	131243	1	1139.29	3414.84	3	3414.84	-0.001	0	65.83	R	EVVPRPHPGVTEATITGLEPGTEYTIQVIAIK	N
1	1	gi|194211292|XP_001489154.2| PREDICTED: LOW QUALITY PROTEIN: fibronectin [Equus caballus]	gi|194211292|XP_001489154.2| PREDICTED: LOW QUALITY PROTEIN: fibronectin [Equus caballus]	32280	275586	1200	1052	141	136	131244	1	1139.29	3414.84	3	3414.84	-0.001	0	47.55	R	EVVPRPHPGVTEATITGLEPGTEYTIQVIAIK	N
1	1	gi|194211292|XP_001489154.2| PREDICTED: LOW QUALITY PROTEIN: fibronectin [Equus caballus]	gi|194211292|XP_001489154.2| PREDICTED: LOW QUALITY PROTEIN: fibronectin [Equus caballus]	32280	275586	1200	1052	141	136	131245	1	1139.29	3414.84	3	3414.84	-0.001	0	65.12	R	EVVPRPHPGVTEATITGLEPGTEYTIQVIAIK	N
1	1	gi|194211292|XP_001489154.2| PREDICTED: LOW QUALITY PROTEIN: fibronectin [Equus caballus]	gi|194211292|XP_001489154.2| PREDICTED: LOW QUALITY PROTEIN: fibronectin [Equus caballus]	32280	275586	1200	1052	141	136	131246	1	1139.29	3414.84	3	3414.84	-0.001	0	62.7	R	EVVPRPHPGVTEATITGLEPGTEYTIQVIAIK	N
1	1	gi|194211292|XP_001489154.2| PREDICTED: LOW QUALITY PROTEIN: fibronectin [Equus caballus]	gi|194211292|XP_001489154.2| PREDICTED: LOW QUALITY PROTEIN: fibronectin [Equus caballus]	32280	275586	1200	1052	141	136	131310	1	1144.93	3431.77	3	3431.77	-0.0006	1	28.5	K	ITIMWTPPESAVTGYRVDVLPVNLPGEHGQR	L
1	1	gi|194211292|XP_001489154.2| PREDICTED: LOW QUALITY PROTEIN: fibronectin [Equus caballus]	gi|194211292|XP_001489154.2| PREDICTED: LOW QUALITY PROTEIN: fibronectin [Equus caballus]	32280	275586	1200	1052	141	136	131311	1	1144.93	3431.77	3	3431.77	-0.0006	1	46.93	K	ITIMWTPPESAVTGYRVDVLPVNLPGEHGQR	L
1	1	gi|194211292|XP_001489154.2| PREDICTED: LOW QUALITY PROTEIN: fibronectin [Equus caballus]	gi|194211292|XP_001489154.2| PREDICTED: LOW QUALITY PROTEIN: fibronectin [Equus caballus]	32280	275586	1200	1052	141	136	131312	1	1144.93	3431.77	3	3431.77	-0.0006	1	14.18	K	ITIMWTPPESAVTGYRVDVLPVNLPGEHGQR	L
1	1	gi|194211292|XP_001489154.2| PREDICTED: LOW QUALITY PROTEIN: fibronectin [Equus caballus]	gi|194211292|XP_001489154.2| PREDICTED: LOW QUALITY PROTEIN: fibronectin [Equus caballus]	32280	275586	1200	1052	141	136	131313	1	1144.93	3431.77	3	3431.77	-0.0006	1	28.72	K	ITIMWTPPESAVTGYRVDVLPVNLPGEHGQR	L
1	1	gi|194211292|XP_001489154.2| PREDICTED: LOW QUALITY PROTEIN: fibronectin [Equus caballus]	gi|194211292|XP_001489154.2| PREDICTED: LOW QUALITY PROTEIN: fibronectin [Equus caballus]	32280	275586	1200	1052	141	136	131314	1	1144.93	3431.77	3	3431.77	-0.0006	1	45.61	K	ITIMWTPPESAVTGYRVDVLPVNLPGEHGQR	L
1	1	gi|194211292|XP_001489154.2| PREDICTED: LOW QUALITY PROTEIN: fibronectin [Equus caballus]	gi|194211292|XP_001489154.2| PREDICTED: LOW QUALITY PROTEIN: fibronectin [Equus caballus]	32280	275586	1200	1052	141	136	131315	1	858.949	3431.77	4	3431.77	0.0011	1	8.81	K	ITIMWTPPESAVTGYRVDVLPVNLPGEHGQR	L
1	1	gi|194211292|XP_001489154.2| PREDICTED: LOW QUALITY PROTEIN: fibronectin [Equus caballus]	gi|194211292|XP_001489154.2| PREDICTED: LOW QUALITY PROTEIN: fibronectin [Equus caballus]	32280	275586	1200	1052	141	136	131316	1	858.949	3431.77	4	3431.77	0.0011	1	18.54	K	ITIMWTPPESAVTGYRVDVLPVNLPGEHGQR	L
1	1	gi|194211292|XP_001489154.2| PREDICTED: LOW QUALITY PROTEIN: fibronectin [Equus caballus]	gi|194211292|XP_001489154.2| PREDICTED: LOW QUALITY PROTEIN: fibronectin [Equus caballus]	32280	275586	1200	1052	141	136	131317	1	858.949	3431.77	4	3431.77	0.0011	1	25.29	K	ITIMWTPPESAVTGYRVDVLPVNLPGEHGQR	L
1	1	gi|194211292|XP_001489154.2| PREDICTED: LOW QUALITY PROTEIN: fibronectin [Equus caballus]	gi|194211292|XP_001489154.2| PREDICTED: LOW QUALITY PROTEIN: fibronectin [Equus caballus]	32280	275586	1200	1052	141	136	131318	1	858.949	3431.77	4	3431.77	0.0011	1	13.35	K	ITIMWTPPESAVTGYRVDVLPVNLPGEHGQR	L
1	1	gi|194211292|XP_001489154.2| PREDICTED: LOW QUALITY PROTEIN: fibronectin [Equus caballus]	gi|194211292|XP_001489154.2| PREDICTED: LOW QUALITY PROTEIN: fibronectin [Equus caballus]	32280	275586	1200	1052	141	136	131319	1	858.949	3431.77	4	3431.77	0.0011	1	14.23	K	ITIMWTPPESAVTGYRVDVLPVNLPGEHGQR	L
1	1	gi|194211292|XP_001489154.2| PREDICTED: LOW QUALITY PROTEIN: fibronectin [Equus caballus]	gi|194211292|XP_001489154.2| PREDICTED: LOW QUALITY PROTEIN: fibronectin [Equus caballus]	32280	275586	1200	1052	141	136	131366	1	862.949	3447.77	4	3447.76	0.0081	1	4.94	K	ITIMWTPPESAVTGYRVDVLPVNLPGEHGQR	L
1	1	gi|194211292|XP_001489154.2| PREDICTED: LOW QUALITY PROTEIN: fibronectin [Equus caballus]	gi|194211292|XP_001489154.2| PREDICTED: LOW QUALITY PROTEIN: fibronectin [Equus caballus]	32280	275586	1200	1052	141	136	131367	1	862.949	3447.77	4	3447.76	0.0081	1	11	K	ITIMWTPPESAVTGYRVDVLPVNLPGEHGQR	L
1	1	gi|194211292|XP_001489154.2| PREDICTED: LOW QUALITY PROTEIN: fibronectin [Equus caballus]	gi|194211292|XP_001489154.2| PREDICTED: LOW QUALITY PROTEIN: fibronectin [Equus caballus]	32280	275586	1200	1052	141	136	132797	1	1249.32	3744.93	3	3744.93	0.0011	0	3.16	K	ATGVFTTLQSPGSIPPYNTEVTETTIVITWTPAPR	I
1	1	gi|194211292|XP_001489154.2| PREDICTED: LOW QUALITY PROTEIN: fibronectin [Equus caballus]	gi|194211292|XP_001489154.2| PREDICTED: LOW QUALITY PROTEIN: fibronectin [Equus caballus]	32280	275586	1200	1052	141	136	132798	1	1249.32	3744.93	3	3744.93	0.0011	0	6.92	K	ATGVFTTLQSPGSIPPYNTEVTETTIVITWTPAPR	I
1	1	gi|194211292|XP_001489154.2| PREDICTED: LOW QUALITY PROTEIN: fibronectin [Equus caballus]	gi|194211292|XP_001489154.2| PREDICTED: LOW QUALITY PROTEIN: fibronectin [Equus caballus]	32280	275586	1200	1052	141	136	132800	1	1249.32	3744.93	3	3744.93	0.0011	0	16.74	K	ATGVFTTLQSPGSIPPYNTEVTETTIVITWTPAPR	I
1	1	gi|194211292|XP_001489154.2| PREDICTED: LOW QUALITY PROTEIN: fibronectin [Equus caballus]	gi|194211292|XP_001489154.2| PREDICTED: LOW QUALITY PROTEIN: fibronectin [Equus caballus]	32280	275586	1200	1052	141	136	132913	1	1258.96	3773.85	3	3773.85	0.0004	1	44.93	R	VEYELSEEGDEPQYLDLPSTATSVNIPDLLPGRK	Y
1	1	gi|194211292|XP_001489154.2| PREDICTED: LOW QUALITY PROTEIN: fibronectin [Equus caballus]	gi|194211292|XP_001489154.2| PREDICTED: LOW QUALITY PROTEIN: fibronectin [Equus caballus]	32280	275586	1200	1052	141	136	132914	1	1258.96	3773.85	3	3773.85	0.0004	1	62.29	R	VEYELSEEGDEPQYLDLPSTATSVNIPDLLPGRK	Y
[truncated: 37,441 more rows]

## Sheet: proteins at least 2 peptides
prot_hit_num	prot_acc	protein description	prot_score	prot_matches	prot_matches_sig	emPAI
1	gi|194211292|XP_001489154.2| fibronectin	fibronectin	32280	1200	1052	14.66
[truncated: 461 more rows]
