# Supplementary material for: Comprehensive protein profiling of synovial fluid in osteoarthritis following protein equalization
Source: Osteoarthritis Cartilage. 2015 Jul;23(7):1204–13. doi: 10.1016/j.joca.2015.03.019 (PMC4528073; doi:10.1016/j.joca.2015.03.019)
Supplement: Supplementary file 3 — Additional File 3. Panther results for entire SF dataset. Description of data; The entire data set of SF proteins were input into Panther. Results for protein class, molecular function, biological process and cellular components are tabulated. [file mmc3.xlsx]

## Sheet: protein class
	Protein Class (Protein class identification)	Number of proteins within the group	% in class compared to total number proteins
1	extracellular matrix protein (PC00102)	25	0.068
2	protease (PC00190)	19	0.052
3	cytoskeletal protein (PC00085)	29	0.079
4	transporter (PC00227)	14	0.038
5	transmembrane receptor regulatory/adaptor protein (PC00226)	1	0.003
6	transferase (PC00220)	18	0.049
7	oxidoreductase (PC00176)	14	0.038
8	lyase (PC00144)	1	0.003
9	cell adhesion molecule (PC00069)	14	0.038
10	ligase (PC00142)	10	0.027
11	nucleic acid binding (PC00171)	39	0.106
12	signaling molecule (PC00207)	22	0.06
13	enzyme modulator (PC00095)	17	0.046
14	calcium-binding protein (PC00060)	14	0.038
15	defense/immunity protein (PC00090)	23	0.063
16	hydrolase (PC00121)	31	0.084
17	transfer/carrier protein (PC00219)	12	0.033
18	membrane traffic protein (PC00150)	3	0.008
19	transcription factor (PC00218)	12	0.033
20	chaperone (PC00072)	8	0.022
21	surfactant (PC00212)	2	0.005
22	structural protein (PC00211)	11	0.03
23	kinase (PC00137)	5	0.014
24	isomerase (PC00135)	3	0.008
25	receptor (PC00197)	21	0.057

## Sheet: miolecular function
	Molecular Function	Number of proteins within the group	% in class compared to total number proteins
1	transporter activity (GO:0005215)	18	0.065
2	translation regulator activity (GO:0045182)	5	0.018
3	protein binding transcription factor activity (GO:0000988)	1	0.004
4	enzyme regulator activity (GO:0030234)	12	0.043
5	catalytic activity (GO:0003824)	82	0.294
6	receptor activity (GO:0004872)	21	0.075
7	nucleic acid binding transcription factor activity (GO:0001071)	11	0.039
8	antioxidant activity (GO:0016209)	2	0.007
9	structural molecule activity (GO:0005198)	41	0.147
10	binding (GO:0005488)	86	0.308

## Sheet: biological process
	Biological Process (Gene ontology identification)	Number of proteins within the group	% in class compared to total number proteins
1	cellular component organization or biogenesis (GO:0071840)	39	0.074
2	cellular process (GO:0009987)	105	0.198
3	localization (GO:0051179)	36	0.068
4	apoptotic process (GO:0006915)	5	0.009
5	reproduction (GO:0000003)	7	0.013
6	biological regulation (GO:0065007)	27	0.051
7	response to stimulus (GO:0050896)	40	0.076
8	developmental process (GO:0032502)	49	0.093
9	multicellular organismal process (GO:0032501)	21	0.04
10	biological adhesion (GO:0022610)	32	0.06
11	metabolic process (GO:0008152)	123	0.233
12	immune system process (GO:0002376)	45	0.085

## Sheet: cellular component
	Cellular Component	Number of proteins within the group	% in class compared to total number proteins
1	macromolecular complex (GO:0032991)	8	0.07
2	extracellular matrix (GO:0031012)	18	0.157
3	cell part (GO:0044464)	32	0.278
4	organelle (GO:0043226)	30	0.261
5	extracellular region (GO:0005576)	27	0.235
