# Supplementary material for: Comprehensive protein profiling of synovial fluid in osteoarthritis following protein equalization
Source: Osteoarthritis Cartilage. 2015 Jul;23(7):1204–13. doi: 10.1016/j.joca.2015.03.019 (PMC4528073; doi:10.1016/j.joca.2015.03.019)
Supplement: Supplementary file 4 — Additional File 4. DAVID results for entire SF dataset. Description of data; Results following input of entire Sf dataset into DAVID. Table shows all results for functional annotation clustering with significant Kegg pathways highlighted (Bonferroni corrected P value <0.05). [file mmc4.xlsx]

## Sheet: key to file
For SF the total dataset with a significant Mascot score were either transformed to a non-redundant gene identifier list of the respective human homologues for DAVID analysis
SignificantMASCOT score was >20
The first 2 tabs contain the DAVID results for annotation cluster analysis. Significant results are marked in green.

## Sheet: func ann table 
Category	Term	Count	%	PValue	Genes	List Total	Pop Hits	Pop Total	Fold Enrichment	Bonferroni	Benjamini	FDR
KEGG_PATHWAY	ecb04610:Complement and coagulation cascades	29	8.55457	1.48631e-25	194237980, 149742760, 194223929, 149708147, 194222987, 194212541, 149732066, 149694272, 149712657, 126352550, 149724158, 149755722, 149698358, 194222063, 194226054, 149694269, 149732917, 194207404, 149694327, 149695185, 149732359, 149758084, 149732356, 194225324, 149731462, 194208524, 194211675, 149708028, 194222956, 194221903	156	62	4459	13.3696	1.72411e-23	1.72411e-23	1.6957e-22
KEGG_PATHWAY	ecb05322:Systemic lupus erythematosus	25	7.37463	2.23515e-16	194237980, 149731850, 194223929, 149731852, 194220198, 149731832, 194212541, 149759656, 149694272, 255522877, 149723295, 149712657, 126352550, 149751194, 194226054, 149713770, 149731848, 149694269, 149732917, 194207404, 149694327, 149695185, 149732359, 149732356, 194225130, 149760358	156	85	4459	8.40686	2.57572e-14	1.28786e-14	2.55351e-13
KEGG_PATHWAY	ecb05020:Prion diseases	9	2.65487	1.17898e-05	194237980, 194223929, 194226054, 149694272, 126352550, 149732917, 149694269, 194207404, 149694327, 149695185	156	33	4459	7.79545	0.00136669	0.000455771	0.01345
INTERPRO	IPR003006:Immunoglobulin/major histocompatibility complex, conserved site	7	2.0649	5.17605e-05	153791537, 126722918, 183227698, 126722587, 126723372, 153792266, 126723772	41	9	393	7.45528	0.00588348	0.00588348	0.0588496
GOTERM_CC_FAT	GO:0042612~MHC class I protein complex	7	2.0649	7.01417e-05	153791537, 126722918, 183227698, 126722587, 126723372, 153792266, 126723772	33	9	294	6.92929	0.00489806	0.00489806	0.0725669
INTERPRO	IPR001039:MHC class I, alpha chain, alpha1 and alpha2	6	1.76991	0.000155199	153791537, 126722918, 183227698, 126723372, 153792266, 126723772	41	7	393	8.21603	0.0175385	0.00880802	0.17636
INTERPRO	IPR011161:MHC class I-like antigen recognition	6	1.76991	0.000155199	153791537, 126722918, 183227698, 126723372, 153792266, 126723772	41	7	393	8.21603	0.0175385	0.00880802	0.17636
GOTERM_CC_FAT	GO:0042611~MHC protein complex	7	2.0649	0.000161736	153791537, 126722918, 183227698, 126722587, 126723372, 153792266, 126723772	33	10	294	6.23636	0.0112585	0.00564521	0.167256
GOTERM_BP_FAT	GO:0019882~antigen processing and presentation	7	2.0649	0.00021083	153791537, 126722918, 183227698, 126722587, 126723372, 153792266, 126723772	33	11	318	6.13223	0.0970177	0.0970177	0.30179
INTERPRO	IPR003597:Immunoglobulin C1-set	6	1.76991	0.000382764	153791537, 126722918, 183227698, 126722587, 153792266, 126723772	41	8	393	7.18902	0.0427048	0.0144425	0.434441
KEGG_PATHWAY	ecb04612:Antigen processing and presentation	9	2.65487	0.000416615	149756873, 183227698, 194223313, 126722587, 126723372, 126352504, 149737461, 126723772, 149698064	156	53	4459	4.85377	0.0471877	0.0120116	0.474279
SP_PIR_KEYWORDS	immune response	7	2.0649	0.000418175	146198786, 183227698, 126722587, 126723372, 126352550, 153792266, 126723772	39	11	338	5.51515	0.0381516	0.0381516	0.456845
KEGG_PATHWAY	ecb04510:Focal adhesion	17	5.01475	0.000562898	126352604, 149743028, 194226345, 194211292, 170287751, 149731122, 194225130, 126352424, 149694281, 149701529, 255522877, 194217111, 194209876, 194218709, 194225464, 149728663, 149699047	156	184	4459	2.64085	0.0632272	0.012978	0.640322
SMART	SM00407:IGc1	6	1.76991	0.000950339	153791537, 126722918, 183227698, 126722587, 153792266, 126723772	29	8	223	5.76724	0.0244175	0.0244175	0.77669
GOTERM_BP_FAT	GO:0002474~antigen processing and presentation of peptide antigen via MHC class I	5	1.47493	0.00111269	183227698, 126722587, 126723372, 153792266, 126723772	33	6	318	8.0303	0.416576	0.236178	1.58321
SP_PIR_KEYWORDS	mhc i	5	1.47493	0.00174897	183227698, 126722587, 126723372, 153792266, 126723772	39	6	338	7.22222	0.150236	0.0781735	1.89811
GOTERM_BP_FAT	GO:0048002~antigen processing and presentation of peptide antigen	5	1.47493	0.00241129	183227698, 126722587, 126723372, 153792266, 126723772	33	7	318	6.88312	0.68916	0.322599	3.40146
GOTERM_MF_FAT	GO:0005539~glycosaminoglycan binding	5	1.47493	0.00250951	126352334, 194211292, 146198854, 126352546, 126723413	28	8	311	6.94196	0.208383	0.208383	2.71325
KEGG_PATHWAY	ecb05416:Viral myocarditis	8	2.35988	0.0026715	126352604, 149743028, 183227698, 194223313, 126723372, 149724305, 194218709, 126723772	156	55	4459	4.15758	0.266779	0.0504034	3.00584
KEGG_PATHWAY	ecb04722:Neurotrophin signaling pathway	12	3.53982	0.0033605	149731122, 149724150, 194214070, 149733297, 149694281, 149721580, 194218709, 194212347, 149699047, 149728663, 149727776, 194218901	156	123	4459	2.78862	0.323264	0.0542547	3.76758
KEGG_PATHWAY	ecb04810:Regulation of actin cytoskeleton	15	4.42478	0.00483775	149725588, 126352604, 149743028, 149690938, 194211292, 194212664, 149724221, 149731122, 194225130, 149694281, 255522877, 126352530, 255653016, 194218709, 149728663	156	186	4459	2.30511	0.43024	0.0679023	5.38243
SP_PIR_KEYWORDS	proteoglycan	4	1.17994	0.00487556	126352334, 146198854, 126352546, 126723413	39	4	338	8.66667	0.365257	0.140592	5.20994
INTERPRO	IPR007110:Immunoglobulin-like	7	2.0649	0.00564262	153791537, 126722918, 183227698, 126722587, 126723413, 153792266, 126723772	41	18	393	3.72764	0.47538	0.148938	6.23262
GOTERM_MF_FAT	GO:0001871~pattern binding	5	1.47493	0.00665346	126352334, 194211292, 146198854, 126352546, 126723413	28	10	311	5.55357	0.462507	0.266861	7.04755
GOTERM_MF_FAT	GO:0030247~polysaccharide binding	5	1.47493	0.00665346	126352334, 194211292, 146198854, 126352546, 126723413	28	10	311	5.55357	0.462507	0.266861	7.04755
KEGG_PATHWAY	ecb04520:Adherens junction	8	2.35988	0.00808968	170287751, 126352604, 149743028, 194225130, 149694281, 255522877, 194218709, 149728663	156	67	4459	3.41294	0.610238	0.0993973	8.8505
INTERPRO	IPR010579:MHC class I, alpha chain, C-terminal	4	1.17994	0.00849266	183227698, 126723372, 153792266, 126723772	41	5	393	7.66829	0.621787	0.17672	9.24407
KEGG_PATHWAY	ecb04670:Leukocyte transendothelial migration	10	2.94985	0.0128692	170287751, 126352604, 149731122, 149743028, 194225130, 149694281, 255522877, 194218709, 149699047, 149728663	156	109	4459	2.62232	0.777431	0.139509	13.7375
INTERPRO	IPR013783:Immunoglobulin-like fold	7	2.0649	0.0130291	153791537, 126722918, 183227698, 126722587, 126723413, 153792266, 126723772	41	21	393	3.19512	0.775768	0.220559	13.8559
KEGG_PATHWAY	ecb05332:Graft-versus-host disease	5	1.47493	0.0132089	146198786, 183227698, 194223313, 126723372, 126723772	156	27	4459	5.29321	0.786143	0.130835	14.0756
COG_ONTOLOGY	Cytoskeleton	4	1.17994	0.0153218	194214400, 149730193, 149730240, 149755838	31	31	1727	7.18835	0.206741	0.206741	10.1789
INTERPRO	IPR000372:Leucine-rich repeat, cysteine-rich flanking region, N-terminal	4	1.17994	0.0157844	126352334, 126352682, 126352702, 126352546	41	6	393	6.39024	0.836962	0.228262	16.5516
KEGG_PATHWAY	ecb05330:Allograft rejection	5	1.47493	0.0169435	146198786, 183227698, 194223313, 126723372, 126723772	156	29	4459	4.92816	0.862246	0.152268	17.7134
KEGG_PATHWAY	ecb05412:Arrhythmogenic right ventricular cardiomyopathy (ARVC)	7	2.0649	0.0244238	170287751, 126352604, 194211344, 194225130, 149751386, 194209576, 255522877	156	65	4459	3.07821	0.943207	0.197996	24.5807
SMART	SM00013:LRRNT	4	1.17994	0.0275263	126352334, 126352682, 126352702, 126352546	29	6	223	5.12644	0.516023	0.304315	20.4594
KEGG_PATHWAY	ecb05320:Autoimmune thyroid disease	5	1.47493	0.0289526	146198786, 183227698, 194223313, 126723372, 126723772	156	34	4459	4.20343	0.966895	0.216069	28.4799
GOTERM_CC_FAT	GO:0044459~plasma membrane part	10	2.94985	0.0319383	170287751, 153791537, 126722918, 183227698, 194211292, 126722587, 126723372, 126352550, 153792266, 126723772	33	44	294	2.02479	0.896911	0.53111	28.5325
SP_PIR_KEYWORDS	duplication	3	0.884956	0.0343855	126352628, 126723413, 126723507	39	3	338	8.66667	0.961385	0.55671	31.8227
KEGG_PATHWAY	ecb04940:Type I diabetes mellitus	5	1.47493	0.0348722	146198786, 183227698, 194223313, 126723372, 126723772	156	36	4459	3.96991	0.983713	0.240042	33.2992
KEGG_PATHWAY	ecb05410:Hypertrophic cardiomyopathy (HCM)	7	2.0649	0.0357791	149751316, 126352604, 149692088, 149751326, 149689874, 194211344, 149751318, 149751386, 194210743, 194209576, 149739249	156	71	4459	2.81808	0.985396	0.232144	34.0108
KEGG_PATHWAY	ecb05414:Dilated cardiomyopathy	7	2.0649	0.0449758	149751316, 126352604, 149692088, 149751326, 149689874, 194211344, 149751318, 149751386, 194210743, 194209576, 149739249	156	75	4459	2.66778	0.995195	0.269488	40.8455
GOTERM_BP_FAT	GO:0048598~embryonic morphogenesis	3	0.884956	0.0518282	170287751, 126352389, 126723106	33	4	318	7.22727	1	0.998403	53.3678
KEGG_PATHWAY	ecb04540:Gap junction	7	2.0649	0.0613236	149712546, 149759093, 194211335, 149714278, 149714275, 194224590, 149754673, 194211337	156	81	4459	2.47016	0.999352	0.33491	51.4221
KEGG_PATHWAY	ecb04666:Fc gamma R-mediated phagocytosis	7	2.0649	0.0613236	149725588, 149731122, 149743028, 149728180, 149694281, 126352530, 194218709	156	81	4459	2.47016	0.999352	0.33491	51.4221
SP_PIR_KEYWORDS	cytoskeleton	3	0.884956	0.0638954	126352604, 126352530, 255653016	39	4	338	6.5	0.997846	0.707158	51.4629
GOTERM_MF_FAT	GO:0030246~carbohydrate binding	5	1.47493	0.0705258	126352334, 194211292, 146198854, 126352546, 126723413	28	19	311	2.92293	0.998888	0.896401	55.0967
GOTERM_CC_FAT	GO:0005829~cytosol	4	1.17994	0.0828394	255683515, 146149272, 222080073, 255653016	33	10	294	3.56364	0.997649	0.779812	59.1359
KEGG_PATHWAY	ecb05212:Pancreatic cancer	6	1.76991	0.0862627	149731122, 149743028, 149730193, 149694281, 194218709, 194222415	156	68	4459	2.52206	0.999971	0.423494	64.2713
